# Supplementary material for: Mechanisms of increased Alzheimer’s disease pathology with R47H and R62H TREM2 variants
Source: Acta Neuropathol. 2026 Jun 15;151(1):67. doi: 10.1007/s00401-026-03036-z (PMC13269326; doi:10.1007/s00401-026-03036-z)
Supplement: Supplementary file 1 — Supplementary file1 (XLSX 38603 KB) [file 401_2026_3036_MOESM1_ESM.xlsx]

## Sheet: Description of the tables
Supplementary_Table	Name	Description
Supplementary Table 1	Donor metadata	Demographical information of brain donors
Supplementary Table 2	Sample_Omics_information	Details of histology and 'omics techniques at the individual sample level
Supplementary Table 3	Pathology data	Immunohistochemical analysis of amyloid pathology
Supplementary Table 4	Sample metadata (snRNAseq)	Description of the samples used in snRNA sequencing analysis in Fig.5
Supplementary Table 5	Celltype markers	Celltype markers used in snRNAseq
Supplementary Table 6	DEG_Astro	Differential gene expression in astrocytes with increasing amyloid across genotypes
Supplementary Table 7	DEG_Exc-L2-3-CUX2	Differential gene expression in excitatory CUX2-positive L2-3 neurons with increasing amyloid across genotypes
Supplementary Table 8	DEG_Exc-L3-5-RORB	Differential gene expression in excitatory RORB-positive L3-5 neurons with increasing amyloid across genotypes
Supplementary Table 9	DEG_Exc-L4-5-NRG1	Differential gene expression in excitatory NRG1-positive L4-5 neurons with increasing amyloid across genotypes
Supplementary Table 10	DEG_Exc-L4-6-CALM1	Differential gene expression in excitatory CALM1-positive L4-6 neurons with increasing amyloid across genotypes
Supplementary Table 11	DEG_Exc-L5-6-HTR2C	Differential gene expression in excitatory HTR2C-positive L5-6 neurons with increasing amyloid across genotypes
Supplementary Table 12	DEG_Exc-L5-6-KCTD16	Differential gene expression in excitatory KCTD16-positive L5-6 neurons with increasing amyloid across genotypes
Supplementary Table 13	DEG_Inh-LAMP5	Differential gene expression in inhibitory LAMP5-positive neurons with increasing amyloid across genotypes
Supplementary Table 14	DEG_Inh-PAX6	Differential gene expression in inhibitory PAX6-positive neurons with increasing amyloid across genotypes
Supplementary Table 15	DEG_Inh-PVALB	Differential gene expression in inhibitory PVALB-positive neurons with increasing amyloid across genotypes
Supplementary Table 16	DEG_Inh-SST	Differential gene expression in inhibitory SST-positive neurons with increasing amyloid across genotypes
Supplementary Table 17	DEG_Inh-VIP	Differential gene expression in inhibitory VIP-positive neurons with increasing amyloid across genotypes
Supplementary Table 18	DEG_Micro	Differential gene expression in microglia with increasing amyloid across genotypes
Supplementary Table 19	DEG_Oligo	Differential gene expression in oligodendrocytes with increasing amyloid across genotypes
Supplementary Table 20	DEG_OPC	Differential gene expression in oligodendrocyte precursor cells with increasing amyloid across genotypes
Supplementary Table 21	DEG_Vasc	Differential gene expression in vascular cells (pericytes, endothelial cells, smooth muscle cells and fibroblasts) with increasing amyloid across genotypes
Supplementary Table 22	Pathways_Astro	Pathway enrichment of DEGs in astrocytes
Supplementary Table 23	Pathways_Exc-L2-3-CUX2	Pathway enrichment of DEGs in excitatory CUX2-positive L2-3 neurons
Supplementary Table 24	Pathways_Exc-L3-5-RORB	Pathway enrichment of DEGs in excitatory RORB-positive L3-5 neurons
Supplementary Table 25	Pathways_Exc-L4-5-NRG1	Pathway enrichment of DEGs in excitatory NRG1-positive L4-5 neurons
Supplementary Table 26	Pathways_Exc-L4-6-CALM1	Pathway enrichment of DEGs in excitatory CALM1-positive L4-6 neurons
Supplementary Table 27	Pathways_Inh-LAMP5	Pathway enrichment of DEGs in inhibitory LAMP5-positive neurons
Supplementary Table 28	Pathways_Inh-PAX6	Pathway enrichment of DEGs in inhibitory PAX6-positive neurons
Supplementary Table 29	Pathways_Inh-PAVLB	Pathway enrichment of DEGs in inhibitory PVALB-positive neurons
Supplementary Table 30	Pathways_Inh-VIP	Pathway enrichment of DEGs in inhibitory VIP-positive neurons
Supplementary Table 31	Pathways_Micro	Pathway enrichment of DEGs in microglia
Supplementary Table 32	Pathways_Oligo	Pathway enrichment of DEGs in oligodendrocytes
Supplementary Table 33	Pathways_OPC	Pathway enrichment of DEGs in oligodendrocyte precursor cells
Supplementary Table 34	DEG_CD33_TREM2_interaction	Differential gene expression in microglia in each TREM2 genotype with and without the CD33 variant
Supplementary Table 35	Bulk_Proteomics_DEP
Supplementary Table 36	Astro geneset enrichment
Supplementary Table 37	Micro geneset enrichment
Supplementary Table 38	Neuron geneset enrichment

## Sheet: Donor metadata
BrainBankNetworkID	BrainBankNetworkIDFormatted	Age (Years)	Sex	PostMortemInterval (Hour)	TREM2Variant	APOE	APOE4	CD33Group	Braak	NeuropathologicalDiagnosis
BBN_7540	BBN_7540	75	F	33	CV	E3/E4	APOE4pos	CV	VI	AD
BBN003.32184	BBN003_32184	77	M	43	R62H	E3/E3	APOE4neg	CV	V	AD
BBN_11449	BBN_11449	82	M	33	R47H	E3/E3	APOE4neg	CD33var	0	Control
BBN_7617	BBN_7617	78	F	40	CV	E3/E4	APOE4pos	CV	VI	AD
BBN002.30035	BBN002_30035	92	M	9	CV	E3/E3	APOE4neg	CD33var	0	Control
BBN_9786	BBN_9786	89	F	28	R62H	E3/E3	APOE4neg	CD33var	V,VI	AD
BBN_18813	BBN_18813	85	F	23	CV	E3/E4	APOE4pos	CD33var	V	AD
BBN_10099	BBN_10099	93	F	22	CV	E3/E3	APOE4neg	CV	II	Control
BBN_7519	BBN_7519	67	M	22	CV	E3/E3	APOE4neg	CD33var	0	Control
BBN003.32209	BBN003_32209	58	M	28	R47H	E3/E4	APOE4pos	CD33var	V,VI	AD
BBN003.32228	BBN003_32228	69	M	8	CV	E2/E4	APOE4pos	CV		AD
BBN_9939	BBN_9939	85	F	10	CV	E3/E4	APOE4pos	CV	V	AD
BBN_10109	BBN_10109	80	F	23	CV	E2/E3	APOE4neg	CV	I,II	Control
BBN002.26094	BBN002_26094	90	F	10	CV	E3/E4	APOE4pos	CD33var	VI	AD
BBN_15201	BBN_15201	70	F	14.5	R62H	E2/E3	APOE4neg	CD33var	V,VI	AD
BBN_13802	BBN_13802	74	M	24	R62H	E3/E3	APOE4neg	CD33var	I	Control
BBN_14795	BBN_14795	76	M	23	R47H	E3/E3	APOE4neg	CD33var	VI	AD
BBN_18399	BBN_18399	77	M	11	CV	E3/E3	APOE4neg	CD33var	0	Control
BBN002.29089	BBN002_29089	81	M	10	CV	E3/E3	APOE4neg	CV	I	Control
BBN_9779	BBN_9779	43	M	27	R47H	E3/E4	APOE4pos	CV		AD
BBN003.32201	BBN003_32201	79	F	24	CV	E3/E4	APOE4pos	CD33var	V,VI	AD
BBN003.32185	BBN003_32185	67	F	8	CV	E3/E3	APOE4neg	CD33var	V,VI	AD
BBN_11804	BBN_11804	76	M	39.5	R47H	E2/E2	APOE4neg	CD33var	0	Control
BBN_21792	BBN_21792	87	M	19	CV	E3/E4	APOE4pos	CD33var	IV	AD
BBN003.32212	BBN003_32212	64	M	10	CV	E3/E4	APOE4pos	CV	V,VI	AD
BBN_4575	BBN_4575	74	F	16	R62H	E4/E4	APOE4pos	CD33var	VI	AD
BBN_9953	BBN_9953	71	F	18	R47H	E3/E4	APOE4pos	CD33var	V	AD
BBN003.32261	BBN003_32261	72	F	28	R62H	E3/E3	APOE4neg	CV	I	Control
BBN_8051	BBN_8051	64	M	36.15	R47H	E3/E4	APOE4pos	CV	VI	AD
BBN003.32211	BBN003_32211	72	M	15	R47H	E3/E3	APOE4neg	CD33var	V,VI	AD
BBN_9796	BBN_9796	84	F	24	R62H	E4/E4	APOE4pos	CD33var	V	AD
BBN002.29170	BBN002_29170	92	F	12	CV	E3/E3	APOE4neg	CD33var	II	Control
BBN_24659	BBN_24659	61	F	23	R47H	E3/E3	APOE4neg	CV	VI	AD
BBN003.32205	BBN003_32205	76	M	30	CV	E3/E4	APOE4pos	CD33var		AD
BBN_24370	BBN_24370	68	F	53	CV	E3/E3	APOE4neg	CD33var	III	AD
BBN003.32194	BBN003_32194	75	F	27	R47H	E3/E4	APOE4pos	CD33var	V,VI	AD
BBN_9984	BBN_9984	79	M	20	CV	E3/E4	APOE4pos	CV	VI	AD
BBN005.29520	BBN005_29520	94	M	36.5	R62H	E3/E3	APOE4neg	CD33var	II	Control
BBN_21005	BBN_21005	76	F	22	CV	E3/E3	APOE4neg	CV	II	Control
BBN002.30127	BBN002_30127	83	M	19.5	CV	E3/E3	APOE4neg	CD33var	V	AD
BBN003.32181	BBN003_32181	77	F	36	R62H	E2/E4	APOE4pos	CD33var	V,VI	AD
BBN_9727	BBN_9727	89	M	18	R47H	E2/E3	APOE4neg	CD33var	V	AD
BBN_24330	BBN_24330	80	F	14.5	R62H	E3/E3	APOE4neg	CD33var	VI	AD
BBN003.26941	BBN003_26941	74	M	26	CV	E3/E4	APOE4pos	CV	VI	AD
BBN003.32247	BBN003_32247	62	M	48	R62H	E3/E3	APOE4neg	CD33var	V,VI	AD
BBN_10611	BBN_10611	92	F	30	CV	E3/E3	APOE4neg	CD33var	III	AD
BBN003.33729	BBN003_33729	70	M	16	CV	E3/E4	APOE4pos	CV	VI	AD
BBN_11097	BBN_11097	83	M	48	R62H	E3/E3	APOE4neg	CD33var	VI	AD
BBN_24610	BBN_24610	64	M	48	R62H	E3/E3	APOE4neg	CD33var	VI	AD
BBN_24578	BBN_24578	83	M	10	CV	E3/E4	APOE4pos	CV	III	AD
BBN_7554	BBN_7554	65	M	22	R62H	E3/E3	APOE4neg	CV	0	Control
BBN_16213	BBN_16213	73	M	23	CV	E3/E3	APOE4neg	CV	0	Control
BBN003.32196	BBN003_32196	77	F	48	CV	E4/E4	APOE4pos	CD33var	V,VI	AD
BBN003.32235	BBN003_32235	67	M	48	CV	E4/E4	APOE4pos	CD33var		AD
BBN_15230	BBN_15230	60	F	48	R62H	E3/E3	APOE4neg	CV	I	Control
BBN003.32227	BBN003_32227	66	M	41	CV	E3/E3	APOE4neg	CD33var	V,VI	AD
BBN004.29074	BBN004_29074	75	F	46	R62H	E4/E4	APOE4pos	CV	VI	AD
BBN004.29828	BBN004_29828	86	M	27	R62H	E2/E4	APOE4pos	CD33var	VI	AD

## Sheet: Sample_Omics_information
BrainBankNetworkID	BrainBankNetworkIDFormatted	BrainRegion	IHC	IMC	snRNAseq	Proteomics
BBN_10099	BBN_10099	MTG	Yes	Yes	Yes	Yes
BBN_10099	BBN_10099	SSC	Yes	No	Yes	Yes
BBN_10109	BBN_10109	SSC	Yes	No	Yes	Yes
BBN_10109	BBN_10109	MTG	Yes	No	Yes	Yes
BBN_10611	BBN_10611	SSC	Yes	Yes	Yes	Yes
BBN_10611	BBN_10611	MTG	Yes	Yes	Yes	Yes
BBN_11449	BBN_11449	MTG	Yes	Yes	Yes	No
BBN_16213	BBN_16213	MTG	Yes	Yes	Yes	Yes
BBN_18399	BBN_18399	MTG	Yes	Yes	Yes	Yes
BBN_18813	BBN_18813	SSC	Yes	Yes	Yes	Yes
BBN_18813	BBN_18813	MTG	Yes	Yes	Yes	Yes
BBN_21005	BBN_21005	MTG	Yes	Yes	Yes	Yes
BBN_21005	BBN_21005	SSC	Yes	Yes	Yes	Yes
BBN_21792	BBN_21792	MTG	Yes	Yes	Yes	Yes
BBN_24330	BBN_24330	MTG	Yes	No	Yes	No
BBN_24330	BBN_24330	SSC	Yes	No	No	No
BBN_24370	BBN_24370	MTG	Yes	No	Yes	Yes
BBN_24578	BBN_24578	MTG	Yes	Yes	Yes	Yes
BBN_24610	BBN_24610	MTG	Yes	No	Yes	Yes
BBN_24659	BBN_24659	MTG	Yes	Yes	Yes	No
BBN_7540	BBN_7540	SSC	Yes	Yes	No	No
BBN_7554	BBN_7554	MTG	Yes	No	Yes	Yes
BBN_7617	BBN_7617	MTG	Yes	Yes	Yes	Yes
BBN_7617	BBN_7617	SSC	Yes	Yes	No	No
BBN_8051	BBN_8051	MTG	Yes	Yes	Yes	Yes
BBN_9727	BBN_9727	MTG	Yes	Yes	No	No
BBN_9779	BBN_9779	MTG	Yes	Yes	Yes	Yes
BBN_9786	BBN_9786	MTG	Yes	Yes	Yes	Yes
BBN_9796	BBN_9796	MTG	Yes	Yes	Yes	Yes
BBN_9939	BBN_9939	MTG	Yes	Yes	No	No
BBN_9953	BBN_9953	MTG	Yes	Yes	Yes	Yes
BBN_9984	BBN_9984	MTG	Yes	Yes	Yes	Yes
BBN002.26094	BBN002_26094	MTG	Yes	Yes	Yes	Yes
BBN002.26094	BBN002_26094	SSC	Yes	Yes	Yes	Yes
BBN002.29089	BBN002_29089	MTG	Yes	Yes	Yes	Yes
BBN002.29170	BBN002_29170	MTG	Yes	Yes	Yes	Yes
BBN002.29170	BBN002_29170	SSC	Yes	Yes	Yes	Yes
BBN002.30035	BBN002_30035	MTG	Yes	Yes	Yes	Yes
BBN002.30035	BBN002_30035	SSC	Yes	Yes	Yes	Yes
BBN002.30127	BBN002_30127	MTG	Yes	Yes	Yes	Yes
BBN003.26941	BBN003_26941	SSC	Yes	Yes	No	No
BBN003.32184	BBN003_32184	MTG	Yes	Yes	Yes	Yes
BBN003.32185	BBN003_32185	MTG	Yes	No	Yes	Yes
BBN003.32185	BBN003_32185	SSC	Yes	Yes	No	No
BBN003.32196	BBN003_32196	MTG	Yes	Yes	Yes	Yes
BBN003.32196	BBN003_32196	SSC	Yes	Yes	No	No
BBN003.32201	BBN003_32201	SSC	Yes	Yes	No	No
BBN003.32205	BBN003_32205	SSC	Yes	Yes	Yes	Yes
BBN003.32205	BBN003_32205	MTG	Yes	Yes	Yes	Yes
BBN003.32212	BBN003_32212	MTG	Yes	Yes	Yes	Yes
BBN003.32212	BBN003_32212	SSC	Yes	Yes	Yes	Yes
BBN003.32227	BBN003_32227	MTG	Yes	Yes	No	No
BBN003.32228	BBN003_32228	MTG	Yes	No	Yes	Yes
BBN003.32228	BBN003_32228	SSC	Yes	No	No	No
BBN003.32235	BBN003_32235	MTG	Yes	Yes	Yes	Yes
BBN003.32235	BBN003_32235	SSC	Yes	Yes	No	No
BBN003.33729	BBN003_33729	MTG	Yes	Yes	Yes	Yes
BBN003.33729	BBN003_33729	SSC	Yes	Yes	No	No
BBN004.29074	BBN004_29074	MTG	Yes	Yes	No	No
BBN004.29828	BBN004_29828	MTG	Yes	Yes	No	No
BBN005.29520	BBN005_29520	SSC	Yes	Yes	Yes	Yes
BBN_11097	BBN_11097	MTG	Yes	Yes	Yes	Yes
BBN_11804	BBN_11804	MTG	Yes	Yes	Yes	Yes
BBN_13802	BBN_13802	MTG	Yes	Yes	Yes	Yes
BBN_13802	BBN_13802	SSC	Yes	Yes	Yes	Yes
BBN_14795	BBN_14795	SSC	Yes	No	Yes	Yes
BBN_14795	BBN_14795	MTG	Yes	Yes	Yes	No
BBN_15201	BBN_15201	MTG	Yes	Yes	Yes	Yes
BBN_15201	BBN_15201	SSC	Yes	Yes	Yes	Yes
BBN_15230	BBN_15230	MTG	Yes	Yes	Yes	Yes
BBN_16213	BBN_16213	SSC	Yes	Yes	Yes	Yes
BBN_18399	BBN_18399	SSC	Yes	Yes	Yes	Yes
BBN_21792	BBN_21792	SSC	Yes	Yes	Yes	Yes
BBN_24370	BBN_24370	SSC	Yes	No	Yes	Yes
BBN_24578	BBN_24578	SSC	Yes	Yes	Yes	Yes
BBN_4575	BBN_4575	MTG	Yes	Yes	Yes	Yes
BBN_4575	BBN_4575	SSC	Yes	Yes	Yes	No
BBN_7540	BBN_7540	MTG	Yes	No	Yes	Yes
BBN_9727	BBN_9727	SSC	Yes	Yes	Yes	Yes
BBN_9779	BBN_9779	SSC	Yes	Yes	Yes	Yes
BBN_9786	BBN_9786	SSC	Yes	Yes	Yes	Yes
BBN_9796	BBN_9796	SSC	Yes	Yes	Yes	Yes
BBN_9939	BBN_9939	SSC	Yes	Yes	Yes	Yes
BBN_9953	BBN_9953	SSC	Yes	Yes	Yes	No
BBN_9984	BBN_9984	SSC	Yes	Yes	Yes	Yes
BBN002.29089	BBN002_29089	SSC	Yes	Yes	Yes	No
BBN002.30127	BBN002_30127	SSC	Yes	Yes	Yes	Yes
BBN003.26941	BBN003_26941	MTG	Yes	Yes	Yes	Yes
BBN003.32194	BBN003_32194	MTG	Yes	No	Yes	No
BBN003.32201	BBN003_32201	MTG	Yes	No	Yes	No
BBN003.32209	BBN003_32209	MTG	Yes	No	Yes	No
BBN003.32209	BBN003_32209	SSC	Yes	No	Yes	No
BBN003.32211	BBN003_32211	MTG	Yes	Yes	Yes	Yes
BBN003.32211	BBN003_32211	SSC	Yes	Yes	Yes	Yes
BBN003.32247	BBN003_32247	MTG	Yes	No	Yes	Yes
BBN003.32247	BBN003_32247	SSC	Yes	No	Yes	Yes
BBN003.32261	BBN003_32261	MTG	Yes	No	Yes	Yes
BBN003.32261	BBN003_32261	SSC	Yes	Yes	No	No
BBN005.29520	BBN005_29520	MTG	Yes	Yes	Yes	Yes
BBN_11804	BBN_11804	SSC	Yes	Yes	No	No
BBN003.32227	BBN003_32227	SSC	Yes	Yes	No	No
BBN003.32184	BBN003_32184	SSC	No	No	Yes	Yes
BBN_7519	BBN_7519	SSC	No	No	Yes	No
BBN_7519	BBN_7519	MTG	No	No	Yes	No
BBN003.32181	BBN003_32181	MTG	No	No	Yes	No
BBN003.32181	BBN003_32181	SSC	No	No	Yes	Yes
BBN003.32194	BBN003_32194	SSC	No	No	Yes	No
BBN_24610	BBN_24610	SSC	No	No	Yes	Yes

## Sheet: Pathology data
SampleName	BrainBankNetworkID	BrainBankNetworkIDFormatted	BrainRegion	pct4G8PositiveArea	CompactDensity	DiffuseDensity	DCDensity	TotalDensity	CompactCov	DiffuseCov	DCCov	TotalCov	CompactCov_all	DiffuseCov_all	DCCov_all	TotalCov_all	CompactMeanArea_um2	DiffuseMeanArea_um2	DCMeanArea_um2	TotalMeanArea_um2			Name	Description
BBN_10099_MTG	BBN_10099	BBN_10099	MTG	0.585285																			pct4G8PositiveArea	% grey matter 4G8 positive immunostained area
BBN_10109_MTG	BBN_10109	BBN_10109	MTG	0.782684																			DiffuseDensity	Density of diffuse immunoreactive amyloid plaques - defined as a cloud of amyloid immunoreactivity, without a dense core and with irregular ill-defined borders
BBN_10611_MTG	BBN_10611	BBN_10611	MTG	0.307882	0.89768	2.01978	0	2.91746	0.0102111	0.0220605	0	0.0322716	0.0199509	0.0599426	0	0.0798935	115.577	110.977		112.392			CompactDensity	Density of compact immunoreactive amyloid plaques - defined as a plaque with homogenous dense amyloid immunoreactivity and a clearly defined border
BBN_11449_MTG	BBN_11449	BBN_11449	MTG	1.31271	5.74768	8.32423	0	14.0719	0.0600335	0.0823702	0	0.142404	0.131602	0.213754	0	0.345356	106.126	100.542		102.823			DCDensity	Density of dense core amyloid plaques - defined as those with a defined dense centre and surrounding cloud of amyloid immunoreactivity
BBN_16213_MTG	BBN_16213	BBN_16213	MTG	0.147259	0	0.36642	0	0.36642	0	0.002968	0	0.002968	0.00461689	0.0240738	0	0.0286907		82.3012		82.3012			TotalDensity	Total density of all amyloid plaques per unit area
BBN_18399_MTG	BBN_18399	BBN_18399	MTG	0.0456	0.296423	0.296423	0	0.592846	0.0146137	0.00234174	0	0.0169554	0.0159772	0.00634345	0	0.0223207	500.92	80.2691		290.594			CompactCov	% area of ROI covered by compact plaques >10um diameter
BBN_18813_MTG	BBN_18813	BBN_18813	MTG	1.68369	0	36.0527	1.19182	37.2445	0	1.77317	0.204309	1.97748	0.0242834	1.89682	0.204309	2.12541		499.727	1741.79	539.473			DiffuseCov	% area of ROI covered by diffuse plaques >10um diameter
BBN_21005_MTG	BBN_21005	BBN_21005	MTG	0.968392	2.4682	6.78755	0	9.25575	0.0244146	0.073758	0	0.0981726	0.0542181	0.119379	0	0.173597	100.506	110.412		107.771			DCCov	% area of ROI covered by dense core plaques >10um diameter
BBN_21792_MTG	BBN_21792	BBN_21792	MTG	1.27289	0	13.4967	6.51565	20.0123	0	0.977161	0.483275	1.46044	0.0141483	1.03566	0.483275	1.53309		735.63	753.629	741.49			TotalCov	% area of ROI covered by all plaques >10um diameter
BBN_24330_MTG	BBN_24330	BBN_24330	MTG	6.55045	43.5489	45.5105	10.9853	100.045	0.493829	1.35527	1.14071	2.98981	0.841984	1.46485	1.14071	3.44754	115.218	302.577	1055.07	303.648			CompactCov_all	% area of ROI covered by compact plaques
BBN_24370_MTG	BBN_24370	BBN_24370	MTG	0.0577	0	0.993271	0	0.993271	0	0.0120931	0	0.0120931	0	0.0120931	0	0.0120931		123.706		123.706			DiffuseCov_all	% area of ROI covered by diffuse plaques
BBN_24578_MTG	BBN_24578	BBN_24578	MTG	1.13059	0.592681	1.18536	0	1.77804	0.00640095	0.0115573	0	0.0179582	0.0103719	0.0528079	0	0.0631798	109.735	99.0662		102.622			DCCov_all	% area of ROI covered by dense core plaques
BBN_24610_MTG	BBN_24610	BBN_24610	MTG	9.17294	15.5673	39.1962	3.05786	57.8213	0.169739	1.31499	0.282518	1.76725	0.348345	1.38243	0.282518	2.01329	110.787	340.879	938.751	310.549			TotalCov_all	% area of ROI covered by all plaques
BBN_24659_MTG	BBN_24659	BBN_24659	MTG	15.1082	37.7037	58.1649	5.74752	101.616	0.379199	5.84417	1.42562	7.64899	0.668805	5.92301	1.42562	8.01743	102.189	1020.9	2520.25	764.825			CompactMeanArea_um2	Mean size of compact plaques
BBN_7554_MTG	BBN_7554	BBN_7554	MTG	0.608457	0.831721	10.2579	0	11.0896	0.00797066	0.103619	0	0.111589	0.0489468	0.214432	0	0.263378	97.3728	102.636		102.241			DiffuseMeanArea_um2	Mean size of diffuse plaques
BBN_7617_MTG	BBN_7617	BBN_7617	MTG	3.26227	2.06405	104.235	7.9122	114.211	0.024115	3.19126	0.267467	3.48285	0.118029	3.47301	0.267467	3.8585	118.71	311.08	343.474	309.847			DCMeanArea_um2	Mean size of dense core plaques
BBN_8051_MTG	BBN_8051	BBN_8051	MTG	7.39322	0	70.6623	4.32374	74.986	0	3.68786	0.388013	4.07587	0.0225946	3.84945	0.388013	4.26006		530.282	911.816	552.282			TotalMeanArea_um2	Mean size of total plaques
BBN_9727_MTG	BBN_9727	BBN_9727	MTG	7.01466	24.9407	117.448	6.34853	148.737	0.418278	3.72945	0.670632	4.81835	0.664102	4.10469	0.670632	5.43942	170.403	322.642	1073.33	329.155
BBN_9779_MTG	BBN_9779	BBN_9779	MTG	13.0385	4.53792	50.7898	18.8498	74.1776	0.219758	6.54636	2.05402	8.82013	0.355284	6.56971	2.05537	8.98036	492.049	1309.62	1107.18	1208.16
BBN_9786_MTG	BBN_9786	BBN_9786	MTG	9.23854	9.08637	57.1907	10.4226	76.6996	0.301507	3.66678	0.961391	4.92967	0.344614	3.82734	0.961391	5.13334	337.154	651.449	937.228	653.049
BBN_9796_MTG	BBN_9796	BBN_9796	MTG	4.88597	15.4482	26.9666	5.0139	47.4288	0.246887	0.883205	0.453622	1.58371	0.3373	1.00287	0.453622	1.7938	162.383	332.779	919.263	339.278
BBN_9939_MTG	BBN_9939	BBN_9939	MTG	3.24978	3.30528	40.1719	12.2041	55.6813	0.204114	2.99159	0.705601	3.9013	0.219445	3.11332	0.705601	4.03837	627.459	756.659	587.454	711.904
BBN_9953_MTG	BBN_9953	BBN_9953	MTG	3.99946	10.972	58.9562	8.48501	78.4132	0.132805	1.9523	0.619245	2.70435	0.219484	2.16776	0.619245	3.00649	122.984	336.463	741.534	350.425
BBN_9984_MTG	BBN_9984	BBN_9984	MTG	3.00515	3.2871	67.6594	9.8613	80.8078	0.314712	3.04807	0.708151	4.07093	0.337612	3.41888	0.708151	4.46465	972.797	457.739	729.647	511.872
BBN002_26094_MTG	BBN002.26094	BBN002_26094	MTG	0.709822	1.38912	43.5257	1.85216	46.767	0.0253051	1.67285	0.102123	1.80027	0.0587134	1.86853	0.102123	2.02936	185.093	390.509	560.232	391.129
BBN002_29089_MTG	BBN002.29089	BBN002_29089	MTG	0.455096	0	4.25448	0.53181	4.78629	0	0.038184	0.00462675	0.0428107	0.017922	0.201184	0.00462675	0.223732		91.1917	88.3976	90.8813
BBN002_29170_MTG	BBN002.29170	BBN002_29170	MTG	0.213657	0.202882	2.2317	0	2.43458	0.00158248	0.0232502	0	0.0248327	0.00722259	0.0540477	0	0.0612703	79.253	105.855		103.639
BBN002_30035_MTG	BBN002.30035	BBN002_30035	MTG	0.180549	1.22508	2.45016	0.30627	3.9815	0.0188815	0.0242565	0.00402744	0.0471655	0.0214236	0.0986954	0.00402744	0.124146	156.601	100.59	133.612	120.365
BBN002_30127_MTG	BBN002.30127	BBN002_30127	MTG	1.26835	0.767401	70.2172	8.82511	79.8097	0.0140434	3.12037	0.393869	3.52828	0.0456604	3.43615	0.393869	3.87568	185.94	451.527	453.474	449.188
BBN003_32184_MTG	BBN003.32184	BBN003_32184	MTG	9.0564	6.15025	74.3302	5.44736	85.9278	0.0757008	4.2708	0.41639	4.76289	0.158114	4.37726	0.41639	4.95176	125.063	583.802	776.666	563.195
BBN003_32185_MTG	BBN003.32185	BBN003_32185	MTG	8.12998	18.5789	88.358	14.0422	120.979	0.718746	6.16216	1.18611	8.06702	0.891854	6.3646	1.18611	8.44257	393.075	708.611	858.246	677.522
BBN003_32196_MTG	BBN003.32196	BBN003_32196	MTG	7.88552	3.6769	116.61	6.04062	126.328	0.150569	4.86756	0.419114	5.43724	0.300797	5.18429	0.419114	5.90421	416.078	424.127	704.972	437.322
BBN003_32205_MTG	BBN003.32205	BBN003_32205	MTG	5.8822	2.65323	52.0032	3.8914	58.5479	0.0842134	3.17789	0.328434	3.59054	0.161723	3.41062	0.328434	3.90077	322.499	620.912	857.558	623.117
BBN003_32212_MTG	BBN003.32212	BBN003_32212	MTG	6.06789	2.69728	76.0143	5.88498	84.5965	0.0284686	8.12921	0.744302	8.90198	0.106199	8.40968	0.744302	9.26018	107.241	1086.61	1285.07	1069.19
BBN003_32227_MTG	BBN003.32227	BBN003_32227	MTG	5.01505	6.86925	32.4897	9.65408	49.013	0.270054	1.60198	0.935258	2.8073	0.449602	1.78294	0.938117	3.17066	399.45	500.995	984.332	581.966
BBN003_32228_MTG	BBN003.32228	BBN003_32228	MTG	5.85749	5.78406	86.1826	15.9062	107.873	0.139165	3.68329	1.52775	5.3502	0.261411	4.04014	1.52775	5.8293	244.465	434.248	975.902	503.941
BBN003_32235_MTG	BBN003.32235	BBN003_32235	MTG	2.02767	14.5688	63.1314	16.5113	94.2115	1.02802	3.72131	0.735335	5.48466	1.15885	3.98184	0.735335	5.87603	716.969	598.923	452.507	591.517
BBN003_33729_MTG	BBN003.33729	BBN003_33729	MTG	3.74306	2.73264	89.126	8.61831	100.477	0.0624302	5.05689	0.929811	6.04913	0.159712	5.38565	0.929811	6.47517	232.132	576.501	1096.21	611.713
BBN004_29074_MTG	BBN004.29074	BBN004_29074	MTG	11.5139	49.1185	130.429	11.9477	191.496	0.555271	6.86736	0.770795	8.19343	1.06733	6.99099	0.770795	8.82911	114.863	534.977	655.502	434.738
BBN004_29828_MTG	BBN004.29828	BBN004_29828	MTG	9.43239	79.9126	97.4514	4.19942	181.563	0.925516	5.30821	0.249471	6.4832	1.37839	5.37854	0.249471	7.00639	117.677	553.454	603.602	362.812
BBN_11097_MTG	BBN_11097	BBN_11097	MTG	13.0969	62.0113	59.5795	3.99513	125.586	0.687231	1.58117	0.358988	2.62739	0.867255	1.67279	0.358988	2.89904	112.604	269.651	913	212.571
BBN_11804_MTG	BBN_11804	BBN_11804	MTG	1.14531	6.35241	11.0579	0	17.4103	0.108273	0.134389	0	0.242662	0.153869	0.15514	0	0.309009	173.182	123.484		141.617
BBN_13802_MTG	BBN_13802	BBN_13802	MTG	1.33685	9.33422	30.6162	6.34727	46.2977	0.221669	2.77928	0.399131	3.40008	0.304669	3.02481	0.399131	3.72861	241.295	922.363	638.925	746.192
BBN_14795_MTG	BBN_14795	BBN_14795	MTG	3.17478	9.13223	50.6424	3.73591	63.5105	0.0991678	2.3352	0.358087	2.79245	0.197319	2.47174	0.358087	3.02715	110.335	468.522	973.897	446.746
BBN_15201_MTG	BBN_15201	BBN_15201	MTG	8.43278	17.7397	58.6943	10.5124	86.9464	0.654945	2.6149	0.954615	4.22446	0.890708	2.75044	0.954615	4.59576	375.128	452.668	922.671	493.674
BBN_15230_MTG	BBN_15230	BBN_15230	MTG	2.45995	42.804	10.9302	0	53.7342	0.474603	0.143573	0	0.618176	0.638803	0.178783	0	0.817585	112.659	133.465		116.891
BBN_4575_MTG	BBN_4575	BBN_4575	MTG	5.72553	5.54441	90.4432	12.4749	108.463	0.229435	6.35822	1.55968	8.14734	0.353629	6.6718	1.55968	8.5851	420.46	714.301	1270.33	763.233
BBN_7540_MTG	BBN_7540	BBN_7540	MTG	3.82868	17.0198	56.1976	5.78033	78.9978	0.174132	2.27658	0.602053	3.05277	0.413165	2.50588	0.602053	3.5211	103.955	411.61	1058.29	392.645
BBN003_26941_MTG	BBN003.26941	BBN003_26941	MTG	2.6094	11.4482	34.8573	7.00564	53.3112	0.273254	1.4405	0.988786	2.70254	0.354263	1.69981	0.988786	3.04286	242.521	419.893	1434.09	515.079
BBN003_32194_MTG	BBN003.32194	BBN003_32194	MTG	11.5003	21.7635	51.1736	4.11741	77.0545	0.232781	1.64361	0.3136	2.18999	0.327452	1.72378	0.3136	2.36484	108.678	326.343	773.878	288.779
BBN003_32201_MTG	BBN003.32201	BBN003_32201	MTG	8.383	2.12563	84.4939	16.4737	103.093	0.0349667	4.33887	1.27187	5.64571	0.137608	4.60441	1.27187	6.01389	167.143	521.762	784.467	556.429
BBN003_32209_MTG	BBN003.32209	BBN003_32209	MTG	5.84168	13.8893	37.0382	2.74893	53.6764	0.138184	2.49767	0.28463	2.92049	0.290836	2.59231	0.28463	3.16778	101.088	685.184	1052.05	552.832
BBN003_32211_MTG	BBN003.32211	BBN003_32211	MTG	4.56054	14.3626	63.2222	9.79877	87.3835	0.387212	3.79866	0.914037	5.09991	0.533322	4.21641	0.914037	5.66377	273.929	610.495	947.793	592.999
BBN003_32247_MTG	BBN003.32247	BBN003_32247	MTG	6.18866	41.4051	69.7876	6.34433	117.537	0.40794	4.25237	0.953986	5.61429	0.759683	4.48183	0.953986	6.1955	100.107	619.118	1527.84	485.335
BBN003_32261_MTG	BBN003.32261	BBN003_32261	MTG	3.47901	23.3609	10.8579	0	34.2187	0.363574	0.117693	0	0.481267	0.442475	0.207188	0	0.649662	158.134	110.135		142.904
BBN005_29520_MTG	BBN005.29520	BBN005_29520	MTG	2.61169	60.6613	108.911	0.524449	170.096	0.679546	3.42969	0.0163978	4.12563	0.991803	3.59693	0.0163978	4.60513	113.823	319.967	317.689	246.443
BBN_10099_SSC	BBN_10099	BBN_10099	SSC	0.226991
BBN_10109_SSC	BBN_10109	BBN_10109	SSC	0.0597
BBN_10611_SSC	BBN_10611	BBN_10611	SSC	0.530825	1.30114	1.62642	0	2.92756	0.0121982	0.018834	0	0.0310321	0.0327236	0.0207206	0	0.0534442	95.256	117.66		107.703
BBN_18813_SSC	BBN_18813	BBN_18813	SSC	2.21423	0.44424	37.7604	19.9908	58.1954	0.00364277	2.51737	1.80157	4.32259	0.0366053	2.72505	1.80157	4.56323	83.3172	677.38	915.677	754.703
BBN_21005_SSC	BBN_21005	BBN_21005	SSC	0.52919	0.992022	6.69615	0	7.68817	0.009077	0.0614806	0	0.0705576	0.0480139	0.192328	0	0.240342	92.9699	93.2897		93.2485
BBN_24330_SSC	BBN_24330	BBN_24330	SSC	2.48882	4.33749	7.55044	3.0523	14.9402	0.210754	0.204794	0.644293	1.05984	0.22661	0.261277	0.644293	1.13218	493.694	275.591	2144.75	720.783
BBN_7540_SSC	BBN_7540	BBN_7540	SSC	3.2493	9.89852	65.7772	6.70545	82.3812	0.107862	2.41364	0.622297	3.1438	0.234882	2.66216	0.622297	3.51934	110.718	372.836	942.956	387.747
BBN_7617_SSC	BBN_7617	BBN_7617	SSC	0.999112	5.15212	69.1469	0.542329	74.8414	0.0554531	1.82285	0.0860405	1.96434	0.195455	2.10361	0.0860405	2.38511	109.361	267.854	1611.99	266.684
BBN002_26094_SSC	BBN002.26094	BBN002_26094	SSC	2.90008	1.67366	63.599	6.93372	72.2064	0.0198209	2.55073	0.566653	3.1372	0.106516	2.84727	0.566653	3.52044	120.331	407.507	830.37	441.456
BBN002_29170_SSC	BBN002.29170	BBN002_29170	SSC	0.58357	0	3.35008	0	3.35008	0	0.0316583	0	0.0316583	0.0413735	0.158417	0	0.199791		96.018		96.018
BBN002_30035_SSC	BBN002.30035	BBN002_30035	SSC	0.343451	0	3.32048	0	3.32048	0	0.0337859	0	0.0337859	0.0195908	0.130412	0	0.150003		103.385		103.385
BBN003_26941_SSC	BBN003.26941	BBN003_26941	SSC	3.75201	27.6377	45.5648	6.97167	80.1742	0.351447	1.77611	0.825272	2.95283	0.541674	2.06603	0.825272	3.43298	129.205	396.06	1202.77	374.218
BBN003_32185_SSC	BBN003.32185	BBN003_32185	SSC	9.45178	8.20549	146.136	14.6527	168.994	0.11853	6.07033	1.13081	7.31967	0.322867	6.37516	1.13081	7.82884	146.773	422.062	784.144	440.09
BBN003_32196_SSC	BBN003.32196	BBN003_32196	SSC	8.39482	8.67252	91.0615	10.8407	110.575	0.269538	4.02734	0.603903	4.90078	0.352656	4.27086	0.603903	5.22742	315.788	449.371	566.022	450.33
BBN003_32201_SSC	BBN003.32201	BBN003_32201	SSC	3.01017	1.40569	24.8338	6.2475	32.487	0.0154938	0.844866	0.892971	1.75333	0.0340333	0.900734	0.892971	1.82774	111.993	345.673	1452.29	548.372
BBN003_32205_SSC	BBN003.32205	BBN003_32205	SSC	3.84066	7.83192	54.4829	2.04311	64.358	0.109409	3.29911	0.272619	3.68114	0.267239	3.41942	0.272619	3.95927	141.94	615.259	1355.77	581.167
BBN003_32212_SSC	BBN003.32212	BBN003_32212	SSC	10.1522	7.73171	90.0745	6.95854	104.765	0.133952	6.49205	0.909713	7.53572	0.266358	6.74186	0.909713	7.91793	176.033	732.32	1328.33	730.854
BBN003_32228_SSC	BBN003.32228	BBN003_32228	SSC	7.19149	16.6567	75.761	4.83581	97.2535	0.271128	3.17476	0.531079	3.97697	0.626774	3.34955	0.531079	4.5074	165.389	425.781	1115.86	415.497
BBN003_32235_SSC	BBN003.32235	BBN003_32235	SSC	5.77077	10.7001	98.0843	15.1585	123.943	0.345836	5.02406	0.941877	6.31177	0.500676	5.48947	0.941877	6.93202	328.4	520.446	631.334	517.429
BBN003_33729_SSC	BBN003.33729	BBN003_33729	SSC	1.11286	0.751477	50.3489	4.75935	55.8598	0.0140025	3.15397	0.441643	3.60962	0.0794061	3.28899	0.441643	3.81004	189.327	636.486	942.854	656.573
BBN005_29520_SSC	BBN005.29520	BBN005_29520	SSC	1.67133	51.229	55.3273	0.819664	107.376	0.774173	1.92527	0.0984417	2.79788	0.957982	2.02154	0.0984417	3.07796	153.548	353.568	1220.29	264.754
BBN_13802_SSC	BBN_13802	BBN_13802	SSC	3.30956	10.2088	10.2088	0	20.4175	0.12805	0.130487	0	0.258537	0.170231	0.179558	0	0.34979	127.447	129.871		128.659
BBN_14795_SSC	BBN_14795	BBN_14795	SSC	6.20985	79.0226	58.5614	3.10446	140.688	0.881807	2.45323	0.229702	3.56474	1.24209	2.57125	0.229702	4.04305	113.382	425.645	751.795	257.448
BBN_15201_SSC	BBN_15201	BBN_15201	SSC	5.36313	8.61455	11.5758	4.84569	25.036	0.606976	0.755981	0.960846	2.3238	0.731106	0.782874	0.964803	2.47878	715.912	663.561	2014.74	943.093
BBN_16213_SSC	BBN_16213	BBN_16213	SSC	0.289797	1.26177	0.630885	0.315443	2.2081	0.0157721	0.00706591	0.0325537	0.0553917	0.0265287	0.0101572	0.0325537	0.0692396	127.008	113.799	1048.58	254.887
BBN_18399_SSC	BBN_18399	BBN_18399	SSC	0.3253	0.776141	1.29357	0	2.06971	0.00791664	0.0131944	0	0.021111	0.0212663	0.0542264	0	0.0754926	103.639	103.639		103.639
BBN_21792_SSC	BBN_21792	BBN_21792	SSC	1.52959	3.88482	14.8918	2.91361	21.6902	0.0710274	0.220107	0.261513	0.552648	0.115314	0.369446	0.261513	0.746273	185.77	150.179	911.974	258.884
BBN_24370_SSC	BBN_24370	BBN_24370	SSC	0.329722	0	3.02094	0	3.02094	0	0.0318062	0	0.0318062	0.0181257	0.0664607	0	0.0845864		106.977		106.977
BBN_24578_SSC	BBN_24578	BBN_24578	SSC	0.717751	0.290207	2.61186	0	2.90207	0.00275696	0.036479	0	0.0392359	0.0246966	0.0783848	0	0.103081	96.5261	141.91		137.372
BBN_4575_SSC	BBN_4575	BBN_4575	SSC	3.96105	81.2865	95.8256	11.8956	189.008	1.40751	3.99527	1.06968	6.47246	1.93792	4.48827	1.06968	7.49588	175.936	423.629	913.667	347.945
BBN_9727_SSC	BBN_9727	BBN_9727	SSC	1.9282	3.89687	31.6426	6.23499	41.7744	0.14674	1.15989	0.987092	2.29373	0.190354	1.31077	0.987092	2.48821	382.609	372.45	1608.58	557.895
BBN_9779_SSC	BBN_9779	BBN_9779	SSC	13.3035	5.14424	83.7777	14.6978	103.62	0.068394	9.50333	2.11152	11.6832	0.201238	9.55504	2.11152	11.8678	135.088	1152.57	1459.69	1145.62
BBN_9786_SSC	BBN_9786	BBN_9786	SSC	4.81901	19.2751	94.2599	4.70124	118.236	0.244582	3.74398	0.401486	4.39004	0.411429	4.00217	0.401486	4.81508	128.929	403.578	867.719	377.259
BBN_9796_SSC	BBN_9796	BBN_9796	SSC	4.75318	5.40376	91.5037	2.88201	99.7895	0.0890901	3.38366	0.237766	3.71051	0.168345	3.746	0.237766	4.15211	167.515	375.724	838.253	377.807
BBN_9939_SSC	BBN_9939	BBN_9939	SSC	2.58539	1.80995	45.5505	15.2338	62.5942	0.0737254	2.46244	0.937616	3.47378	0.113152	2.62233	0.938566	3.67405	413.877	549.28	625.372	563.884
BBN_9953_SSC	BBN_9953	BBN_9953	SSC	4.08399	4.50088	7.50147	6.50127	18.5036	0.270453	0.118773	0.393277	0.782503	0.296508	0.143778	0.393277	0.833563	610.542	160.877	614.641	429.685
BBN_9984_SSC	BBN_9984	BBN_9984	SSC	3.65359	4.44674	73.8766	7.17542	85.4987	0.104084	2.79642	0.407857	3.30837	0.195667	3.1043	0.407857	3.70782	237.828	384.607	577.539	393.165
BBN002_29089_SSC	BBN002.29089	BBN002_29089	SSC	0.374616	0.766345	1.27724	0	2.04359	0.00674383	0.0150459	0	0.0217897	0.0314457	0.057297	0	0.0887427	89.4136	119.692		108.338
BBN002_30127_SSC	BBN002.30127	BBN002_30127	SSC	0.357876	1.57925	22.5044	1.57925	25.6629	0.0287029	0.560477	0.138895	0.728076	0.0367966	0.619976	0.138895	0.795668	184.67	253.053	893.628	288.265
BBN003_32209_SSC	BBN003.32209	BBN003_32209	SSC	7.95344	62.9045	43.0852	6.89364	112.883	1.14792	2.37563	1.24064	4.76419	1.40919	2.40898	1.24064	5.05881	185.418	560.237	1828.6	428.826
BBN003_32211_SSC	BBN003.32211	BBN003_32211	SSC	3.21227	81.7833	73.7289	12.7012	168.213	1.37913	3.34035	1.28335	6.00283	1.62241	3.67018	1.28335	6.57593	171.341	460.337	1026.65	362.591
BBN003_32247_SSC	BBN003.32247	BBN003_32247	SSC	5.00663	24.0703	59.4677	13.805	97.3429	0.875909	3.74777	1.349	5.97268	1.12996	3.84473	1.349	6.32368	369.743	640.344	992.877	623.427
BBN003_32261_SSC	BBN003.32261	BBN003_32261	SSC	1.61488	10.9627	13.8381	0	24.8008	0.154825	0.137141	0	0.291966	0.315886	0.368669	0	0.684555	143.498	100.696		119.616
BBN_11804_SSC	BBN_11804	BBN_11804	SSC	0.961804	1.04688	4.88544	0	5.93232	0.0128766	0.0497268	0	0.0626034	0.0264512	0.138572	0	0.165023	124.976	103.421		107.225
BBN003_32227_SSC	BBN003.32227	BBN003_32227	SSC	3.74323	4.97348	36.5906	13.4994	55.0635	0.150377	1.64658	1.66217	3.45912	0.288142	1.86527	1.66217	3.81558	307.214	457.229	1251.07	638.298

## Sheet: Sample metadata (snRNAseq)
SampleName	SampleID	manifest	BrainBankNetworkID	BrainBankNetworkIDFormatted	BrainRegion	Braak	NeuropathologicalDiagnosis	TREM2Variant
BBN_7540_MTG	BBN_7540_MTG_UNS_REP1	afnhr	BBN_7540	BBN_7540	MTG	VI	AD	CV
BBN003_32184_SSC	BBN003_32184_SSC_UNS_REP1	ajlhf	BBN003.32184	BBN003_32184	SSC	V	AD	R62H
BBN_11449_MTG	BBN_11449_MTG_UNS_REP1	ayqhr	BBN_11449	BBN_11449	MTG	0	Control	R47H
BBN_7617_MTG	BBN_7617_MTG_UNS_REP1	bbmjb	BBN_7617	BBN_7617	MTG	VI	AD	CV
BBN002_30035_MTG	BBN002_30035_MTG_UNS_REP1	bbxlw	BBN002.30035	BBN002_30035	MTG	0	Control	CV
BBN_9786_MTG	BBN_9786_MTG_UNS_REP1	bdyhl	BBN_9786	BBN_9786	MTG	V,VI	AD	R62H
BBN_18813_MTG	BBN_18813_MTG_UNS_REP1	bsmzp	BBN_18813	BBN_18813	MTG	V	AD	CV
BBN_10099_MTG	BBN_10099_MTG_UNS_REP1	bvnwq	BBN_10099	BBN_10099	MTG	II	Control	CV
BBN_7519_SSC	BBN_7519_SSC_UNS_REP1	cfypd	BBN_7519	BBN_7519	SSC	0	Control	CV
BBN003_32209_SSC	BBN003_32209_SSC_UNS_REP1	ctyfv	BBN003.32209	BBN003_32209	SSC	V,VI	AD	R47H
BBN003_32184_MTG	BBN003_32184_MTG_UNS_REP1	cyshz	BBN003.32184	BBN003_32184	MTG	V	AD	R62H
BBN003_32228_MTG	BBN003_32228_MTG_UNS_REP1	czrbn	BBN003.32228	BBN003_32228	MTG		AD	CV
BBN_9939_SSC	BBN_9939_SSC_UNS_REP1	dbjem	BBN_9939	BBN_9939	SSC	V	AD	CV
BBN_10109_MTG	BBN_10109_MTG_UNS_REP1	dowyc	BBN_10109	BBN_10109	MTG	I,II	Control	CV
BBN002_26094_MTG	BBN002_26094_MTG_UNS_REP1	egmcf	BBN002.26094	BBN002_26094	MTG	VI	AD	CV
BBN_15201_SSC	BBN_15201_SSC_UNS_REP1	famdi	BBN_15201	BBN_15201	SSC	V,VI	AD	R62H
BBN_13802_MTG	BBN_13802_MTG_UNS_REP1	fbycn	BBN_13802	BBN_13802	MTG	I	Control	R62H
BBN_14795_MTG	BBN_14795_MTG_UNS_REP1	fdpuu	BBN_14795	BBN_14795	MTG	VI	AD	R47H
BBN_18399_MTG	BBN_18399_MTG_UNS_REP1	fiswo	BBN_18399	BBN_18399	MTG	0	Control	CV
BBN002_29089_SSC	BBN002_29089_SSC_UNS_REP1	fspdl	BBN002.29089	BBN002_29089	SSC	I	Control	CV
BBN_9779_SSC	BBN_9779_SSC_UNS_REP1	ftpqo	BBN_9779	BBN_9779	SSC		AD	R47H
BBN003_32201_MTG	BBN003_32201_MTG_UNS_REP1	fzcqh	BBN003.32201	BBN003_32201	MTG	V,VI	AD	CV
BBN003_32185_MTG	BBN003_32185_MTG_UNS_REP1	gdxtw	BBN003.32185	BBN003_32185	MTG	V,VI	AD	CV
BBN_9786_SSC	BBN_9786_SSC_UNS_REP1	ghgyj	BBN_9786	BBN_9786	SSC	V,VI	AD	R62H
BBN_11804_MTG	BBN_11804_MTG_UNS_REP1	hkrtv	BBN_11804	BBN_11804	MTG	0	Control	R47H
BBN_21792_MTG	BBN_21792_MTG_UNS_REP1	hljrh	BBN_21792	BBN_21792	MTG	IV	AD	CV
BBN003_32212_SSC	BBN003_32212_SSC_UNS_REP1	htmsx	BBN003.32212	BBN003_32212	SSC	V,VI	AD	CV
BBN_4575_MTG	BBN_4575_MTG_UNS_REP1	iacov	BBN_4575	BBN_4575	MTG	VI	AD	R62H
BBN003_32209_MTG	BBN003_32209_MTG_UNS_REP1	igcfe	BBN003.32209	BBN003_32209	MTG	V,VI	AD	R47H
BBN_7519_MTG	BBN_7519_MTG_UNS_REP1	iqwis	BBN_7519	BBN_7519	MTG	0	Control	CV
BBN_9953_SSC	BBN_9953_SSC_UNS_REP1	ispzy	BBN_9953	BBN_9953	SSC	V	AD	R47H
BBN003_32261_MTG	BBN003_32261_MTG_UNS_REP1	jfvrp	BBN003.32261	BBN003_32261	MTG	I	Control	R62H
BBN_9953_MTG	BBN_9953_MTG_UNS_REP1	jimxs	BBN_9953	BBN_9953	MTG	V	AD	R47H
BBN_8051_MTG	BBN_8051_MTG_UNS_REP1	jzcal	BBN_8051	BBN_8051	MTG	VI	AD	R47H
BBN003_32211_SSC	BBN003_32211_SSC_UNS_REP1	kanrk	BBN003.32211	BBN003_32211	SSC	V,VI	AD	R47H
BBN_9796_SSC	BBN_9796_SSC_UNS_REP1	kdsrc	BBN_9796	BBN_9796	SSC	V	AD	R62H
BBN_21792_SSC	BBN_21792_SSC_UNS_REP1	kdzvc	BBN_21792	BBN_21792	SSC	IV	AD	CV
BBN002_29170_MTG	BBN002_29170_MTG_UNS_REP1	khskh	BBN002.29170	BBN002_29170	MTG	II	Control	CV
BBN_24659_MTG	BBN_24659_MTG_UNS_REP1	kming	BBN_24659	BBN_24659	MTG	VI	AD	R47H
BBN003_32205_MTG	BBN003_32205_MTG_UNS_REP1	kvqum	BBN003.32205	BBN003_32205	MTG		AD	CV
BBN_24370_SSC	BBN_24370_SSC_UNS_REP1	kzmku	BBN_24370	BBN_24370	SSC	III	AD	CV
BBN_9796_MTG	BBN_9796_MTG_UNS_REP1	lbkdm	BBN_9796	BBN_9796	MTG	V	AD	R62H
BBN003_32205_SSC	BBN003_32205_SSC_UNS_REP1	ltuad	BBN003.32205	BBN003_32205	SSC		AD	CV
BBN003_32194_MTG	BBN003_32194_MTG_UNS_REP1	lvxqc	BBN003.32194	BBN003_32194	MTG	V,VI	AD	R47H
BBN_9984_MTG	BBN_9984_MTG_UNS_REP1	mcdct	BBN_9984	BBN_9984	MTG	VI	AD	CV
BBN005_29520_SSC	BBN005_29520_SSC_UNS_REP1	mcihf	BBN005.29520	BBN005_29520	SSC	II	Control	R62H
BBN_21005_SSC	BBN_21005_SSC_UNS_REP1	mlaig	BBN_21005	BBN_21005	SSC	II	Control	CV
BBN002_30127_MTG	BBN002_30127_MTG_UNS_REP1	mlbse	BBN002.30127	BBN002_30127	MTG	V	AD	CV
BBN003_32181_MTG	BBN003_32181_MTG_UNS_REP1	mwode	BBN003.32181	BBN003_32181	MTG	V,VI	AD	R62H
BBN_9727_SSC	BBN_9727_SSC_UNS_REP1	nfmpa	BBN_9727	BBN_9727	SSC	V	AD	R47H
BBN003_32181_SSC	BBN003_32181_SSC_UNS_REP1	nohtk	BBN003.32181	BBN003_32181	SSC	V,VI	AD	R62H
BBN_21005_MTG	BBN_21005_MTG_UNS_REP1	nwbda	BBN_21005	BBN_21005	MTG	II	Control	CV
BBN_24330_MTG	BBN_24330_MTG_UNS_REP1	nykne	BBN_24330	BBN_24330	MTG	VI	AD	R62H
BBN_18399_SSC	BBN_18399_SSC_UNS_REP1	obmfh	BBN_18399	BBN_18399	SSC	0	Control	CV
BBN003_32194_SSC	BBN003_32194_SSC_UNS_REP1	odecf	BBN003.32194	BBN003_32194	SSC	V,VI	AD	R47H
BBN_18813_SSC	BBN_18813_SSC_UNS_REP1	oocqk	BBN_18813	BBN_18813	SSC	V	AD	CV
BBN002_30127_SSC	BBN002_30127_SSC_UNS_REP1	pacqh	BBN002.30127	BBN002_30127	SSC	V	AD	CV
BBN002_30035_SSC	BBN002_30035_SSC_UNS_REP1	pdmta	BBN002.30035	BBN002_30035	SSC	0	Control	CV
BBN_10099_SSC	BBN_10099_SSC_UNS_REP1	qcqlh	BBN_10099	BBN_10099	SSC	II	Control	CV
BBN003_26941_MTG	BBN003_26941_MTG_UNS_REP1	qmpqa	BBN003.26941	BBN003_26941	MTG	VI	AD	CV
BBN005_29520_MTG	BBN005_29520_MTG_UNS_REP1	qoaai	BBN005.29520	BBN005_29520	MTG	II	Control	R62H
BBN_10109_SSC	BBN_10109_SSC_UNS_REP1	qpmjm	BBN_10109	BBN_10109	SSC	I,II	Control	CV
BBN003_32247_SSC	BBN003_32247_SSC_UNS_REP1	qsyib	BBN003.32247	BBN003_32247	SSC	V,VI	AD	R62H
BBN_10611_SSC	BBN_10611_SSC_UNS_REP1	rdnws	BBN_10611	BBN_10611	SSC	III	AD	CV
BBN003_33729_MTG	BBN003_33729_MTG_UNS_REP1	rfumy	BBN003.33729	BBN003_33729	MTG	VI	AD	CV
BBN_11097_MTG	BBN_11097_MTG_UNS_REP1	rkxtk	BBN_11097	BBN_11097	MTG	VI	AD	R62H
BBN_15201_MTG	BBN_15201_MTG_UNS_REP1	rnbqg	BBN_15201	BBN_15201	MTG	V,VI	AD	R62H
BBN_24610_SSC	BBN_24610_SSC_UNS_REP1	rqhum	BBN_24610	BBN_24610	SSC	VI	AD	R62H
BBN_24578_SSC	BBN_24578_SSC_UNS_REP1	rvaxo	BBN_24578	BBN_24578	SSC	III	AD	CV
BBN_7554_MTG	BBN_7554_MTG_UNS_REP1	rzrqv	BBN_7554	BBN_7554	MTG	0	Control	R62H
BBN_9984_SSC	BBN_9984_SSC_UNS_REP1	sbfyt	BBN_9984	BBN_9984	SSC	VI	AD	CV
BBN002_29089_MTG	BBN002_29089_MTG_UNS_REP1	snhpd	BBN002.29089	BBN002_29089	MTG	I	Control	CV
BBN002_26094_SSC	BBN002_26094_SSC_UNS_REP1	tccen	BBN002.26094	BBN002_26094	SSC	VI	AD	CV
BBN_24578_MTG	BBN_24578_MTG_UNS_REP1	tidck	BBN_24578	BBN_24578	MTG	III	AD	CV
BBN_24370_MTG	BBN_24370_MTG_UNS_REP1	ulkoq	BBN_24370	BBN_24370	MTG	III	AD	CV
BBN003_32212_MTG	BBN003_32212_MTG_UNS_REP1	uscrx	BBN003.32212	BBN003_32212	MTG	V,VI	AD	CV
BBN_9779_MTG	BBN_9779_MTG_UNS_REP1	vihdp	BBN_9779	BBN_9779	MTG		AD	R47H
BBN_16213_MTG	BBN_16213_MTG_UNS_REP1	vuwwe	BBN_16213	BBN_16213	MTG	0	Control	CV
BBN002_29170_SSC	BBN002_29170_SSC_UNS_REP1	vvudh	BBN002.29170	BBN002_29170	SSC	II	Control	CV
BBN003_32196_MTG	BBN003_32196_MTG_UNS_REP1	wfyap	BBN003.32196	BBN003_32196	MTG	V,VI	AD	CV
BBN003_32235_MTG	BBN003_32235_MTG_UNS_REP1	wpuqe	BBN003.32235	BBN003_32235	MTG		AD	CV
BBN003_32211_MTG	BBN003_32211_MTG_UNS_REP1	wrdwu	BBN003.32211	BBN003_32211	MTG	V,VI	AD	R47H
BBN003_32247_MTG	BBN003_32247_MTG_UNS_REP1	wstdi	BBN003.32247	BBN003_32247	MTG	V,VI	AD	R62H
BBN_14795_SSC	BBN_14795_SSC_UNS_REP1	wuhmo	BBN_14795	BBN_14795	SSC	VI	AD	R47H
BBN_13802_SSC	BBN_13802_SSC_UNS_REP1	wvtba	BBN_13802	BBN_13802	SSC	I	Control	R62H
BBN_15230_MTG	BBN_15230_MTG_UNS_REP1	zaagp	BBN_15230	BBN_15230	MTG	I	Control	R62H
BBN_4575_SSC	BBN_4575_SSC_UNS_REP1	zgryt	BBN_4575	BBN_4575	SSC	VI	AD	R62H
BBN_10611_MTG	BBN_10611_MTG_UNS_REP1	zjgga	BBN_10611	BBN_10611	MTG	III	AD	CV
BBN_16213_SSC	BBN_16213_SSC_UNS_REP1	zjsuf	BBN_16213	BBN_16213	SSC	0	Control	CV
BBN_24610_MTG	BBN_24610_MTG_UNS_REP1	zuueq	BBN_24610	BBN_24610	MTG	VI	AD	R62H

## Sheet: Celltype markers
gene	p_val	avg_log2FC	pct.1	pct.2	p_val_adj	cluster
ETNPPL	0	7.82327	0.503	0.004	0	Astro
OBI1-AS1	0	7.79416	0.742	0.012	0	Astro
SLC14A1	0	7.73531	0.599	0.005	0	Astro
SLC39A12	0	7.68447	0.471	0.004	0	Astro
LINC00499	0	7.65826	0.664	0.013	0	Astro
BBOX1	0	7.31818	0.328	0.005	0	Astro
SLCO1C1	0	7.27572	0.534	0.007	0	Astro
PAPLN	0	7.17196	0.469	0.005	0	Astro
MLC1	0	7.09839	0.348	0.004	0	Astro
AQP4	0	7.02675	0.753	0.023	0	Astro
SDC4	0	6.87941	0.446	0.006	0	Astro
GRIN2C	0	6.82817	0.358	0.006	0	Astro
GJA1	0	6.76554	0.662	0.013	0	Astro
PRDM16	0	6.75509	0.627	0.012	0	Astro
EMX2	0	6.58877	0.276	0.004	0	Astro
ADGRV1	0	6.32695	0.943	0.152	0	Astro
GLI3	0	6.31837	0.608	0.016	0	Astro
STON2	0	6.30632	0.65	0.017	0	Astro
ANGPTL4	0	6.28515	0.379	0.01	0	Astro
EMX2OS	0	6.27032	0.454	0.01	0	Astro
RFX4	0	6.21341	0.801	0.041	0	Astro
FGFR3	0	6.19962	0.549	0.014	0	Astro
GFAP	0	6.16127	0.723	0.027	0	Astro
PAX6	0	6.14923	0.313	0.007	0	Astro
MGST1	0	6.11881	0.465	0.017	0	Astro
EFEMP1	0	6.06861	0.539	0.018	0	Astro
RGS20	0	6.05026	0.657	0.032	0	Astro
LAMA1	0	6.04182	0.271	0.007	0	Astro
GLI2	0	5.9993	0.318	0.008	0	Astro
SLC1A2	0	5.86605	0.956	0.205	0	Astro
RANBP3L	0	5.86373	0.739	0.025	0	Astro
F3	0	5.86007	0.463	0.012	0	Astro
ACSS3	0	5.84393	0.605	0.019	0	Astro
PHYHD1	0	5.78973	0.342	0.012	0	Astro
ID4	0	5.71123	0.341	0.011	0	Astro
F11-AS1	0	5.67705	0.402	0.017	0	Astro
COL5A3	0	5.6763	0.655	0.049	0	Astro
GNA14	0	5.67008	0.643	0.041	0	Astro
PAMR1	0	5.66098	0.585	0.034	0	Astro
BMPR1B	0	5.56502	0.781	0.057	0	Astro
SLC16A9	0	5.55375	0.362	0.016	0	Astro
PRODH	0	5.44401	0.456	0.016	0	Astro
NWD1	0	5.40306	0.319	0.018	0	Astro
TPD52L1	0	5.33995	0.804	0.08	0	Astro
SLC25A18	0	5.33917	0.625	0.038	0	Astro
ALDH1L1	0	5.33194	0.582	0.027	0	Astro
HPSE2	0	5.32971	0.604	0.044	0	Astro
ACSBG1	0	5.23403	0.614	0.02	0	Astro
SLC7A11	0	5.14304	0.67	0.035	0	Astro
PLIN5	0	5.12338	0.333	0.016	0	Astro
LINC00299	0	5.08951	0.812	0.121	0	Astro
SPON1	0	5.06031	0.656	0.047	0	Astro
EZR	0	5.04689	0.398	0.013	0	Astro
YAP1	0	5.02314	0.55	0.023	0	Astro
ARHGEF26	0	4.96331	0.271	0.015	0	Astro
PBXIP1	0	4.93207	0.318	0.016	0	Astro
EYA1	0	4.92612	0.451	0.018	0	Astro
ELOVL2	0	4.89776	0.316	0.018	0	Astro
WDR49	0	4.88403	0.266	0.025	0	Astro
AGT	0	4.87755	0.381	0.019	0	Astro
ITGB4	0	4.86759	0.433	0.022	0	Astro
CLDN10	0	4.86433	0.298	0.015	0	Astro
EDNRB	0	4.85281	0.257	0.013	0	Astro
EYA2	0	4.85103	0.61	0.033	0	Astro
RYR3	0	4.81766	0.92	0.144	0	Astro
GPC5	0	4.75826	0.955	0.247	0	Astro
FAM107A	0	4.72918	0.613	0.049	0	Astro
SLC4A4	0	4.65302	0.809	0.15	0	Astro
GLIS3	0	4.60751	0.88	0.129	0	Astro
FGF2	0	4.54905	0.506	0.042	0	Astro
SOX9	0	4.51988	0.396	0.03	0	Astro
RNF182	0	4.46871	0.275	0.025	0	Astro
SYTL4	0	4.44485	0.318	0.019	0	Astro
STOX1	0	4.42381	0.5	0.063	0	Astro
LINC01748	0	4.41498	0.536	0.063	0	Astro
PLSCR4	0	4.37736	0.529	0.035	0	Astro
ATP1A2	0	4.35298	0.822	0.08	0	Astro
TGFB2	0	4.31479	0.441	0.052	0	Astro
PITPNC1	0	4.26397	0.959	0.269	0	Astro
SCARA3	0	4.25954	0.371	0.043	0	Astro
SLC44A3-AS1	0	4.25733	0.409	0.042	0	Astro
STK33	0	4.21199	0.541	0.06	0	Astro
HIF3A	0	4.18955	0.794	0.073	0	Astro
ARHGEF26-AS1	0	4.18345	0.54	0.063	0	Astro
SLC7A2	0	4.17929	0.372	0.039	0	Astro
ADGRA3	0	4.17096	0.548	0.074	0	Astro
BOC	0	4.15228	0.354	0.042	0	Astro
PSD2	0	4.14986	0.481	0.059	0	Astro
AHNAK	0	4.13446	0.373	0.021	0	Astro
BAG3	0	4.12328	0.285	0.022	0	Astro
ZNRF3	0	4.10311	0.801	0.21	0	Astro
CACHD1	0	4.08956	0.675	0.113	0	Astro
ATP1B2	0	4.08956	0.575	0.081	0	Astro
AMZ2	0	4.08207	0.743	0.176	0	Astro
TCF7L1	0	4.0647	0.354	0.026	0	Astro
RFX2	0	4.03864	0.492	0.065	0	Astro
NHSL1	0	4.02872	0.58	0.046	0	Astro
PHF21B	0	3.99534	0.561	0.063	0	Astro
SHROOM3	0	3.99058	0.622	0.123	0	Astro
TLR4	0	3.98411	0.26	0.015	0	Astro
LRIG1	0	3.96032	0.758	0.146	0	Astro
ABCC9	0	3.95386	0.32	0.033	0	Astro
KCNN3	0	3.92765	0.626	0.123	0	Astro
CDC14A	0	3.89298	0.516	0.046	0	Astro
CABLES1	0	3.89107	0.658	0.167	0	Astro
RHOJ	0	3.88881	0.42	0.041	0	Astro
SDC2	0	3.8849	0.359	0.04	0	Astro
MIR4300HG	0	3.87983	0.467	0.073	0	Astro
LINC02649	0	3.86889	0.388	0.029	0	Astro
RGMA	0	3.8593	0.411	0.064	0	Astro
ATP13A4	0	3.79122	0.702	0.086	0	Astro
CDC42EP4	0	3.78525	0.292	0.028	0	Astro
IL17RB	0	3.7687	0.262	0.026	0	Astro
CST3	0	3.7543	0.589	0.074	0	Astro
PHKA1	0	3.7507	0.258	0.033	0	Astro
ACSS1	0	3.74523	0.542	0.061	0	Astro
GRAMD1C	0	3.74051	0.537	0.082	0	Astro
ACOT11	0	3.73918	0.599	0.11	0	Astro
GABRG1	0	3.73824	0.433	0.059	0	Astro
PARD3B	0	3.72292	0.817	0.125	0	Astro
NKAIN3	0	3.70268	0.81	0.151	0	Astro
DNAH7	0	3.68313	0.59	0.17	0	Astro
COLEC12	0	3.65046	0.406	0.026	0	Astro
DDR2	0	3.63429	0.324	0.039	0	Astro
NCAN	0	3.63198	0.465	0.102	0	Astro
LRRC3B	0	3.61732	0.439	0.076	0	Astro
SLC1A3	0	3.61435	0.951	0.218	0	Astro
PLPP3	0	3.58211	0.639	0.091	0	Astro
SNTA1	0	3.57676	0.415	0.08	0	Astro
OAF	0	3.57262	0.315	0.029	0	Astro
ACACB	0	3.55612	0.615	0.104	0	Astro
C4orf19	0	3.53743	0.289	0.031	0	Astro
ITGA7	0	3.50499	0.331	0.053	0	Astro
PARD3	0	3.50397	0.898	0.183	0	Astro
AHCYL1	0	3.50179	0.77	0.255	0	Astro
TRPM3	0	3.49687	0.842	0.244	0	Astro
GRAMD2B	0	3.49616	0.741	0.14	0	Astro
IGFBP7	0	3.4929	0.474	0.024	0	Astro
WFS1	0	3.48005	0.289	0.046	0	Astro
GPAM	0	3.47722	0.292	0.048	0	Astro
GPR37L1	0	3.47643	0.42	0.051	0	Astro
APOE	0	3.47229	0.505	0.043	0	Astro
CGNL1	0	3.45675	0.355	0.021	0	Astro
NOTCH2	0	3.4412	0.497	0.068	0	Astro
DTNA	0	3.43907	0.979	0.563	0	Astro
PLEKHA7	0	3.43061	0.439	0.06	0	Astro
ZNF423	0	3.41585	0.375	0.059	0	Astro
FAT1	0	3.34845	0.302	0.04	0	Astro
PREX2	0	3.34795	0.811	0.178	0	Astro
ADD3-AS1	0	3.3327	0.296	0.051	0	Astro
WWC1	0	3.32971	0.577	0.153	0	Astro
VAV3	0	3.31562	0.478	0.098	0	Astro
HEPH	0	3.31222	0.282	0.026	0	Astro
FGD6	0	3.30528	0.444	0.088	0	Astro
KREMEN1	0	3.26635	0.292	0.056	0	Astro
MICALL2	0	3.25189	0.348	0.069	0	Astro
CNN3	0	3.24095	0.507	0.112	0	Astro
SFXN5	0	3.24087	0.787	0.295	0	Astro
ITPKB	0	3.23046	0.731	0.138	0	Astro
NPL	0	3.21041	0.57	0.084	0	Astro
SLC15A2	0	3.20458	0.42	0.076	0	Astro
MT1E	0	3.19973	0.308	0.023	0	Astro
MTSS2	0	3.18622	0.576	0.131	0	Astro
IQCA1	0	3.15671	0.524	0.144	0	Astro
SLC6A11	0	3.1562	0.373	0.091	0	Astro
MAPK4	0	3.13798	0.609	0.179	0	Astro
TGFBR3	0	3.13627	0.427	0.076	0	Astro
MMD2	0	3.12002	0.406	0.076	0	Astro
ITGA6	0	3.11554	0.358	0.043	0	Astro
EMID1	0	3.11486	0.341	0.055	0	Astro
ANKDD1A	0	3.08726	0.501	0.147	0	Astro
MSI2	0	3.08399	0.914	0.438	0	Astro
BMP7	0	3.07666	0.341	0.046	0	Astro
MCC	0	3.06944	0.577	0.118	0	Astro
LGI4	0	3.06165	0.356	0.09	0	Astro
ARHGEF4	0	3.05088	0.688	0.256	0	Astro
CPT1A	0	3.03745	0.283	0.041	0	Astro
WLS	0	3.03386	0.585	0.13	0	Astro
GPM6A	0	3.02875	0.978	0.584	0	Astro
AHCYL2	0	3.01327	0.844	0.394	0	Astro
ECHDC2	0	2.99792	0.525	0.129	0	Astro
FSTL1	0	2.99212	0.288	0.056	0	Astro
LINC00598	0	2.99034	0.276	0.039	0	Astro
PDGFRB	0	2.98675	0.34	0.054	0	Astro
AMOT	0	2.98394	0.257	0.051	0	Astro
BCL6	0	2.98234	0.592	0.13	0	Astro
MERTK	0	2.97346	0.593	0.08	0	Astro
LINC00472	0	2.97279	0.376	0.063	0	Astro
LHX2	0	2.97216	0.335	0.088	0	Astro
ADCY2	0	2.96967	0.899	0.436	0	Astro
LGI1	0	2.96849	0.578	0.189	0	Astro
ARMH1	0	2.95877	0.292	0.074	0	Astro
DOCK7	0	2.95293	0.736	0.288	0	Astro
PALLD	0	2.90594	0.635	0.209	0	Astro
MAOB	0	2.88975	0.388	0.135	0	Astro
MEIKIN	0	2.88529	0.397	0.115	0	Astro
TMEM47	0	2.87058	0.283	0.065	0	Astro
ANKFN1	0	2.86857	0.382	0.08	0	Astro
CA8	0	2.86063	0.388	0.076	0	Astro
TCF7L2	0	2.85746	0.713	0.216	0	Astro
GLUL	0	2.84314	0.717	0.191	0	Astro
CRB1	0	2.82442	0.685	0.201	0	Astro
EPHX1	0	2.82153	0.315	0.059	0	Astro
TP53BP2	0	2.81538	0.377	0.067	0	Astro
SORBS1	0	2.81407	0.952	0.53	0	Astro
LGR4	0	2.80414	0.558	0.179	0	Astro
SERPINE2	0	2.79955	0.566	0.138	0	Astro
MT2A	0	2.79948	0.486	0.074	0	Astro
FAM184A	0	2.78967	0.594	0.21	0	Astro
TTYH1	0	2.78929	0.423	0.103	0	Astro
PTCHD1	0	2.78247	0.318	0.097	0	Astro
SAMD4A	0	2.77587	0.737	0.279	0	Astro
PLOD2	0	2.77294	0.436	0.123	0	Astro
PCSK5	0	2.77178	0.58	0.117	0	Astro
OSBPL11	0	2.75159	0.43	0.12	0	Astro
BCAR3	0	2.74631	0.432	0.104	0	Astro
MRAS	0	2.73519	0.466	0.176	0	Astro
CARMIL1	0	2.73487	0.803	0.315	0	Astro
ADGRG1	0	2.70611	0.43	0.079	0	Astro
CLU	0	2.69761	0.881	0.415	0	Astro
SLC18B1	0	2.69157	0.399	0.115	0	Astro
NEAT1	0	2.69085	0.978	0.423	0	Astro
ASPH	0	2.6881	0.786	0.37	0	Astro
GNG12	0	2.68751	0.273	0.046	0	Astro
NEK6	0	2.67962	0.275	0.058	0	Astro
TRPS1	0	2.64377	0.858	0.386	0	Astro
TMEM164	0	2.63712	0.37	0.114	0	Astro
TNIK	0	2.6347	0.899	0.53	0	Astro
NEBL	0	2.63412	0.932	0.508	0	Astro
PLEKHG1	0	2.6175	0.482	0.106	0	Astro
CPE	0	2.60693	0.83	0.396	0	Astro
ARHGEF10L	0	2.60587	0.401	0.115	0	Astro
RHOBTB3	0	2.6054	0.664	0.229	0	Astro
COL27A1	0	2.60025	0.288	0.078	0	Astro
METRN	0	2.59483	0.315	0.078	0	Astro
MYO10	0	2.58502	0.481	0.104	0	Astro
MYOM1	0	2.58444	0.258	0.058	0	Astro
PON2	0	2.57902	0.59	0.122	0	Astro
FADS2	0	2.5771	0.284	0.077	0	Astro
GPT2	0	2.57144	0.409	0.137	0	Astro
LINC00511	0	2.57025	0.671	0.191	0	Astro
PDLIM5	0	2.56797	0.599	0.13	0	Astro
RAPGEF3	0	2.55741	0.366	0.075	0	Astro
MT3	0	2.54897	0.556	0.187	0	Astro
GLUD1	0	2.54632	0.594	0.223	0	Astro
METTL7A	0	2.54473	0.42	0.088	0	Astro
SLC25A33	0	2.5334	0.273	0.079	0	Astro
CDH4	0	2.50461	0.587	0.202	0	Astro
PLXNB1	0	2.50329	0.423	0.086	0	Astro
HSPB1	0	2.49848	0.308	0.079	0	Astro
CDHR3	0	2.49749	0.305	0.098	0	Astro
ABCA1	0	2.49569	0.461	0.112	0	Astro
NADK2	0	2.49173	0.403	0.128	0	Astro
VSIR	0	2.48093	0.275	0.033	0	Astro
SOX5	0	2.47951	0.947	0.446	0	Astro
EGFR	0	2.4791	0.584	0.121	0	Astro
ABLIM1	0	2.47495	0.833	0.384	0	Astro
ARHGAP31	0	2.47413	0.496	0.083	0	Astro
MID1	0	2.4708	0.387	0.092	0	Astro
ARHGAP42	0	2.44898	0.462	0.083	0	Astro
OPHN1	0	2.43738	0.791	0.364	0	Astro
FOXO1	0	2.4253	0.544	0.131	0	Astro
OLFM2	0	2.42102	0.438	0.158	0	Astro
COL21A1	0	2.41656	0.297	0.081	0	Astro
CTNNA2	0	2.41517	0.977	0.62	0	Astro
FUT10	0	2.41222	0.322	0.096	0	Astro
LINC01138	0	2.39233	0.541	0.229	0	Astro
GOLIM4	0	2.38856	0.501	0.144	0	Astro
ALDH7A1	0	2.38723	0.407	0.138	0	Astro
CASC2	0	2.38497	0.301	0.107	0	Astro
CAPN2	0	2.38485	0.42	0.132	0	Astro
SASH1	0	2.38378	0.817	0.327	0	Astro
TLE1	0	2.36865	0.418	0.148	0	Astro
PLCE1	0	2.36348	0.37	0.089	0	Astro
ZNF516	0	2.36261	0.444	0.15	0	Astro
ZFP36L1	0	2.36008	0.482	0.072	0	Astro
LPIN1	0	2.35853	0.593	0.273	0	Astro
PRDX6	0	2.35424	0.304	0.096	0	Astro
SYT17	0	2.33748	0.507	0.154	0	Astro
ITGB5	0	2.33332	0.265	0.047	0	Astro
FYN	0	2.33173	0.855	0.504	0	Astro
NPAS3	0	2.3266	0.982	0.673	0	Astro
PRKG1	0	2.32532	0.834	0.313	0	Astro
RAVER2	0	2.32516	0.343	0.122	0	Astro
DDAH1	0	2.3203	0.627	0.262	0	Astro
LINC01301	0	2.31912	0.262	0.093	0	Astro
SLC1A4	0	2.30757	0.32	0.117	0	Astro
HSDL2	0	2.30565	0.298	0.083	0	Astro
APCDD1	0	2.29995	0.377	0.073	0	Astro
VIM	0	2.29426	0.252	0.02	0	Astro
CAMK2G	0	2.28954	0.703	0.332	0	Astro
LRRC8A	0	2.28105	0.313	0.112	0	Astro
ADRA1A	0	2.27638	0.428	0.101	0	Astro
SLC25A48	0	2.27479	0.294	0.062	0	Astro
TULP3	0	2.27418	0.418	0.117	0	Astro
NRP1	0	2.27016	0.342	0.12	0	Astro
DCLK2	0	2.26807	0.736	0.384	0	Astro
ZHX3	0	2.26361	0.777	0.424	0	Astro
MACF1	0	2.25731	0.97	0.761	0	Astro
SLC3A2	0	2.25708	0.338	0.11	0	Astro
RORA	0	2.24987	0.974	0.603	0	Astro
NDRG2	0	2.24485	0.564	0.138	0	Astro
CHPT1	0	2.24428	0.534	0.242	0	Astro
TRAK1	0	2.23676	0.661	0.313	0	Astro
CNTNAP3B	0	2.23639	0.268	0.085	0	Astro
FMN2	0	2.23514	0.898	0.492	0	Astro
EPHB1	0	2.22961	0.35	0.139	0	Astro
KIAA1671	0	2.22546	0.459	0.193	0	Astro
CLYBL	0	2.22308	0.374	0.127	0	Astro
NFIA	0	2.22106	0.927	0.482	0	Astro
WWTR1	0	2.20894	0.292	0.065	0	Astro
SH3PXD2B	0	2.20665	0.494	0.137	0	Astro
PLCG1	0	2.20613	0.266	0.088	0	Astro
ABCD2	0	2.20543	0.266	0.104	0	Astro
GAN	0	2.20007	0.458	0.193	0	Astro
APC2	0	2.19813	0.328	0.135	0	Astro
C2orf72	0	2.19153	0.319	0.132	0	Astro
AK4	0	2.19004	0.261	0.102	0	Astro
ZNF521	0	2.18131	0.474	0.142	0	Astro
B4GALNT4	0	2.17516	0.3	0.123	0	Astro
PTPRZ1	0	2.17193	0.825	0.155	0	Astro
TBL1X	0	2.16958	0.546	0.158	0	Astro
PFKP	0	2.16742	0.469	0.218	0	Astro
INTU	0	2.16572	0.498	0.216	0	Astro
KCNMB2-AS1	0	2.16488	0.444	0.161	0	Astro
NAT8L	0	2.16102	0.412	0.17	0	Astro
LRP4	0	2.15786	0.506	0.12	0	Astro
ANOS1	0	2.15592	0.257	0.055	0	Astro
PALM	0	2.15274	0.377	0.17	0	Astro
ASRGL1	0	2.1439	0.309	0.108	0	Astro
BCAT2	0	2.12443	0.276	0.1	0	Astro
ITM2C	0	2.12208	0.391	0.146	0	Astro
SEMA4B	0	2.11595	0.333	0.129	0	Astro
PPARA	0	2.11377	0.311	0.079	0	Astro
ADCY8	0	2.10947	0.471	0.158	0	Astro
HEPACAM	0	2.10883	0.581	0.151	0	Astro
RAMP1	0	2.10271	0.39	0.146	0	Astro
CDH20	0	2.10178	0.918	0.444	0	Astro
CNTNAP3	0	2.10002	0.281	0.087	0	Astro
CACNB2	0	2.09401	0.832	0.463	0	Astro
KATNAL2	0	2.08964	0.364	0.141	0	Astro
RNF19A	0	2.07184	0.558	0.312	0	Astro
MED12L	0	2.06818	0.749	0.385	0	Astro
TPCN1	0	2.06782	0.486	0.196	0	Astro
MEIS2	0	2.06075	0.783	0.314	0	Astro
NACC2	0	2.05684	0.362	0.114	0	Astro
TIMP3	0	2.05502	0.34	0.092	0	Astro
RREB1	0	2.05228	0.301	0.04	0	Astro
SOX2	0	2.05128	0.372	0.098	0	Astro
APC	0	2.04852	0.785	0.483	0	Astro
OGFRL1	0	2.04567	0.471	0.193	0	Astro
AQP4-AS1	0	2.04137	0.511	0.268	0	Astro
HEPN1	0	2.04077	0.271	0.065	0	Astro
PDE3A	0	2.0373	0.286	0.063	0	Astro
RERG	0	2.03412	0.294	0.094	0	Astro
PDE7B	0	2.02051	0.645	0.25	0	Astro
PRKCA	0	2.01803	0.914	0.56	0	Astro
PTN	0	2.01597	0.563	0.172	0	Astro
GPD2	0	2.01482	0.481	0.189	0	Astro
C3orf70	0	2.00715	0.314	0.113	0	Astro
IQCK	0	2.00595	0.48	0.195	0	Astro
MAML2	0	2.00175	0.857	0.311	0	Astro
DOK5	0	1.99956	0.358	0.153	0	Astro
MAP3K5	0	1.99546	0.779	0.38	0	Astro
MGLL	0	1.96442	0.463	0.194	0	Astro
RXRA	0	1.95975	0.287	0.102	0	Astro
BCKDHB	0	1.95836	0.643	0.322	0	Astro
RIMKLB	0	1.95284	0.395	0.157	0	Astro
PTAR1	0	1.94923	0.452	0.178	0	Astro
LINC02024	0	1.93911	0.394	0.171	0	Astro
CADM1	0	1.93238	0.913	0.67	0	Astro
FARP1	0	1.93006	0.665	0.324	0	Astro
LSAMP	0	1.92857	0.982	0.738	0	Astro
CFAP70	0	1.91991	0.301	0.131	0	Astro
WASF3	0	1.91891	0.473	0.215	0	Astro
ASB3	0	1.91508	0.765	0.501	0	Astro
ZFHX4	0	1.91154	0.649	0.219	0	Astro
CYB5B	0	1.90263	0.369	0.175	0	Astro
PRCP	0	1.89679	0.289	0.133	0	Astro
ADCYAP1R1	0	1.88735	0.25	0.102	0	Astro
KCNJ10	0	1.88588	0.335	0.092	0	Astro
LIFR	0	1.88477	0.724	0.339	0	Astro
FGGY	0	1.88347	0.387	0.148	0	Astro
FGD4	0	1.87783	0.645	0.239	0	Astro
FOXG1	0	1.87686	0.314	0.146	0	Astro
TEAD1	0	1.86853	0.651	0.335	0	Astro
SUGCT	0	1.86115	0.28	0.104	0	Astro
FGFR1	0	1.85458	0.35	0.124	0	Astro
ALDH2	0	1.84998	0.256	0.103	0	Astro
DGKG	0	1.84997	0.725	0.305	0	Astro
STARD3	0	1.84961	0.251	0.111	0	Astro
GABRB1	0	1.84712	0.849	0.502	0	Astro
NTM	0	1.84295	0.96	0.71	0	Astro
ACADVL	0	1.82529	0.316	0.151	0	Astro
SORCS2	0	1.8138	0.551	0.206	0	Astro
CSGALNACT1	0	1.80359	0.761	0.367	0	Astro
PLEC	0	1.79171	0.352	0.189	0	Astro
FBXL7	0	1.79073	0.866	0.302	0	Astro
ASAP2	0	1.78387	0.496	0.238	0	Astro
PDK4	0	1.78224	0.298	0.095	0	Astro
GABRA2	0	1.7747	0.583	0.311	0	Astro
ABHD3	0	1.77095	0.26	0.13	0	Astro
SLC25A29	0	1.76993	0.364	0.167	0	Astro
MIR99AHG	0	1.76593	0.935	0.716	0	Astro
LTBP1	0	1.76544	0.355	0.123	0	Astro
BCL2	0	1.76297	0.713	0.36	0	Astro
SLC39A11	0	1.76068	0.662	0.31	0	Astro
FERMT2	0	1.75046	0.448	0.179	0	Astro
BMPR1A	0	1.74434	0.585	0.323	0	Astro
BCR	0	1.74349	0.37	0.187	0	Astro
NTRK2	0	1.73563	0.905	0.642	0	Astro
RIN2	0	1.73119	0.675	0.243	0	Astro
ZC3H12C	0	1.72863	0.423	0.198	0	Astro
ANTXR1	0	1.72825	0.395	0.201	0	Astro
REPS1	0	1.71081	0.613	0.367	0	Astro
KANK1	0	1.70897	0.713	0.245	0	Astro
ARHGAP24	0	1.70673	0.64	0.116	0	Astro
LPP	0	1.70439	0.792	0.405	0	Astro
DAAM1	0	1.70204	0.653	0.396	0	Astro
NPAS2	0	1.701	0.482	0.292	0	Astro
DDR1	0	1.70075	0.256	0.083	0	Astro
DPY19L1P1	0	1.70021	0.457	0.274	0	Astro
CMYA5	0	1.69786	0.298	0.132	0	Astro
RASSF8	0	1.69532	0.517	0.181	0	Astro
PSAT1	0	1.69472	0.322	0.113	0	Astro
FUT9	0	1.69364	0.807	0.532	0	Astro
TNS3	0	1.68959	0.416	0.107	0	Astro
ETV1	0	1.68646	0.268	0.092	0	Astro
ABI1	0	1.68506	0.596	0.346	0	Astro
SMAD1	0	1.68221	0.376	0.21	0	Astro
NRBP2	0	1.68073	0.264	0.115	0	Astro
CTNND2	0	1.67821	0.97	0.786	0	Astro
AASS	0	1.66656	0.418	0.131	0	Astro
PFKFB3	0	1.66225	0.461	0.225	0	Astro
ITPR2	0	1.6548	0.821	0.371	0	Astro
LINC01473	0	1.64653	0.657	0.364	0	Astro
SPRY4-AS1	0	1.64443	0.255	0.114	0	Astro
PTGDS	0	1.64038	0.725	0.23	0	Astro
PRKD1	0	1.6354	0.659	0.337	0	Astro
ZMAT1	0	1.6336	0.48	0.226	0	Astro
ID2	0	1.63034	0.257	0.137	0	Astro
PTTG1IP	0	1.62513	0.303	0.121	0	Astro
RPS6KA2	0	1.62451	0.849	0.55	0	Astro
RBMS3	0	1.62291	0.339	0.106	0	Astro
ADD3	0	1.61766	0.749	0.466	0	Astro
AK3	0	1.61675	0.442	0.214	0	Astro
PTCH1	0	1.59929	0.271	0.118	0	Astro
CTDSPL	0	1.59877	0.61	0.367	0	Astro
FAM171B	0	1.59435	0.567	0.369	0	Astro
GAREM1	0	1.59346	0.581	0.306	0	Astro
BAALC	0	1.59055	0.501	0.293	0	Astro
ZBTB7C	0	1.58928	0.286	0.14	0	Astro
ZBTB20	0	1.57473	0.957	0.573	0	Astro
LINC00461	0	1.57345	0.671	0.425	0	Astro
ACSL6	0	1.57176	0.32	0.16	0	Astro
DPP10	0	1.56886	0.697	0.533	0	Astro
ARHGAP5	0	1.56089	0.703	0.454	0	Astro
UTRN	0	1.54789	0.535	0.185	0	Astro
PTPN9	0	1.5467	0.262	0.157	0	Astro
MAST4	0	1.5433	0.776	0.488	0	Astro
SOX6	0	1.53893	0.648	0.127	0	Astro
ITSN1	0	1.53435	0.686	0.46	0	Astro
PIK3C2A	0	1.53238	0.502	0.301	0	Astro
ROR1	0	1.52962	0.319	0.093	0	Astro
SLC5A3	0	1.52523	0.33	0.201	0	Astro
EFR3B	0	1.52421	0.444	0.249	0	Astro
AFF1	0	1.51564	0.613	0.333	0	Astro
C1orf21	0	1.50902	0.592	0.363	0	Astro
ADAMTS17	0	1.50007	0.43	0.16	0	Astro
C2CD2	0	1.49132	0.257	0.134	0	Astro
MFAP3L	0	1.48842	0.43	0.209	0	Astro
GNA12	0	1.48757	0.404	0.22	0	Astro
LRP1	0	1.4853	0.468	0.252	0	Astro
RAB31	0	1.48472	0.448	0.138	0	Astro
ATP2B4	0	1.48289	0.604	0.337	0	Astro
ZHX2	0	1.47958	0.664	0.276	0	Astro
FNDC3B	0	1.47928	0.505	0.246	0	Astro
ITGAV	0	1.47461	0.474	0.232	0	Astro
ZNF395	0	1.47458	0.313	0.169	0	Astro
B3GALT1	0	1.47329	0.67	0.386	0	Astro
CSRP1	0	1.46485	0.445	0.146	0	Astro
NFAT5	0	1.4644	0.755	0.556	0	Astro
PDE4DIP	0	1.45181	0.516	0.334	0	Astro
JARID2	0	1.44609	0.619	0.411	0	Astro
DECR1	0	1.4455	0.34	0.17	0	Astro
BCAN	0	1.43323	0.258	0.1	0	Astro
PSD3	0	1.43222	0.832	0.605	0	Astro
CD81	0	1.43145	0.429	0.208	0	Astro
GNA13	0	1.43078	0.336	0.15	0	Astro
ENO1	0	1.43023	0.345	0.18	0	Astro
GABBR1	0	1.42833	0.295	0.16	0	Astro
LHFPL6	0	1.4283	0.611	0.319	0	Astro
SLC27A1	0	1.42399	0.367	0.186	0	Astro
DGLUCY	0	1.4217	0.386	0.217	0	Astro
PPARGC1A	0	1.41869	0.297	0.17	0	Astro
COL16A1	0	1.41774	0.267	0.115	0	Astro
RHOB	0	1.4174	0.288	0.134	0	Astro
ANO6	0	1.41587	0.328	0.177	0	Astro
PNPLA7	0	1.41522	0.316	0.176	0	Astro
SPARCL1	0	1.41421	0.88	0.488	0	Astro
SREBF1	0	1.41198	0.272	0.115	0	Astro
PDZRN3	0	1.40682	0.667	0.377	0	Astro
CYP4V2	0	1.39632	0.261	0.135	0	Astro
LMO3	0	1.39468	0.572	0.341	0	Astro
PPP2R1B	0	1.39097	0.263	0.111	0	Astro
CKB	0	1.39006	0.624	0.373	0	Astro
MSRB3	0	1.38733	0.268	0.159	0	Astro
CAB39L	0	1.38601	0.374	0.221	0	Astro
HMGB1	0	1.38542	0.588	0.533	0	Astro
PNPLA8	0	1.3789	0.335	0.198	0	Astro
C1orf198	0	1.37751	0.253	0.098	0	Astro
DPY19L3	0	1.37422	0.322	0.178	0	Astro
BBS2	0	1.37296	0.336	0.167	0	Astro
CECR2	0	1.36792	0.431	0.156	0	Astro
NFIB	0	1.36447	0.791	0.5	0	Astro
KIAA0319	0	1.36129	0.423	0.25	0	Astro
MTM1	0	1.35312	0.346	0.204	0	Astro
MOK	0	1.34796	0.313	0.199	0	Astro
SGCD	0	1.34474	0.657	0.424	0	Astro
BMP2K	0	1.3446	0.561	0.225	0	Astro
SRGAP1	0	1.33452	0.574	0.238	0	Astro
NR2F1	0	1.33402	0.32	0.188	0	Astro
FNBP1	0	1.33054	0.772	0.503	0	Astro
ATN1	0	1.32819	0.283	0.176	0	Astro
HS2ST1	0	1.32773	0.405	0.259	0	Astro
ZNF680	0	1.32675	0.363	0.204	0	Astro
ZFAND6	0	1.322	0.381	0.175	0	Astro
TSC22D4	0	1.32023	0.332	0.126	0	Astro
PTPN13	0	1.3192	0.6	0.328	0	Astro
ITGA9-AS1	0	1.31635	0.344	0.227	0	Astro
BDNF-AS	0	1.31607	0.257	0.115	0	Astro
DPF3	0	1.30753	0.445	0.213	0	Astro
ZFHX3	0	1.28623	0.557	0.202	0	Astro
SPRED2	0	1.28157	0.392	0.242	0	Astro
MKLN1	0	1.27595	0.853	0.694	0	Astro
STAT3	0	1.26458	0.418	0.224	0	Astro
ECE1	0	1.25663	0.347	0.21	0	Astro
IRS2	0	1.25429	0.438	0.298	0	Astro
PIR	0	1.25407	0.261	0.16	0	Astro
STK3	0	1.24886	0.542	0.246	0	Astro
TOB2	0	1.24307	0.323	0.168	0	Astro
REV3L	0	1.24149	0.71	0.518	0	Astro
PANTR1	0	1.2368	0.521	0.326	0	Astro
NAV2	0	1.23675	0.84	0.608	0	Astro
EIF3E	0	1.23187	0.405	0.27	0	Astro
TPST1	0	1.23179	0.385	0.336	0	Astro
HERPUD2	0	1.23092	0.291	0.171	0	Astro
ALOX12-AS1	0	1.22254	0.414	0.25	0	Astro
SUCLG2	0	1.21995	0.324	0.113	0	Astro
DST	0	1.21718	0.965	0.857	0	Astro
TSC22D2	0	1.21463	0.489	0.328	0	Astro
USP3	0	1.20899	0.33	0.149	0	Astro
WWOX	0	1.20874	0.9	0.699	0	Astro
EPS15L1	0	1.20482	0.407	0.274	0	Astro
MEGF10	0	1.20467	0.556	0.214	0	Astro
TOX	0	1.20388	0.632	0.277	0	Astro
KDM3A	0	1.20038	0.277	0.157	0	Astro
RHOQ	0	1.19916	0.342	0.177	0	Astro
SH3RF1	0	1.19753	0.463	0.253	0	Astro
NIPSNAP2	0	1.1944	0.367	0.233	0	Astro
FAM171A1	0	1.18999	0.61	0.439	0	Astro
NEO1	0	1.18887	0.701	0.469	0	Astro
FGFR2	0	1.18753	0.588	0.237	0	Astro
NRG3	0	1.1858	0.982	0.615	0	Astro
DPH6-DT	0	1.18577	0.429	0.278	0	Astro
SCG3	0	1.17883	0.312	0.212	0	Astro
ETFA	0	1.17653	0.253	0.142	0	Astro
HADHB	0	1.17396	0.275	0.164	0	Astro
PER3	0	1.17286	0.453	0.303	0	Astro
STIM2	0	1.17172	0.407	0.27	0	Astro
PARP6	0	1.15674	0.256	0.147	0	Astro
PDGFC	0	1.15508	0.339	0.18	0	Astro
ALDOC	0	1.1538	0.29	0.146	0	Astro
P4HA1	0	1.15358	0.367	0.233	0	Astro
HMBOX1	0	1.15277	0.507	0.358	0	Astro
ZMIZ1	0	1.15169	0.43	0.268	0	Astro
ARHGAP39	0	1.15082	0.25	0.189	0	Astro
TNS1	0	1.14903	0.252	0.106	0	Astro
MINK1	0	1.14849	0.336	0.214	0	Astro
KIAA1755	0	1.13613	0.36	0.13	0	Astro
PLCH1	0	1.13573	0.317	0.107	0	Astro
ARHGEF12	0	1.13485	0.673	0.501	0	Astro
RORB	0	1.13366	0.602	0.223	0	Astro
ZNF438	0	1.13327	0.421	0.259	0	Astro
PMP22	0	1.12746	0.344	0.132	0	Astro
RALGAPA2	0	1.12665	0.572	0.398	0	Astro
GMDS-DT	0	1.12428	0.533	0.338	0	Astro
SAFB2	0	1.12286	0.368	0.247	0	Astro
FIGN	0	1.1186	0.572	0.298	0	Astro
BAZ2B	0	1.11835	0.808	0.621	0	Astro
HIP1R	0	1.11707	0.366	0.174	0	Astro
NT5C2	0	1.11522	0.605	0.447	0	Astro
PLPP1	0	1.10786	0.506	0.364	0	Astro
ENTPD1-AS1	0	1.09907	0.487	0.299	0	Astro
PRTFDC1	0	1.09863	0.354	0.197	0	Astro
NFE2L2	0	1.09036	0.43	0.229	0	Astro
CLEC16A	0	1.08997	0.563	0.417	0	Astro
PDE3B	0	1.08979	0.471	0.307	0	Astro
LTBP3	0	1.08773	0.258	0.177	0	Astro
PKIA	0	1.08758	0.319	0.242	0	Astro
RASSF4	0	1.0859	0.347	0.183	0	Astro
POT1-AS1	0	1.08322	0.339	0.227	0	Astro
PDCL3P4	0	1.07912	0.372	0.24	0	Astro
OTUD7B	0	1.07828	0.453	0.251	0	Astro
ITGB8	0	1.07819	0.518	0.292	0	Astro
RBM28	0	1.06859	0.288	0.183	0	Astro
LMCD1-AS1	0	1.06764	0.585	0.294	0	Astro
MAPK10	0	1.06692	0.908	0.68	0	Astro
DKK3	0	1.06628	0.526	0.329	0	Astro
RHBDD1	0	1.06458	0.359	0.202	0	Astro
MEGF9	0	1.06406	0.546	0.375	0	Astro
ERI3	0	1.064	0.435	0.3	0	Astro
LPIN2	0	1.0594	0.337	0.204	0	Astro
MIR3936HG	0	1.05916	0.35	0.251	0	Astro
ATP6AP1L	0	1.05535	0.297	0.195	0	Astro
AHDC1	0	1.05461	0.262	0.197	0	Astro
ELP4	0	1.05419	0.511	0.357	0	Astro
UST	0	1.05311	0.301	0.135	0	Astro
RHEB	0	1.04532	0.359	0.239	0	Astro
CCDC18-AS1	0	1.04437	0.494	0.314	0	Astro
TMEM184B	0	1.044	0.36	0.252	0	Astro
CCND3	0	1.04226	0.357	0.236	0	Astro
AKAP7	0	1.04048	0.337	0.218	0	Astro
AGL	0	1.03555	0.277	0.191	0	Astro
CEP85L	0	1.03486	0.539	0.411	0	Astro
CTSD	0	1.03093	0.323	0.2	0	Astro
HIVEP1	0	1.02895	0.373	0.25	0	Astro
MAP4	0	1.02854	0.588	0.421	0	Astro
SMURF2	0	1.02291	0.382	0.248	0	Astro
SCGB2B2	0	1.02198	0.297	0.183	0	Astro
ELOVL5	0	1.02183	0.357	0.229	0	Astro
MEF2C-AS1	0	1.02089	0.568	0.399	0	Astro
HSPA1A	0	1.01929	0.253	0.15	0	Astro
EIF1B-AS1	0	1.01678	0.274	0.153	0	Astro
FRS2	0	1.01445	0.429	0.306	0	Astro
SEC14L1	0	1.01384	0.392	0.249	0	Astro
AASDH	0	1.01234	0.261	0.173	0	Astro
BICD1	0	1.01202	0.661	0.528	0	Astro
HIF1A	0	1.00936	0.348	0.199	0	Astro
TTC28	0	1.00912	0.703	0.528	0	Astro
VCL	0	1.00358	0.25	0.183	0	Astro
CPSF7	0	1.00246	0.257	0.169	0	Astro
MTMR3	0	0.998111	0.389	0.267	0	Astro
TAB2	0	0.997415	0.513	0.366	0	Astro
AKAP10	0	0.993205	0.427	0.311	0	Astro
MUC20-OT1	0	0.992742	0.279	0.193	0	Astro
DENND1A	0	0.992526	0.706	0.56	0	Astro
SLC24A3	0	0.989248	0.39	0.158	0	Astro
NEK11	0	0.984375	0.34	0.242	0	Astro
CEP112	0	0.982175	0.43	0.29	0	Astro
TDRD3	0	0.981241	0.499	0.357	0	Astro
PACS1	0	0.974835	0.541	0.412	0	Astro
RNF213	0	0.974524	0.345	0.184	0	Astro
MTMR1	0	0.973753	0.329	0.24	0	Astro
RMST	0	0.972484	0.257	0.106	0	Astro
PLXNA2	0	0.970202	0.464	0.328	0	Astro
DOCK4	0	0.969662	0.918	0.725	0	Astro
KLF7	0	0.967477	0.381	0.246	0	Astro
DAPK1	0	0.966585	0.511	0.339	0	Astro
TOM1L2	0	0.96449	0.545	0.407	0	Astro
ZC2HC1A	0	0.963331	0.311	0.238	0	Astro
RGL1	0	0.963203	0.59	0.461	0	Astro
ARID1A	0	0.958325	0.49	0.347	0	Astro
NUMB	0	0.957298	0.465	0.325	0	Astro
ARMC2	0	0.956012	0.317	0.246	0	Astro
LIMS1	0	0.953599	0.381	0.23	0	Astro
NAALADL2	0	0.942806	0.349	0.207	0	Astro
CRYAB	0	0.942151	0.254	0.167	0	Astro
LRP1B	0	0.938308	0.971	0.761	0	Astro
CPNE8	0	0.937403	0.33	0.241	0	Astro
NCOA1	0	0.933517	0.82	0.693	0	Astro
RAB11FIP2	0	0.932085	0.388	0.28	0	Astro
NRXN1	0	0.931428	0.941	0.63	0	Astro
RFX3	0	0.93082	0.724	0.584	0	Astro
ZNF462	0	0.930504	0.45	0.235	0	Astro
CLIP1	0	0.924759	0.528	0.416	0	Astro
PPP2R5A	0	0.923555	0.318	0.18	0	Astro
SIRPA	0	0.922753	0.444	0.326	0	Astro
SLC6A1	0	0.916456	0.515	0.243	0	Astro
ARRB1	0	0.914017	0.323	0.224	0	Astro
PRXL2A	0	0.91314	0.296	0.203	0	Astro
CNTN1	0	0.911226	0.84	0.587	0	Astro
ALOX12P2	0	0.90822	0.293	0.197	0	Astro
XPO1	0	0.902163	0.553	0.444	0	Astro
SFMBT2	0	0.898681	0.606	0.295	0	Astro
CNTLN	0	0.897719	0.263	0.163	0	Astro
STIM1	0	0.896022	0.339	0.25	0	Astro
USP40	0	0.895283	0.383	0.23	0	Astro
PURG	0	0.894453	0.329	0.254	0	Astro
TAFA5	0	0.892647	0.465	0.351	0	Astro
NRCAM	0	0.886796	0.851	0.563	0	Astro
ZNF518A	0	0.8853	0.464	0.342	0	Astro
PHACTR3	0	0.881793	0.711	0.541	0	Astro
CPQ	0	0.879469	0.554	0.275	0	Astro
SMAD3	0	0.878825	0.287	0.193	0	Astro
GPRC5B	0	0.877492	0.616	0.271	0	Astro
STARD13	0	0.873503	0.626	0.427	0	Astro
ERBB4	0	0.869169	0.947	0.429	0	Astro
KLF12	0	0.86909	0.63	0.403	0	Astro
PELI2	0	0.869021	0.362	0.221	0	Astro
UGP2	0	0.868909	0.355	0.273	0	Astro
STXBP5	0	0.867191	0.713	0.582	0	Astro
TAPT1-AS1	0	0.865277	0.516	0.401	0	Astro
PHYKPL	0	0.864228	0.257	0.161	0	Astro
CHD2	0	0.863283	0.629	0.513	0	Astro
MXI1	0	0.8565	0.545	0.402	0	Astro
TMTC1	0	0.852911	0.419	0.297	0	Astro
USP53	0	0.848031	0.307	0.159	0	Astro
CTBP2	0	0.847436	0.43	0.282	0	Astro
EHMT1	0	0.843036	0.42	0.315	0	Astro
SPIRE1	0	0.84117	0.591	0.489	0	Astro
TLK1	0	0.840174	0.503	0.385	0	Astro
WASF2	0	0.840161	0.378	0.224	0	Astro
ZNF827	0	0.833937	0.4	0.302	0	Astro
PPP2CB	0	0.83283	0.337	0.259	0	Astro
CCNL2	0	0.830977	0.297	0.223	0	Astro
WRN	0	0.830902	0.363	0.27	0	Astro
MALAT1	0	0.829389	0.999	0.979	0	Astro
GALNT18	0	0.827152	0.519	0.352	0	Astro
KIAA1958	0	0.82513	0.509	0.347	0	Astro
UBAP2	0	0.82274	0.344	0.263	0	Astro
CHKA	0	0.818921	0.531	0.368	0	Astro
NR2F1-AS1	0	0.818025	0.561	0.404	0	Astro
HACD3	0	0.81602	0.365	0.286	0	Astro
IRF2	0	0.815674	0.324	0.211	0	Astro
CPEB4	0	0.814839	0.661	0.56	0	Astro
AFG1L	0	0.814124	0.284	0.215	0	Astro
IL6ST	0	0.81406	0.418	0.268	0	Astro
METTL15	0	0.812353	0.43	0.329	0	Astro
AKAP13	0	0.810648	0.447	0.252	0	Astro
CIRBP	0	0.809134	0.362	0.273	0	Astro
NTRK3	0	0.806537	0.752	0.502	0	Astro
EPS8	0	0.802742	0.373	0.144	0	Astro
KNOP1	0	0.802092	0.282	0.16	0	Astro
SCRN1	0	0.80181	0.333	0.264	0	Astro
DCUN1D1	0	0.79659	0.335	0.247	0	Astro
SYNE1	0	0.791272	0.804	0.609	0	Astro
PTPRF	0	0.790233	0.285	0.216	0	Astro
RFTN2	0	0.790124	0.543	0.228	0	Astro
TMEM135	0	0.786385	0.478	0.388	0	Astro
ZNF254	0	0.785575	0.372	0.292	0	Astro
VGLL4	0	0.783234	0.479	0.382	0	Astro
TUG1	0	0.772048	0.259	0.185	0	Astro
GRAMD1B	0	0.768515	0.416	0.33	0	Astro
MARK3	0	0.767591	0.652	0.558	0	Astro
RBMX	0	0.765588	0.315	0.226	0	Astro
ZXDC	0	0.757281	0.356	0.269	0	Astro
CEP350	0	0.75563	0.577	0.491	0	Astro
POU2F1	0	0.75451	0.609	0.517	0	Astro
CYP7B1	0	0.753797	0.265	0.17	0	Astro
GALNT2	0	0.752627	0.408	0.293	0	Astro
RAD51B	0	0.747839	0.523	0.283	0	Astro
MIR100HG	0	0.74135	0.713	0.583	0	Astro
DDX17	0	0.737535	0.801	0.71	0	Astro
FOXN3	0	0.735626	0.53	0.388	0	Astro
PPP2R2B	0	0.733153	0.95	0.812	0	Astro
BSG	0	0.733023	0.35	0.246	0	Astro
CDH2	0	0.727785	0.591	0.475	0	Astro
WIPF2	0	0.727091	0.397	0.335	0	Astro
CRADD	0	0.723384	0.527	0.367	0	Astro
SLX4IP	0	0.715258	0.3	0.208	0	Astro
SMARCA2	0	0.715105	0.619	0.52	0	Astro
ZMAT3	0	0.714709	0.335	0.267	0	Astro
PRICKLE2	0	0.708735	0.495	0.408	0	Astro
DPYSL2	0	0.699612	0.727	0.638	0	Astro
WDFY2	0	0.695518	0.514	0.365	0	Astro
LYPLAL1	0	0.695377	0.342	0.253	0	Astro
IFT88	0	0.69494	0.334	0.254	0	Astro
JAK1	0	0.690525	0.626	0.545	0	Astro
SLC25A37	0	0.690328	0.29	0.206	0	Astro
STX16	0	0.689606	0.301	0.227	0	Astro
ACAP2	0	0.68947	0.529	0.446	0	Astro
SPRED1	0	0.688498	0.475	0.346	0	Astro
TNRC6A	0	0.688133	0.578	0.499	0	Astro
SESN3	0	0.686599	0.426	0.353	0	Astro
CAPZA1	0	0.683689	0.329	0.251	0	Astro
KIF21A	0	0.68208	0.555	0.463	0	Astro
GCLC	0	0.677312	0.251	0.175	0	Astro
DNAJC3	0	0.673783	0.257	0.184	0	Astro
ALK	0	0.671362	0.276	0.142	0	Astro
HEATR5A	0	0.670666	0.285	0.202	0	Astro
ATAD2B	0	0.670664	0.405	0.302	0	Astro
MAT2A	0	0.664218	0.365	0.272	0	Astro
FGF1	0	0.658521	0.266	0.14	0	Astro
CRIM1	0	0.658322	0.39	0.291	0	Astro
NRF1	0	0.658125	0.472	0.404	0	Astro
CRYBG3	0	0.657444	0.26	0.142	0	Astro
DYNC2H1	0	0.656845	0.475	0.399	0	Astro
ARHGAP26	0	0.656782	0.777	0.538	0	Astro
PRKN	0	0.654589	0.753	0.651	0	Astro
LINC01004	0	0.65313	0.334	0.266	0	Astro
ATG10	0	0.651466	0.29	0.222	0	Astro
HIBCH	0	0.651375	0.489	0.398	0	Astro
ZNF608	0	0.649451	0.421	0.266	0	Astro
KIF1B	0	0.644238	0.784	0.703	0	Astro
NMT1	0	0.643681	0.385	0.315	0	Astro
TXNIP	0	0.641868	0.263	0.138	0	Astro
FAM168A	0	0.640766	0.58	0.509	0	Astro
FHIT	0	0.629975	0.816	0.665	0	Astro
ZSWIM6	0	0.627011	0.779	0.655	0	Astro
SON	0	0.626207	0.604	0.519	0	Astro
TRAF3IP2-AS1	0	0.625659	0.552	0.473	0	Astro
PWWP3A	0	0.624003	0.341	0.268	0	Astro
HIPK3	0	0.622806	0.347	0.276	0	Astro
ATXN2	0	0.620729	0.622	0.554	0	Astro
TANK	0	0.610045	0.339	0.268	0	Astro
DOCK1	0	0.609094	0.649	0.286	0	Astro
RUFY3	0	0.603912	0.669	0.601	0	Astro
ARHGAP35	0	0.602944	0.52	0.459	0	Astro
KANSL1L	0	0.601148	0.481	0.385	0	Astro
BICC1	0	0.601126	0.274	0.205	0	Astro
OLMALINC	0	0.596395	0.27	0.148	0	Astro
CHD9	0	0.592271	0.72	0.657	0	Astro
PNISR	0	0.588885	0.779	0.719	0	Astro
APPL2	0	0.588819	0.387	0.31	0	Astro
SGIP1	0	0.588708	0.708	0.629	0	Astro
THSD7A	0	0.586441	0.481	0.247	0	Astro
GSN	0	0.586232	0.433	0.238	0	Astro
EHBP1	0	0.579932	0.629	0.562	0	Astro
ACSL3	0	0.579803	0.489	0.442	0	Astro
NBEAL1	0	0.578226	0.389	0.32	0	Astro
MYO6	0	0.570475	0.631	0.525	0	Astro
ARNT2	0	0.569628	0.622	0.516	0	Astro
HTRA1	0	0.568829	0.412	0.234	0	Astro
SSBP2	0	0.567839	0.665	0.598	0	Astro
AGO2	0	0.558806	0.38	0.294	0	Astro
ESRRG	0	0.558274	0.577	0.457	0	Astro
BRINP3	0	0.557444	0.533	0.331	0	Astro
FAT3	0	0.555213	0.513	0.373	0	Astro
JPX	0	0.551336	0.491	0.426	0	Astro
ZNF280D	0	0.547123	0.441	0.364	0	Astro
EPS15	0	0.546192	0.558	0.431	0	Astro
ATG7	0	0.542747	0.598	0.524	0	Astro
CYFIP2	0	0.5417	0.46	0.398	0	Astro
UBR5	0	0.540266	0.647	0.59	0	Astro
RNPC3	0	0.53922	0.521	0.465	0	Astro
PPP1R9A	0	0.538451	0.663	0.593	0	Astro
SLC9A9	0	0.537017	0.64	0.393	0	Astro
GPSM2	0	0.527877	0.272	0.172	0	Astro
GNAQ	0	0.525746	0.788	0.73	0	Astro
EMC2	0	0.524231	0.302	0.225	0	Astro
LDLRAD3	0	0.522822	0.4	0.255	0	Astro
ASAP1	0	0.516874	0.659	0.566	0	Astro
IGSF11	0	0.508386	0.51	0.388	0	Astro
NCOA2	0	0.502015	0.6	0.527	0	Astro
FOXO3	0	0.495568	0.529	0.487	0	Astro
CAMKMT	0	0.492517	0.454	0.326	0	Astro
NR3C2	0	0.489946	0.601	0.509	0	Astro
PHF21A	0	0.489375	0.591	0.529	0	Astro
ASTN2	0	0.488731	0.728	0.555	0	Astro
KMT2C	0	0.484325	0.698	0.636	0	Astro
FLRT2	0	0.483835	0.634	0.48	0	Astro
CDH11	0	0.482009	0.35	0.274	0	Astro
PCCA	0	0.478616	0.567	0.499	0	Astro
ADAMTS9-AS2	0	0.478449	0.312	0.188	0	Astro
TRIM9	0	0.472652	0.698	0.612	0	Astro
SYT9	0	0.47211	0.25	0.158	0	Astro
PCGF5	0	0.462304	0.537	0.48	0	Astro
KAT2B	0	0.460239	0.537	0.341	0	Astro
SLC35F1	0	0.458378	0.637	0.415	0	Astro
CAMTA1	0	0.457219	0.752	0.688	0	Astro
ADGRL3	0	0.455667	0.904	0.768	0	Astro
CPEB3	0	0.451112	0.6	0.562	0	Astro
ARID2	0	0.450104	0.446	0.362	0	Astro
MED13L	0	0.445421	0.713	0.661	0	Astro
MGAT4C	0	0.444313	0.482	0.28	0	Astro
CLIP4	0	0.437127	0.469	0.404	0	Astro
ASTN1	0	0.431159	0.552	0.464	0	Astro
CHST11	0	0.426549	0.562	0.296	0	Astro
SPATA6	0	0.425672	0.458	0.295	0	Astro
SPTBN1	0	0.423453	0.689	0.638	0	Astro
IKZF2	0	0.413497	0.329	0.219	0	Astro
ETV6	0	0.408768	0.416	0.31	0	Astro
DAAM2	0	0.408224	0.428	0.2	0	Astro
PTPRM	0	0.404896	0.563	0.351	0	Astro
HSD17B12	0	0.398437	0.439	0.36	0	Astro
NEK7	0	0.392995	0.35	0.248	0	Astro
ANK2	0	0.383961	0.912	0.853	0	Astro
SCD5	0	0.382312	0.701	0.541	0	Astro
CFLAR	0	0.377574	0.266	0.178	0	Astro
CBFB	0	0.373844	0.282	0.202	0	Astro
AP3B1	0	0.367886	0.431	0.355	0	Astro
MTUS1	0	0.366416	0.544	0.317	0	Astro
VCAN	0	0.35429	0.319	0.083	0	Astro
ERBIN	0	0.337455	0.78	0.526	0	Astro
SBF2	0	0.327568	0.637	0.594	0	Astro
FAXDC2	0	0.327235	0.262	0.164	0	Astro
DANT2	0	0.323413	0.644	0.561	0	Astro
GPM6B	0	0.320354	0.803	0.693	0	Astro
ZFAND3	0	0.306003	0.707	0.671	0	Astro
PCDH9	0	0.300401	0.99	0.89	0	Astro
WDFY3	0	0.289973	0.674	0.649	0	Astro
SAT1	0	0.254769	0.333	0.243	0	Astro
PREX1	0	0.251181	0.448	0.276	0	Astro
SPAG9	0	0.351246	0.58	0.541	0	Astro
TRIO	0	0.303729	0.715	0.633	0	Astro
ETFDH	0	0.737695	0.279	0.214	0	Astro
LINC00609	0	0.459065	0.273	0.193	1.49867e-305	Astro
UBAP1	3.06057e-308	0.710499	0.318	0.255	8.22619e-304	Astro
ZNF277	1.39683e-305	0.669496	0.294	0.23	3.7544e-301	Astro
DENND4C	6.03538e-304	0.548156	0.408	0.347	1.62219e-299	Astro
GRIK4	1.33861e-301	0.580581	0.325	0.253	3.59792e-297	Astro
ASXL2	2.05009e-292	0.633282	0.315	0.253	5.51024e-288	Astro
ADD1	1.45821e-285	0.331468	0.532	0.484	3.91937e-281	Astro
NSRP1	8.96035e-283	0.506979	0.31	0.243	2.40836e-278	Astro
FTH1	8.89937e-276	0.360158	0.451	0.387	2.39197e-271	Astro
NEK1	2.34825e-275	0.458843	0.488	0.438	6.31162e-271	Astro
CTNNA1	2.8813e-275	0.26743	0.36	0.283	7.74436e-271	Astro
NOL4	3.0851e-273	0.566563	0.451	0.395	8.29212e-269	Astro
HSPA4L	7.49226e-265	0.569439	0.185	0.273	2.01377e-260	Astro
WDR59	3.74886e-262	0.555586	0.375	0.316	1.00762e-257	Astro
UBE2G2	2.06614e-255	0.662101	0.345	0.289	5.55336e-251	Astro
ZSWIM5	2.82985e-255	0.582204	0.391	0.338	7.60607e-251	Astro
ME1	4.30779e-253	0.850505	0.328	0.281	1.15785e-248	Astro
ZFAND5	4.24465e-245	0.717864	0.311	0.257	1.14088e-240	Astro
KIF9-AS1	9.11259e-245	0.720535	0.391	0.339	2.44928e-240	Astro
RBM6	9.23258e-244	0.345031	0.617	0.587	2.48153e-239	Astro
DDX3X	2.54734e-241	0.606331	0.296	0.239	6.84674e-237	Astro
FHOD3	5.50337e-241	0.518763	0.371	0.308	1.4792e-236	Astro
TMEM232	9.8183e-241	0.417725	0.443	0.38	2.63896e-236	Astro
GPR107	1.6926e-239	0.661327	0.263	0.207	4.54937e-235	Astro
BCYRN1	6.46385e-237	0.436281	0.825	0.74	1.73735e-232	Astro
MPPED2	8.69833e-234	0.418782	0.333	0.269	2.33794e-229	Astro
OSBPL6	2.60733e-233	0.364692	0.504	0.435	7.00799e-229	Astro
ABCD3	2.21199e-231	0.538929	0.261	0.203	5.94539e-227	Astro
STX18	4.32755e-231	0.61896	0.284	0.23	1.16316e-226	Astro
VPS45	9.12112e-231	0.601033	0.387	0.34	2.45157e-226	Astro
SPOP	6.55057e-224	0.600203	0.331	0.28	1.76066e-219	Astro
PPM1K	7.96891e-224	0.533358	0.426	0.384	2.14188e-219	Astro
SCP2	1.02622e-223	0.708307	0.284	0.233	2.75826e-219	Astro
IFT43	3.60017e-223	0.829152	0.252	0.201	9.67653e-219	Astro
MLLT10	2.62363e-222	0.365221	0.562	0.534	7.05178e-218	Astro
STX18-AS1	3.60294e-222	0.643899	0.35	0.299	9.68398e-218	Astro
VWA8	5.04123e-222	0.41264	0.507	0.467	1.35498e-217	Astro
SERP1	1.65415e-221	0.684232	0.275	0.223	4.44604e-217	Astro
UBE2E1	3.53197e-219	0.44409	0.321	0.264	9.49322e-215	Astro
WDR41	1.13931e-218	0.587406	0.28	0.226	3.06225e-214	Astro
ACO2	1.64555e-217	0.780952	0.303	0.254	4.4229e-213	Astro
AFDN	1.70884e-217	0.346185	0.497	0.453	4.59302e-213	Astro
XIST	1.12355e-214	0.36251	0.427	0.365	3.01988e-210	Astro
BRINP1	3.33023e-211	0.501995	0.445	0.391	8.95099e-207	Astro
LUC7L3	3.82692e-210	0.281959	0.668	0.659	1.0286e-205	Astro
NCKAP1	4.57035e-207	0.358896	0.53	0.49	1.22842e-202	Astro
EPC1	1.15378e-205	0.431898	0.478	0.443	3.10114e-201	Astro
TRAPPC9	7.49533e-204	0.342299	0.46	0.412	2.01459e-199	Astro
TMBIM6	4.76612e-202	0.472271	0.386	0.337	1.28104e-197	Astro
CHD6	9.68213e-201	0.367568	0.533	0.504	2.60236e-196	Astro
ADNP	1.29544e-200	0.46662	0.426	0.384	3.48187e-196	Astro
CLASP1	3.26121e-200	0.284569	0.677	0.671	8.76549e-196	Astro
OFD1	4.03697e-192	0.640414	0.263	0.214	1.08506e-187	Astro
PCDH9-AS2	2.05676e-191	0.308266	0.251	0.195	5.52815e-187	Astro
OGA	3.82467e-186	0.427737	0.5	0.471	1.028e-181	Astro
WDR17	6.30545e-185	0.509295	0.412	0.368	1.69478e-180	Astro
TUT4	2.42222e-182	0.319597	0.531	0.503	6.51044e-178	Astro
CBFA2T2	7.37778e-182	0.408584	0.493	0.462	1.983e-177	Astro
SCAPER	1.6952e-180	0.280515	0.612	0.593	4.55637e-176	Astro
MBOAT2	2.99798e-178	0.325212	0.457	0.408	8.05797e-174	Astro
GLG1	3.21663e-175	0.383983	0.552	0.53	8.64567e-171	Astro
EFCAB2	7.77332e-175	0.534072	0.353	0.309	2.08931e-170	Astro
NUBPL	2.37304e-173	0.426072	0.336	0.289	6.37825e-169	Astro
NUTM2B-AS1	1.34699e-172	0.516798	0.39	0.354	3.62043e-168	Astro
KIAA0319L	1.33287e-170	0.470309	0.405	0.367	3.58248e-166	Astro
PYGB	2.91661e-170	0.779551	0.253	0.21	7.83926e-166	Astro
SRGAP3	1.11638e-160	0.345946	0.571	0.526	3.0006e-156	Astro
GON4L	1.39692e-160	0.632532	0.288	0.246	3.75465e-156	Astro
TMED10	1.59642e-160	0.429944	0.279	0.23	4.29087e-156	Astro
RNF217	1.54392e-159	0.501559	0.304	0.26	4.14976e-155	Astro
POGZ	3.52797e-159	0.29304	0.558	0.538	9.48248e-155	Astro
TBC1D1	6.39912e-158	0.41946	0.356	0.311	1.71995e-153	Astro
NPDC1	4.17671e-151	0.863309	0.254	0.217	1.12262e-146	Astro
ATP2C1	5.43611e-148	0.788388	0.473	0.457	1.46112e-143	Astro
MYO9A	3.50639e-147	0.360504	0.567	0.546	9.42447e-143	Astro
SLMAP	7.41347e-146	0.409501	0.436	0.405	1.99259e-141	Astro
CREBBP	4.09774e-142	0.384011	0.482	0.457	1.10139e-137	Astro
CAST	3.96073e-141	0.443713	0.332	0.291	1.06457e-136	Astro
ARGLU1	1.48945e-140	0.290295	0.551	0.537	4.00334e-136	Astro
UBXN2A	9.85019e-140	0.569016	0.258	0.216	2.64753e-135	Astro
GTF2IRD1	6.59523e-138	0.667441	0.284	0.244	1.77267e-133	Astro
SPPL2A	2.24819e-136	0.602135	0.253	0.213	6.04267e-132	Astro
PLEKHA6	4.06626e-136	0.645612	0.355	0.324	1.09293e-131	Astro
ULK4	5.77645e-134	0.608659	0.322	0.288	1.5526e-129	Astro
ABHD2	5.97295e-134	0.323647	0.447	0.41	1.60541e-129	Astro
DCAF5	9.69903e-134	0.513564	0.369	0.337	2.60691e-129	Astro
PSMG2	3.64338e-131	0.763685	0.252	0.217	9.79267e-127	Astro
OSBPL3	5.16256e-127	0.647773	0.293	0.253	1.38759e-122	Astro
KATNBL1	1.65793e-123	0.447601	0.377	0.348	4.45618e-119	Astro
TENT2	1.25242e-122	0.26483	0.456	0.43	3.36626e-118	Astro
CSNK1A1	1.42217e-119	0.383279	0.38	0.346	3.82252e-115	Astro
DSE	1.52259e-118	0.453084	0.284	0.246	4.09242e-114	Astro
PPP6R2	2.37543e-116	0.424743	0.44	0.414	6.38469e-112	Astro
WDR11	4.96245e-115	0.439429	0.275	0.238	1.33381e-110	Astro
UBR4	4.98674e-114	0.501896	0.316	0.283	1.34034e-109	Astro
PSMA3-AS1	5.79879e-114	0.35449	0.448	0.425	1.5586e-109	Astro
DPY19L1	2.57346e-112	0.41578	0.255	0.213	6.91693e-108	Astro
TNRC18	1.04484e-109	0.490832	0.344	0.313	2.80831e-105	Astro
GPBP1L1	4.76299e-107	0.381282	0.318	0.282	1.2802e-102	Astro
ARHGEF3	1.06914e-105	0.405888	0.265	0.345	2.87363e-101	Astro
LONP2	2.4118e-103	0.390307	0.443	0.424	6.48244e-99	Astro
ITPRID2	6.8954e-103	0.467627	0.282	0.248	1.85335e-98	Astro
KIAA0930	1.46729e-102	0.380752	0.417	0.39	3.94378e-98	Astro
DPP8	4.87521e-100	0.453664	0.314	0.284	1.31036e-95	Astro
PSMD1	1.0013e-99	0.386704	0.393	0.369	2.6913e-95	Astro
AVL9	5.62356e-99	0.417269	0.403	0.382	1.5115e-94	Astro
B4GALT5	2.41733e-96	0.557843	0.291	0.264	6.49729e-92	Astro
GOLGB1	1.54471e-94	0.432858	0.444	0.424	4.15188e-90	Astro
CDK5RAP2	4.46378e-93	0.268566	0.366	0.333	1.19977e-88	Astro
HMGN3	1.00323e-91	0.449469	0.326	0.299	2.69649e-87	Astro
PCDH17	1.36101e-91	0.256746	0.295	0.258	3.65811e-87	Astro
C6orf62	1.37286e-89	0.39527	0.271	0.24	3.68996e-85	Astro
DYNC2LI1	3.74857e-89	0.604928	0.252	0.223	1.00754e-84	Astro
RHOT1	7.83075e-88	0.465362	0.402	0.386	2.10475e-83	Astro
ANO10	2.58286e-87	0.512854	0.283	0.255	6.94222e-83	Astro
STX8	2.82601e-86	0.401479	0.386	0.363	7.59575e-82	Astro
PITPNM2	2.54722e-84	0.721247	0.254	0.228	6.84643e-80	Astro
RAB30-DT	8.32326e-84	0.25914	0.282	0.247	2.23713e-79	Astro
EFR3A	4.27139e-81	0.336539	0.402	0.38	1.14806e-76	Astro
SNRNP70	2.40528e-80	0.418938	0.411	0.393	6.4649e-76	Astro
ATL2	5.57154e-78	0.536763	0.278	0.254	1.49752e-73	Astro
PPP3CC	1.01316e-77	0.467074	0.319	0.296	2.72317e-73	Astro
UBE2H	2.81663e-77	0.363047	0.454	0.442	7.57055e-73	Astro
SNED1	1.32757e-76	0.883761	0.275	0.254	3.56824e-72	Astro
CCDC6	4.65639e-75	0.457251	0.334	0.312	1.25155e-70	Astro
THADA	5.16292e-75	0.288327	0.352	0.325	1.38769e-70	Astro
SETD5	1.04186e-73	0.265522	0.543	0.539	2.80031e-69	Astro
NFIC	2.4774e-73	0.397623	0.385	0.364	6.65876e-69	Astro
MED13	6.33049e-72	0.286667	0.469	0.458	1.70151e-67	Astro
SPEN	1.21633e-71	0.325814	0.39	0.37	3.26925e-67	Astro
EPB41L5	3.22624e-70	0.541191	0.283	0.261	8.6715e-66	Astro
MORC3	3.91292e-66	0.347347	0.264	0.237	1.05171e-61	Astro
GABPB1-AS1	4.89451e-62	0.334395	0.32	0.295	1.31555e-57	Astro
INTS10	1.37117e-61	0.445072	0.327	0.308	3.68543e-57	Astro
PDSS2	8.72753e-61	0.326824	0.316	0.294	2.34579e-56	Astro
RBBP6	1.53076e-60	0.404745	0.324	0.303	4.11437e-56	Astro
NRG2	2.3412e-60	0.505846	0.32	0.304	6.29268e-56	Astro
ENSA	3.35005e-60	0.460408	0.405	0.391	9.00427e-56	Astro
PIBF1	4.25743e-59	0.275288	0.438	0.427	1.14431e-54	Astro
CNOT4	1.39317e-58	0.285319	0.419	0.408	3.74456e-54	Astro
OGDH	3.12756e-56	0.51012	0.291	0.273	8.40626e-52	Astro
DCUN1D4	6.78454e-56	0.360725	0.369	0.356	1.82355e-51	Astro
SCMH1	1.19853e-55	0.305199	0.441	0.43	3.22142e-51	Astro
LARP4	5.00844e-55	0.470047	0.274	0.254	1.34617e-50	Astro
INTS6	1.03457e-52	0.338239	0.319	0.302	2.78071e-48	Astro
GALNT7	1.18993e-52	0.370766	0.3	0.279	3.19828e-48	Astro
ASXL1	3.45276e-51	0.286465	0.362	0.347	9.28033e-47	Astro
ZDHHC21	1.39151e-50	0.266201	0.47	0.464	3.7401e-46	Astro
CUL3	1.44226e-47	0.265639	0.381	0.369	3.8765e-43	Astro
TTC19	4.79306e-47	0.469457	0.333	0.321	1.28828e-42	Astro
ENAH	1.51595e-45	0.261576	0.383	0.368	4.07456e-41	Astro
RIC1	3.7791e-44	0.321743	0.272	0.253	1.01575e-39	Astro
RIC3	3.85465e-44	0.543664	0.25	0.234	1.03605e-39	Astro
SOD2	3.1035e-43	0.712006	0.267	0.254	8.3416e-39	Astro
LNPEP	1.19655e-41	0.280532	0.337	0.323	3.2161e-37	Astro
SFPQ	5.72778e-39	0.278925	0.359	0.348	1.53951e-34	Astro
AKAP12	1.41347e-38	0.452076	0.266	0.254	3.79912e-34	Astro
RNF169	1.5725e-38	0.375377	0.267	0.25	4.22656e-34	Astro
GATAD1	1.27796e-37	0.260098	0.278	0.258	3.4349e-33	Astro
CUL4A	3.39898e-33	0.338127	0.269	0.254	9.13578e-29	Astro
TPT1-AS1	1.18454e-32	0.345373	0.384	0.379	3.1838e-28	Astro
TAPT1	2.255e-32	0.299372	0.267	0.252	6.06098e-28	Astro
ZNF37BP	1.15135e-30	0.4585	0.325	0.322	3.09459e-26	Astro
CRYL1	2.53687e-30	0.327929	0.292	0.28	6.81859e-26	Astro
LIN52	7.88143e-30	0.342927	0.25	0.237	2.11837e-25	Astro
XPR1	8.38691e-27	0.316264	0.35	0.346	2.25423e-22	Astro
FBXO42	9.32899e-25	0.347484	0.361	0.358	2.50745e-20	Astro
SIL1	3.14029e-21	0.299625	0.328	0.323	8.44047e-17	Astro
CLCC1	4.834e-21	0.263459	0.296	0.287	1.29928e-16	Astro
CCDC7	2.1721e-19	0.254331	0.346	0.344	5.83817e-15	Astro
ZBTB1	1.30923e-18	0.280153	0.281	0.272	3.51895e-14	Astro
RNF115	1.592e-18	0.267865	0.375	0.374	4.27897e-14	Astro
LARP1	2.60784e-17	0.291335	0.421	0.428	7.00935e-13	Astro
GBF1	1.25543e-15	0.288422	0.335	0.335	3.37435e-11	Astro
IFT172	1.44372e-15	0.43399	0.252	0.248	3.88044e-11	Astro
CABIN1	1.4562e-15	0.281672	0.225	0.254	3.91398e-11	Astro
FAM120A	1.53073e-15	0.274071	0.354	0.356	4.11431e-11	Astro
FAM193A	3.18064e-15	0.290264	0.371	0.374	8.54893e-11	Astro
DGKZ	7.25141e-15	0.302096	0.263	0.297	1.94903e-10	Astro
UBC	1.30468e-13	0.261388	0.297	0.293	3.50673e-09	Astro
EWSR1	2.81164e-12	0.267793	0.273	0.27	7.55714e-08	Astro
PMS2P4	9.77469e-10	0.378116	0.315	0.319	2.62724e-05	Astro
PTGES3	2.41794e-09	0.980911	0.28	0.314	6.49893e-05	Astro
AQR	1.33976e-08	0.265813	0.262	0.261	0.000360101	Astro
SUN1	3.41759e-07	0.315573	0.309	0.314	0.00918581	Astro
TRAF3	5.92779e-07	0.301176	0.289	0.292	0.0159327	Astro
GOLGA8B	1.20675e-06	0.281977	0.278	0.278	0.032435	Astro
ZNF767P	1.38565e-06	0.255486	0.253	0.253	0.0372434	Astro
PRKRIP1	1.03852e-05	0.259114	0.262	0.286	0.279134	Astro
ARHGEF11	1.3773e-05	0.287766	0.339	0.348	0.37019	Astro
ANKFY1	4.42437e-05	0.288345	0.277	0.281	1	Astro
NUDT3	5.01057e-05	0.293395	0.252	0.255	1	Astro
ST8SIA1	0.0001906	0.346446	0.298	0.305	1	Astro
KDM5B	0.000206953	0.32498	0.262	0.267	1	Astro
ABAT	0.000247916	0.327906	0.275	0.281	1	Astro
PDXK	0.000938368	0.314645	0.269	0.276	1	Astro
UPP2	0.00424933	0.274847	0.25	0.268	1	Astro
LINC00507	0	5.13778	0.386	0.014	0	Exc-L2-3-CUX2
LINC00326	0	4.42008	0.307	0.019	0	Exc-L2-3-CUX2
LINC01331	0	4.29577	0.355	0.028	0	Exc-L2-3-CUX2
LINC02306	0	4.12138	0.479	0.046	0	Exc-L2-3-CUX2
CBLN2	0	4.10506	0.809	0.103	0	Exc-L2-3-CUX2
CUX2	0	3.67473	0.797	0.085	0	Exc-L2-3-CUX2
CYP1B1-AS1	0	3.58393	0.426	0.044	0	Exc-L2-3-CUX2
LINC01378	0	3.38004	0.625	0.081	0	Exc-L2-3-CUX2
LINC02263	0	3.34594	0.399	0.058	0	Exc-L2-3-CUX2
LINC00276	0	3.26278	0.322	0.048	0	Exc-L2-3-CUX2
TESPA1	0	3.1541	0.649	0.08	0	Exc-L2-3-CUX2
LINC02296	0	3.11838	0.26	0.038	0	Exc-L2-3-CUX2
ADAMTS3	0	3.00757	0.323	0.045	0	Exc-L2-3-CUX2
ITPKA	0	2.91761	0.282	0.037	0	Exc-L2-3-CUX2
CDH22	0	2.90491	0.49	0.084	0	Exc-L2-3-CUX2
IL12A-AS1	0	2.82178	0.28	0.043	0	Exc-L2-3-CUX2
MCHR2	0	2.76634	0.358	0.06	0	Exc-L2-3-CUX2
HS6ST3	0	2.72695	0.943	0.304	0	Exc-L2-3-CUX2
NDST3	0	2.71076	0.705	0.162	0	Exc-L2-3-CUX2
LAMB1	0	2.66611	0.359	0.06	0	Exc-L2-3-CUX2
GLRA3	0	2.64012	0.389	0.068	0	Exc-L2-3-CUX2
DGKB	0	2.62338	0.913	0.322	0	Exc-L2-3-CUX2
LINC02055	0	2.61762	0.256	0.06	0	Exc-L2-3-CUX2
ART3	0	2.61381	0.339	0.059	0	Exc-L2-3-CUX2
SYN3	0	2.60198	0.912	0.302	0	Exc-L2-3-CUX2
LINC01250	0	2.5912	0.731	0.186	0	Exc-L2-3-CUX2
COL24A1	0	2.55798	0.289	0.048	0	Exc-L2-3-CUX2
LY86-AS1	0	2.48249	0.604	0.125	0	Exc-L2-3-CUX2
LZTS1	0	2.48134	0.285	0.044	0	Exc-L2-3-CUX2
ST6GALNAC5	0	2.46656	0.854	0.238	0	Exc-L2-3-CUX2
TAFA1	0	2.42397	0.871	0.229	0	Exc-L2-3-CUX2
FAM153CP	0	2.39576	0.543	0.145	0	Exc-L2-3-CUX2
COL26A1	0	2.36212	0.509	0.125	0	Exc-L2-3-CUX2
ANKRD18B	0	2.35774	0.291	0.063	0	Exc-L2-3-CUX2
EPHX4	0	2.33171	0.364	0.084	0	Exc-L2-3-CUX2
PTK2B	0	2.32583	0.696	0.18	0	Exc-L2-3-CUX2
MLIP	0	2.31476	0.664	0.15	0	Exc-L2-3-CUX2
LRATD1	0	2.30266	0.253	0.044	0	Exc-L2-3-CUX2
ZBBX	0	2.28647	0.281	0.064	0	Exc-L2-3-CUX2
SLC38A11	0	2.28279	0.445	0.082	0	Exc-L2-3-CUX2
SLIT3	0	2.27314	0.615	0.118	0	Exc-L2-3-CUX2
CDH9	0	2.26654	0.694	0.162	0	Exc-L2-3-CUX2
CFAP299	0	2.25128	0.284	0.065	0	Exc-L2-3-CUX2
NIPAL2	0	2.24496	0.616	0.162	0	Exc-L2-3-CUX2
FAM153B	0	2.20996	0.672	0.208	0	Exc-L2-3-CUX2
NGEF	0	2.19605	0.544	0.131	0	Exc-L2-3-CUX2
SLC12A8	0	2.19125	0.303	0.07	0	Exc-L2-3-CUX2
CDH12	0	2.18498	0.877	0.234	0	Exc-L2-3-CUX2
RGS6	0	2.18259	0.89	0.249	0	Exc-L2-3-CUX2
NHSL2	0	2.16384	0.275	0.057	0	Exc-L2-3-CUX2
CDH18	0	2.1554	0.904	0.327	0	Exc-L2-3-CUX2
RTN4RL1	0	2.13643	0.46	0.123	0	Exc-L2-3-CUX2
FAM153A	0	2.12742	0.296	0.078	0	Exc-L2-3-CUX2
LINC00951	0	2.12682	0.308	0.077	0	Exc-L2-3-CUX2
KCNIP2	0	2.11874	0.315	0.076	0	Exc-L2-3-CUX2
MIR222HG	0	2.09206	0.344	0.078	0	Exc-L2-3-CUX2
LNX1	0	2.0885	0.591	0.176	0	Exc-L2-3-CUX2
TCERG1L	0	2.07687	0.35	0.091	0	Exc-L2-3-CUX2
PTPRO	0	2.06879	0.736	0.223	0	Exc-L2-3-CUX2
ENC1	0	2.05917	0.72	0.166	0	Exc-L2-3-CUX2
PDZD2	0	2.05111	0.856	0.357	0	Exc-L2-3-CUX2
LDB2	0	2.04809	0.902	0.29	0	Exc-L2-3-CUX2
KCNIP4-IT1	0	2.02721	0.603	0.169	0	Exc-L2-3-CUX2
TNFRSF25	0	2.018	0.296	0.077	0	Exc-L2-3-CUX2
PVT1	0	2.0144	0.523	0.138	0	Exc-L2-3-CUX2
GRM1	0	2.01401	0.659	0.178	0	Exc-L2-3-CUX2
MIR137HG	0	2.01025	0.833	0.245	0	Exc-L2-3-CUX2
DGCR5	0	2.00545	0.608	0.192	0	Exc-L2-3-CUX2
RFTN1	0	1.99722	0.524	0.143	0	Exc-L2-3-CUX2
CAMK2A	0	1.99481	0.819	0.265	0	Exc-L2-3-CUX2
SEMA5B	0	1.98862	0.268	0.063	0	Exc-L2-3-CUX2
DLGAP1-AS4	0	1.97669	0.354	0.1	0	Exc-L2-3-CUX2
CACNG3	0	1.97017	0.633	0.189	0	Exc-L2-3-CUX2
MPP7	0	1.96656	0.46	0.13	0	Exc-L2-3-CUX2
NWD2	0	1.9653	0.514	0.131	0	Exc-L2-3-CUX2
KCNIP4	0	1.96368	0.98	0.426	0	Exc-L2-3-CUX2
IQCJ-SCHIP1	0	1.95036	0.943	0.427	0	Exc-L2-3-CUX2
ANKRD33B	0	1.93624	0.483	0.137	0	Exc-L2-3-CUX2
HTR4	0	1.93585	0.279	0.063	0	Exc-L2-3-CUX2
LINC01122	0	1.9345	0.699	0.229	0	Exc-L2-3-CUX2
WIPF3	0	1.93134	0.481	0.131	0	Exc-L2-3-CUX2
CHRM3	0	1.92996	0.911	0.298	0	Exc-L2-3-CUX2
LRRTM4	0	1.92638	0.965	0.444	0	Exc-L2-3-CUX2
CAMKK1	0	1.92343	0.482	0.141	0	Exc-L2-3-CUX2
DIRC3-AS1	0	1.92257	0.737	0.224	0	Exc-L2-3-CUX2
SLC24A4	0	1.90745	0.395	0.084	0	Exc-L2-3-CUX2
EPHA6	0	1.90238	0.818	0.263	0	Exc-L2-3-CUX2
MAL2	0	1.902	0.325	0.081	0	Exc-L2-3-CUX2
STXBP5L	0	1.89533	0.946	0.412	0	Exc-L2-3-CUX2
MEG3	0	1.88689	0.973	0.434	0	Exc-L2-3-CUX2
PTPRR	0	1.87675	0.619	0.2	0	Exc-L2-3-CUX2
HRH2	0	1.86515	0.389	0.105	0	Exc-L2-3-CUX2
SORBS2	0	1.85938	0.85	0.324	0	Exc-L2-3-CUX2
LRFN5	0	1.85738	0.906	0.349	0	Exc-L2-3-CUX2
KCTD1	0	1.85731	0.765	0.304	0	Exc-L2-3-CUX2
ADGRL2	0	1.85616	0.883	0.308	0	Exc-L2-3-CUX2
GULP1	0	1.85159	0.474	0.102	0	Exc-L2-3-CUX2
MFSD4A	0	1.85131	0.337	0.091	0	Exc-L2-3-CUX2
MIR4500HG	0	1.85116	0.319	0.088	0	Exc-L2-3-CUX2
FHL2	0	1.83572	0.255	0.067	0	Exc-L2-3-CUX2
SATB2	0	1.83278	0.757	0.225	0	Exc-L2-3-CUX2
KCNH3	0	1.83045	0.319	0.094	0	Exc-L2-3-CUX2
PKN2-AS1	0	1.82103	0.327	0.131	0	Exc-L2-3-CUX2
MGAT5B	0	1.8173	0.452	0.139	0	Exc-L2-3-CUX2
KCTD16	0	1.81541	0.896	0.349	0	Exc-L2-3-CUX2
SLC6A7	0	1.80904	0.282	0.077	0	Exc-L2-3-CUX2
R3HDM1	0	1.8082	0.93	0.524	0	Exc-L2-3-CUX2
DLGAP3	0	1.80718	0.362	0.11	0	Exc-L2-3-CUX2
ACTN1	0	1.80431	0.615	0.2	0	Exc-L2-3-CUX2
ARMC9	0	1.8034	0.616	0.223	0	Exc-L2-3-CUX2
CIT	0	1.79899	0.758	0.281	0	Exc-L2-3-CUX2
LINGO2	0	1.79071	0.924	0.295	0	Exc-L2-3-CUX2
FSTL4	0	1.78851	0.736	0.21	0	Exc-L2-3-CUX2
OPN3	0	1.78613	0.259	0.074	0	Exc-L2-3-CUX2
CACNA1E	0	1.78208	0.726	0.248	0	Exc-L2-3-CUX2
GRIA4	0	1.77781	0.923	0.444	0	Exc-L2-3-CUX2
PRKAR2B	0	1.77624	0.632	0.218	0	Exc-L2-3-CUX2
JPH1	0	1.772	0.436	0.135	0	Exc-L2-3-CUX2
GNAL	0	1.76882	0.48	0.151	0	Exc-L2-3-CUX2
C11orf87	0	1.76682	0.339	0.093	0	Exc-L2-3-CUX2
SV2B	0	1.75552	0.778	0.229	0	Exc-L2-3-CUX2
STAT4	0	1.75294	0.405	0.123	0	Exc-L2-3-CUX2
UNC5A	0	1.74741	0.387	0.115	0	Exc-L2-3-CUX2
CABP1	0	1.74558	0.745	0.243	0	Exc-L2-3-CUX2
SYNPO	0	1.73614	0.313	0.088	0	Exc-L2-3-CUX2
SNTB2	0	1.73432	0.53	0.194	0	Exc-L2-3-CUX2
CNKSR2	0	1.73167	0.86	0.358	0	Exc-L2-3-CUX2
SLC35F3	0	1.72564	0.765	0.289	0	Exc-L2-3-CUX2
MAN1A1	0	1.7215	0.519	0.167	0	Exc-L2-3-CUX2
ACVR1C	0	1.71949	0.291	0.07	0	Exc-L2-3-CUX2
LIN7A	0	1.70053	0.58	0.202	0	Exc-L2-3-CUX2
CTNNAL1	0	1.69657	0.442	0.148	0	Exc-L2-3-CUX2
DRP2	0	1.69365	0.275	0.088	0	Exc-L2-3-CUX2
TMOD1	0	1.69104	0.483	0.148	0	Exc-L2-3-CUX2
KCNH1	0	1.67269	0.826	0.327	0	Exc-L2-3-CUX2
LINC02693	0	1.66983	0.496	0.178	0	Exc-L2-3-CUX2
KCNQ5	0	1.66976	0.95	0.346	0	Exc-L2-3-CUX2
ATRNL1	0	1.66926	0.951	0.42	0	Exc-L2-3-CUX2
PCSK2	0	1.66898	0.774	0.274	0	Exc-L2-3-CUX2
ST8SIA3	0	1.66835	0.52	0.174	0	Exc-L2-3-CUX2
PART1	0	1.66355	0.356	0.102	0	Exc-L2-3-CUX2
UNC13A	0	1.66227	0.577	0.2	0	Exc-L2-3-CUX2
KCNJ6	0	1.65383	0.678	0.24	0	Exc-L2-3-CUX2
DLGAP2	0	1.65355	0.371	0.119	0	Exc-L2-3-CUX2
BAIAP2	0	1.65107	0.537	0.176	0	Exc-L2-3-CUX2
B4GALNT3	0	1.64999	0.262	0.082	0	Exc-L2-3-CUX2
ITPR1	0	1.64811	0.785	0.316	0	Exc-L2-3-CUX2
CFAP46	0	1.64166	0.265	0.087	0	Exc-L2-3-CUX2
HPCAL1	0	1.63958	0.359	0.107	0	Exc-L2-3-CUX2
TMEM132D	0	1.63548	0.853	0.309	0	Exc-L2-3-CUX2
CACNA1B	0	1.63327	0.874	0.349	0	Exc-L2-3-CUX2
PDE2A	0	1.63261	0.45	0.152	0	Exc-L2-3-CUX2
HOPX	0	1.62834	0.435	0.112	0	Exc-L2-3-CUX2
ABLIM2	0	1.62829	0.624	0.242	0	Exc-L2-3-CUX2
GABRB3	0	1.62775	0.859	0.354	0	Exc-L2-3-CUX2
RIMBP2	0	1.62276	0.624	0.231	0	Exc-L2-3-CUX2
PPFIA4	0	1.61892	0.449	0.157	0	Exc-L2-3-CUX2
PHACTR1	0	1.61864	0.936	0.509	0	Exc-L2-3-CUX2
LRFN2	0	1.61611	0.584	0.206	0	Exc-L2-3-CUX2
GPR22	0	1.60871	0.252	0.077	0	Exc-L2-3-CUX2
PHYHIP	0	1.60845	0.562	0.169	0	Exc-L2-3-CUX2
NELL1	0	1.60419	0.667	0.23	0	Exc-L2-3-CUX2
RBFOX3	0	1.60383	0.837	0.31	0	Exc-L2-3-CUX2
EPB41L4B	0	1.60265	0.503	0.178	0	Exc-L2-3-CUX2
AMPH	0	1.60251	0.761	0.307	0	Exc-L2-3-CUX2
FLRT2	0	1.5958	0.879	0.432	0	Exc-L2-3-CUX2
ITGA9	0	1.595	0.491	0.15	0	Exc-L2-3-CUX2
TMEM178B	0	1.59294	0.879	0.457	0	Exc-L2-3-CUX2
ANKRD24	0	1.58508	0.328	0.115	0	Exc-L2-3-CUX2
SYT7	0	1.58503	0.548	0.177	0	Exc-L2-3-CUX2
ATP2B1	0	1.58363	0.882	0.43	0	Exc-L2-3-CUX2
OPRD1	0	1.57854	0.273	0.084	0	Exc-L2-3-CUX2
FAM81A	0	1.57034	0.484	0.169	0	Exc-L2-3-CUX2
KALRN	0	1.56767	0.943	0.5	0	Exc-L2-3-CUX2
RSPO2	0	1.56639	0.43	0.134	0	Exc-L2-3-CUX2
SYBU	0	1.56497	0.678	0.266	0	Exc-L2-3-CUX2
NEURL1	0	1.56131	0.339	0.118	0	Exc-L2-3-CUX2
PTPN5	0	1.55883	0.397	0.138	0	Exc-L2-3-CUX2
RAPGEFL1	0	1.55539	0.349	0.119	0	Exc-L2-3-CUX2
MIAT	0	1.55189	0.816	0.35	0	Exc-L2-3-CUX2
FAT3	0	1.54681	0.788	0.321	0	Exc-L2-3-CUX2
SRRM3	0	1.53909	0.708	0.265	0	Exc-L2-3-CUX2
CDYL2	0	1.53558	0.448	0.149	0	Exc-L2-3-CUX2
SLITRK5	0	1.53355	0.534	0.206	0	Exc-L2-3-CUX2
NPTX1	0	1.53127	0.539	0.163	0	Exc-L2-3-CUX2
RPS6KA6	0	1.53024	0.381	0.136	0	Exc-L2-3-CUX2
PRICKLE1	0	1.52843	0.661	0.246	0	Exc-L2-3-CUX2
WASF1	0	1.52582	0.669	0.27	0	Exc-L2-3-CUX2
RBFOX1	0	1.52573	0.979	0.457	0	Exc-L2-3-CUX2
SLF1	0	1.52536	0.422	0.158	0	Exc-L2-3-CUX2
BRINP2	0	1.52245	0.645	0.266	0	Exc-L2-3-CUX2
CAMKK2	0	1.5214	0.471	0.161	0	Exc-L2-3-CUX2
STEAP2	0	1.5213	0.378	0.127	0	Exc-L2-3-CUX2
SLC8A2	0	1.51791	0.386	0.129	0	Exc-L2-3-CUX2
KSR2	0	1.51674	0.785	0.321	0	Exc-L2-3-CUX2
NELL2	0	1.516	0.854	0.297	0	Exc-L2-3-CUX2
CEMIP2	0	1.51347	0.399	0.122	0	Exc-L2-3-CUX2
PRMT8	0	1.50892	0.339	0.122	0	Exc-L2-3-CUX2
NETO1	0	1.50625	0.688	0.251	0	Exc-L2-3-CUX2
PRKCB	0	1.49842	0.888	0.414	0	Exc-L2-3-CUX2
ASIC2	0	1.4958	0.846	0.308	0	Exc-L2-3-CUX2
HSPA12A	0	1.4885	0.794	0.394	0	Exc-L2-3-CUX2
CELF5	0	1.48667	0.608	0.237	0	Exc-L2-3-CUX2
SIDT1	0	1.4851	0.446	0.153	0	Exc-L2-3-CUX2
JPH4	0	1.48429	0.605	0.232	0	Exc-L2-3-CUX2
CACNA2D3	0	1.48357	0.902	0.406	0	Exc-L2-3-CUX2
RALYL	0	1.48288	0.943	0.307	0	Exc-L2-3-CUX2
CHD5	0	1.4808	0.567	0.208	0	Exc-L2-3-CUX2
KIAA1549L	0	1.47962	0.772	0.305	0	Exc-L2-3-CUX2
PLEKHA5	0	1.47855	0.895	0.479	0	Exc-L2-3-CUX2
ERICH3	0	1.4784	0.351	0.124	0	Exc-L2-3-CUX2
KCND2	0	1.47583	0.885	0.374	0	Exc-L2-3-CUX2
ANO3	0	1.47217	0.437	0.137	0	Exc-L2-3-CUX2
TMEM241	0	1.46985	0.385	0.14	0	Exc-L2-3-CUX2
LONRF2	0	1.46973	0.656	0.292	0	Exc-L2-3-CUX2
SH3GL2	0	1.46879	0.778	0.277	0	Exc-L2-3-CUX2
RASGRF2	0	1.46661	0.734	0.284	0	Exc-L2-3-CUX2
HTR1E	0	1.46178	0.494	0.172	0	Exc-L2-3-CUX2
HTR2A	0	1.46073	0.368	0.112	0	Exc-L2-3-CUX2
CSMD1	0	1.45769	0.976	0.455	0	Exc-L2-3-CUX2
RNF165	0	1.4534	0.321	0.118	0	Exc-L2-3-CUX2
EPHA4	0	1.45334	0.724	0.278	0	Exc-L2-3-CUX2
GLIS1	0	1.44968	0.347	0.126	0	Exc-L2-3-CUX2
KITLG	0	1.4485	0.316	0.098	0	Exc-L2-3-CUX2
ADAM23	0	1.44271	0.769	0.347	0	Exc-L2-3-CUX2
OLFM1	0	1.44123	0.663	0.235	0	Exc-L2-3-CUX2
KCNB1	0	1.44114	0.708	0.282	0	Exc-L2-3-CUX2
CADPS2	0	1.43867	0.797	0.298	0	Exc-L2-3-CUX2
MTUS2	0	1.4352	0.863	0.319	0	Exc-L2-3-CUX2
HOMER1	0	1.43486	0.602	0.242	0	Exc-L2-3-CUX2
GRIA3	0	1.43186	0.826	0.358	0	Exc-L2-3-CUX2
SLC4A10	0	1.42552	0.852	0.353	0	Exc-L2-3-CUX2
KCNN2	0	1.42395	0.477	0.17	0	Exc-L2-3-CUX2
KCNK1	0	1.42189	0.564	0.223	0	Exc-L2-3-CUX2
CDON	0	1.42012	0.366	0.139	0	Exc-L2-3-CUX2
GRIN2B	0	1.41976	0.859	0.366	0	Exc-L2-3-CUX2
BASP1-AS1	0	1.41542	0.623	0.223	0	Exc-L2-3-CUX2
AGBL4	0	1.41151	0.917	0.434	0	Exc-L2-3-CUX2
ANXA11	0	1.40729	0.377	0.132	0	Exc-L2-3-CUX2
CAMK4	0	1.40597	0.668	0.272	0	Exc-L2-3-CUX2
NEK10	0	1.40139	0.518	0.19	0	Exc-L2-3-CUX2
ERC2	0	1.40044	0.883	0.425	0	Exc-L2-3-CUX2
OLFM3	0	1.39917	0.712	0.249	0	Exc-L2-3-CUX2
SLC16A10	0	1.38983	0.322	0.111	0	Exc-L2-3-CUX2
GABBR2	0	1.38867	0.846	0.34	0	Exc-L2-3-CUX2
MICAL2	0	1.38714	0.657	0.252	0	Exc-L2-3-CUX2
KCNT1	0	1.38632	0.409	0.152	0	Exc-L2-3-CUX2
NECTIN3	0	1.38579	0.53	0.222	0	Exc-L2-3-CUX2
LMO7	0	1.38399	0.364	0.131	0	Exc-L2-3-CUX2
ADCY1	0	1.38194	0.627	0.243	0	Exc-L2-3-CUX2
CHN1	0	1.38151	0.888	0.404	0	Exc-L2-3-CUX2
TMEM108	0	1.38089	0.799	0.381	0	Exc-L2-3-CUX2
IGSF9B	0	1.37936	0.412	0.165	0	Exc-L2-3-CUX2
CNTNAP5	0	1.37836	0.867	0.364	0	Exc-L2-3-CUX2
AFF3	0	1.37772	0.845	0.371	0	Exc-L2-3-CUX2
RNF175	0	1.37646	0.414	0.155	0	Exc-L2-3-CUX2
SH3BGRL2	0	1.37605	0.511	0.207	0	Exc-L2-3-CUX2
CAMK1D	0	1.37596	0.876	0.457	0	Exc-L2-3-CUX2
PXYLP1	0	1.37574	0.333	0.126	0	Exc-L2-3-CUX2
EML6	0	1.37516	0.755	0.348	0	Exc-L2-3-CUX2
SMAD3	0	1.3731	0.471	0.157	0	Exc-L2-3-CUX2
GUCY1A2	0	1.37219	0.758	0.31	0	Exc-L2-3-CUX2
GNG2	0	1.36828	0.42	0.134	0	Exc-L2-3-CUX2
LZTS3	0	1.36706	0.408	0.155	0	Exc-L2-3-CUX2
HOOK1	0	1.36674	0.328	0.123	0	Exc-L2-3-CUX2
RGS7	0	1.36305	0.921	0.482	0	Exc-L2-3-CUX2
PKIG	0	1.36283	0.505	0.207	0	Exc-L2-3-CUX2
KCNAB2	0	1.36162	0.49	0.175	0	Exc-L2-3-CUX2
FBXO34	0	1.35949	0.587	0.255	0	Exc-L2-3-CUX2
PLXNA4	0	1.35757	0.712	0.27	0	Exc-L2-3-CUX2
GABRA4	0	1.35707	0.536	0.203	0	Exc-L2-3-CUX2
RYR2	0	1.35626	0.919	0.398	0	Exc-L2-3-CUX2
CNTN3	0	1.35397	0.735	0.27	0	Exc-L2-3-CUX2
MRTFB	0	1.35128	0.824	0.39	0	Exc-L2-3-CUX2
GRIN1	0	1.34865	0.709	0.281	0	Exc-L2-3-CUX2
MIR124-2HG	0	1.34617	0.518	0.209	0	Exc-L2-3-CUX2
PTPRN2	0	1.34535	0.809	0.355	0	Exc-L2-3-CUX2
KHDRBS2	0	1.34354	0.89	0.357	0	Exc-L2-3-CUX2
MIR4435-2HG	0	1.34159	0.303	0.114	0	Exc-L2-3-CUX2
CA10	0	1.34145	0.677	0.164	0	Exc-L2-3-CUX2
ANO5	0	1.33635	0.625	0.279	0	Exc-L2-3-CUX2
HECW1	0	1.33503	0.823	0.336	0	Exc-L2-3-CUX2
MTCL1	0	1.32894	0.499	0.204	0	Exc-L2-3-CUX2
SLC37A1	0	1.32791	0.252	0.094	0	Exc-L2-3-CUX2
GABRA3	0	1.3259	0.284	0.104	0	Exc-L2-3-CUX2
FXYD7	0	1.32327	0.299	0.103	0	Exc-L2-3-CUX2
SIPA1L1	0	1.3229	0.916	0.624	0	Exc-L2-3-CUX2
CPLX2	0	1.31756	0.488	0.172	0	Exc-L2-3-CUX2
SLITRK4	0	1.31543	0.37	0.137	0	Exc-L2-3-CUX2
SHANK2	0	1.31202	0.687	0.286	0	Exc-L2-3-CUX2
TENM2	0	1.31165	0.932	0.463	0	Exc-L2-3-CUX2
UPP2	0	1.31021	0.513	0.22	0	Exc-L2-3-CUX2
BSN	0	1.30796	0.515	0.201	0	Exc-L2-3-CUX2
ICA1	0	1.30595	0.529	0.218	0	Exc-L2-3-CUX2
PPFIA2	0	1.30528	0.919	0.625	0	Exc-L2-3-CUX2
PSD	0	1.30357	0.338	0.127	0	Exc-L2-3-CUX2
MIR2052HG	0	1.30173	0.447	0.184	0	Exc-L2-3-CUX2
FRRS1L	0	1.29776	0.642	0.265	0	Exc-L2-3-CUX2
SPTB	0	1.29769	0.252	0.091	0	Exc-L2-3-CUX2
CAMK2N1	0	1.29762	0.699	0.336	0	Exc-L2-3-CUX2
GRM5	0	1.29727	0.902	0.387	0	Exc-L2-3-CUX2
CA11	0	1.29497	0.349	0.127	0	Exc-L2-3-CUX2
MAN1C1	0	1.29471	0.581	0.232	0	Exc-L2-3-CUX2
SNED1	0	1.29128	0.561	0.201	0	Exc-L2-3-CUX2
PCNT	0	1.2891	0.498	0.223	0	Exc-L2-3-CUX2
ZDBF2	0	1.28325	0.258	0.104	0	Exc-L2-3-CUX2
IQSEC2	0	1.28091	0.399	0.159	0	Exc-L2-3-CUX2
PAK3	0	1.27751	0.777	0.329	0	Exc-L2-3-CUX2
DLGAP1	0	1.27554	0.962	0.51	0	Exc-L2-3-CUX2
BZW2	0	1.27488	0.349	0.136	0	Exc-L2-3-CUX2
CFAP221	0	1.27236	0.371	0.149	0	Exc-L2-3-CUX2
NECAB1	0	1.26754	0.827	0.371	0	Exc-L2-3-CUX2
RPS6KC1	0	1.26165	0.783	0.455	0	Exc-L2-3-CUX2
USP25	0	1.26038	0.682	0.346	0	Exc-L2-3-CUX2
DAPK1	0	1.25997	0.689	0.303	0	Exc-L2-3-CUX2
SGPP2	0	1.25997	0.324	0.105	0	Exc-L2-3-CUX2
SRPK1	0	1.25915	0.501	0.221	0	Exc-L2-3-CUX2
ARPP21	0	1.25882	0.881	0.375	0	Exc-L2-3-CUX2
VSTM2A	0	1.2588	0.324	0.108	0	Exc-L2-3-CUX2
GRIA2	0	1.25783	0.939	0.621	0	Exc-L2-3-CUX2
SHANK1	0	1.25774	0.31	0.126	0	Exc-L2-3-CUX2
NT5DC3	0	1.25732	0.284	0.101	0	Exc-L2-3-CUX2
GABRG2	0	1.2566	0.672	0.268	0	Exc-L2-3-CUX2
CFAP69	0	1.25466	0.296	0.123	0	Exc-L2-3-CUX2
BRINP1	0	1.25423	0.714	0.341	0	Exc-L2-3-CUX2
CELF2	0	1.25395	0.957	0.611	0	Exc-L2-3-CUX2
ANKRD34C-AS1	0	1.25392	0.41	0.158	0	Exc-L2-3-CUX2
EPB41L3	0	1.25356	0.759	0.36	0	Exc-L2-3-CUX2
VSNL1	0	1.25002	0.796	0.293	0	Exc-L2-3-CUX2
NPTXR	0	1.24712	0.458	0.182	0	Exc-L2-3-CUX2
SYT16	0	1.24446	0.7	0.301	0	Exc-L2-3-CUX2
ATP8A2	0	1.2437	0.829	0.352	0	Exc-L2-3-CUX2
MMP17	0	1.24336	0.294	0.112	0	Exc-L2-3-CUX2
TMEM132B	0	1.24229	0.844	0.434	0	Exc-L2-3-CUX2
NUP93	0	1.23756	0.418	0.171	0	Exc-L2-3-CUX2
TMEM59L	0	1.23673	0.483	0.184	0	Exc-L2-3-CUX2
GDA	0	1.23488	0.365	0.126	0	Exc-L2-3-CUX2
CYP46A1	0	1.233	0.384	0.159	0	Exc-L2-3-CUX2
EML5	0	1.23164	0.516	0.235	0	Exc-L2-3-CUX2
GRIN2A	0	1.23157	0.893	0.377	0	Exc-L2-3-CUX2
GFOD1	0	1.22998	0.673	0.318	0	Exc-L2-3-CUX2
TAFA2	0	1.22654	0.839	0.337	0	Exc-L2-3-CUX2
PPP2R2C	0	1.22219	0.733	0.359	0	Exc-L2-3-CUX2
CCDC3	0	1.22136	0.589	0.247	0	Exc-L2-3-CUX2
DCLK1	0	1.22081	0.881	0.375	0	Exc-L2-3-CUX2
RIMS2	0	1.22068	0.933	0.417	0	Exc-L2-3-CUX2
NIN	0	1.21869	0.73	0.39	0	Exc-L2-3-CUX2
CEP126	0	1.21554	0.546	0.279	0	Exc-L2-3-CUX2
ARHGAP32	0	1.21249	0.814	0.463	0	Exc-L2-3-CUX2
GOLGA8B	0	1.21104	0.507	0.236	0	Exc-L2-3-CUX2
SPTBN4	0	1.21018	0.763	0.358	0	Exc-L2-3-CUX2
FBXW7	0	1.20871	0.807	0.433	0	Exc-L2-3-CUX2
C11orf80	0	1.20663	0.525	0.23	0	Exc-L2-3-CUX2
EFNA5	0	1.20359	0.823	0.387	0	Exc-L2-3-CUX2
GALNT17	0	1.199	0.819	0.322	0	Exc-L2-3-CUX2
ZBTB7C	0	1.19835	0.353	0.125	0	Exc-L2-3-CUX2
PCDH7	0	1.19594	0.899	0.462	0	Exc-L2-3-CUX2
FBXO16	0	1.1925	0.283	0.119	0	Exc-L2-3-CUX2
GREB1L	0	1.1903	0.408	0.154	0	Exc-L2-3-CUX2
FOCAD	0	1.19018	0.755	0.399	0	Exc-L2-3-CUX2
SYT13	0	1.18896	0.293	0.107	0	Exc-L2-3-CUX2
SUSD4	0	1.18709	0.507	0.208	0	Exc-L2-3-CUX2
SSX2IP	0	1.18566	0.53	0.233	0	Exc-L2-3-CUX2
SCN8A	0	1.17945	0.754	0.349	0	Exc-L2-3-CUX2
KIFC2	0	1.17923	0.358	0.149	0	Exc-L2-3-CUX2
TMEM120B	0	1.17818	0.333	0.138	0	Exc-L2-3-CUX2
CAMKV	0	1.17748	0.272	0.102	0	Exc-L2-3-CUX2
RUNDC3B	0	1.17115	0.589	0.244	0	Exc-L2-3-CUX2
SNAP25-AS1	0	1.16939	0.33	0.143	0	Exc-L2-3-CUX2
CCDC144A	0	1.16708	0.284	0.118	0	Exc-L2-3-CUX2
RAB15	0	1.16595	0.265	0.107	0	Exc-L2-3-CUX2
PPIP5K1	0	1.16571	0.337	0.144	0	Exc-L2-3-CUX2
TRERF1	0	1.1647	0.558	0.246	0	Exc-L2-3-CUX2
NTRK3	0	1.16037	0.866	0.477	0	Exc-L2-3-CUX2
SORCS1	0	1.16032	0.76	0.268	0	Exc-L2-3-CUX2
ADGRB2	0	1.1565	0.296	0.116	0	Exc-L2-3-CUX2
KNDC1	0	1.15648	0.445	0.195	0	Exc-L2-3-CUX2
DNAH6	0	1.15469	0.404	0.164	0	Exc-L2-3-CUX2
PPP3CA	0	1.15433	0.925	0.629	0	Exc-L2-3-CUX2
CDC40	0	1.15183	0.5	0.228	0	Exc-L2-3-CUX2
SPTBN2	0	1.15129	0.289	0.122	0	Exc-L2-3-CUX2
SLC2A13	0	1.14972	0.799	0.381	0	Exc-L2-3-CUX2
ARPP19	0	1.14853	0.563	0.254	0	Exc-L2-3-CUX2
TMEM268	0	1.1443	0.276	0.111	0	Exc-L2-3-CUX2
ATP6V1H	0	1.14264	0.647	0.346	0	Exc-L2-3-CUX2
BICDL1	0	1.14235	0.42	0.181	0	Exc-L2-3-CUX2
GALNT18	0	1.14156	0.699	0.316	0	Exc-L2-3-CUX2
RCAN2	0	1.14152	0.779	0.412	0	Exc-L2-3-CUX2
RIT2	0	1.14104	0.307	0.154	0	Exc-L2-3-CUX2
PTPRB	0	1.13968	0.32	0.114	0	Exc-L2-3-CUX2
SNHG14	0	1.1394	0.984	0.676	0	Exc-L2-3-CUX2
SCN3B	0	1.1391	0.392	0.146	0	Exc-L2-3-CUX2
SLC41A2	0	1.13899	0.505	0.226	0	Exc-L2-3-CUX2
SLIT2	0	1.13814	0.744	0.252	0	Exc-L2-3-CUX2
MAP6	0	1.13567	0.42	0.185	0	Exc-L2-3-CUX2
RSPH3	0	1.13463	0.289	0.124	0	Exc-L2-3-CUX2
AJAP1	0	1.13386	0.487	0.211	0	Exc-L2-3-CUX2
AACS	0	1.13375	0.339	0.145	0	Exc-L2-3-CUX2
PLPPR4	0	1.1334	0.468	0.203	0	Exc-L2-3-CUX2
CDH13	0	1.1303	0.708	0.291	0	Exc-L2-3-CUX2
ST8SIA5	0	1.12983	0.507	0.215	0	Exc-L2-3-CUX2
KCNQ2	0	1.12597	0.274	0.113	0	Exc-L2-3-CUX2
PDE4D	0	1.12485	0.953	0.635	0	Exc-L2-3-CUX2
PLXNA2	0	1.12396	0.642	0.293	0	Exc-L2-3-CUX2
GRIK5	0	1.12122	0.347	0.152	0	Exc-L2-3-CUX2
NEGR1	0	1.1209	0.939	0.535	0	Exc-L2-3-CUX2
TSPAN13	0	1.12084	0.282	0.114	0	Exc-L2-3-CUX2
BCL11A	0	1.12083	0.494	0.189	0	Exc-L2-3-CUX2
ADCY9	0	1.12032	0.627	0.307	0	Exc-L2-3-CUX2
DIAPH2	0	1.11962	0.68	0.29	0	Exc-L2-3-CUX2
GAP43	0	1.11941	0.519	0.195	0	Exc-L2-3-CUX2
RPGRIP1L	0	1.11729	0.31	0.135	0	Exc-L2-3-CUX2
CDK5R1	0	1.1155	0.333	0.128	0	Exc-L2-3-CUX2
VPS13A	0	1.11458	0.7	0.35	0	Exc-L2-3-CUX2
MRPS30-DT	0	1.11434	0.446	0.2	0	Exc-L2-3-CUX2
SLC17A7	0	1.11364	0.507	0.161	0	Exc-L2-3-CUX2
CNTN4	0	1.11098	0.814	0.33	0	Exc-L2-3-CUX2
NDFIP2	0	1.10862	0.585	0.268	0	Exc-L2-3-CUX2
GALNTL6	0	1.1071	0.756	0.212	0	Exc-L2-3-CUX2
SCN2A	0	1.10688	0.811	0.366	0	Exc-L2-3-CUX2
DMTN	0	1.10571	0.372	0.146	0	Exc-L2-3-CUX2
TANC2	0	1.1026	0.867	0.559	0	Exc-L2-3-CUX2
NCDN	0	1.10173	0.45	0.175	0	Exc-L2-3-CUX2
CCNT2-AS1	0	1.10026	0.277	0.119	0	Exc-L2-3-CUX2
SNAP91	0	1.09527	0.805	0.41	0	Exc-L2-3-CUX2
GPC6	0	1.09453	0.552	0.209	0	Exc-L2-3-CUX2
PITPNM2	0	1.09445	0.439	0.193	0	Exc-L2-3-CUX2
SGSM1	0	1.0939	0.565	0.253	0	Exc-L2-3-CUX2
NME5	0	1.09126	0.371	0.168	0	Exc-L2-3-CUX2
SHISA9	0	1.09119	0.704	0.301	0	Exc-L2-3-CUX2
MROH1	0	1.09025	0.474	0.22	0	Exc-L2-3-CUX2
CAMK2B	0	1.08971	0.717	0.343	0	Exc-L2-3-CUX2
CACNG8	0	1.08956	0.474	0.2	0	Exc-L2-3-CUX2
FRMPD4	0	1.08407	0.882	0.358	0	Exc-L2-3-CUX2
MEG8	0	1.08404	0.547	0.25	0	Exc-L2-3-CUX2
PLCB1	0	1.082	0.945	0.571	0	Exc-L2-3-CUX2
NRGN	0	1.08095	0.711	0.216	0	Exc-L2-3-CUX2
SYT1	0	1.07984	0.974	0.427	0	Exc-L2-3-CUX2
CALN1	0	1.07608	0.666	0.297	0	Exc-L2-3-CUX2
CCDC57	0	1.07592	0.458	0.216	0	Exc-L2-3-CUX2
MYH10	0	1.07546	0.636	0.307	0	Exc-L2-3-CUX2
SYCP2	0	1.07485	0.269	0.122	0	Exc-L2-3-CUX2
RMDN2	0	1.07465	0.254	0.105	0	Exc-L2-3-CUX2
CDKL1	0	1.07338	0.429	0.191	0	Exc-L2-3-CUX2
JPH3	0	1.0701	0.34	0.146	0	Exc-L2-3-CUX2
KCNJ3	0	1.06625	0.768	0.326	0	Exc-L2-3-CUX2
PPM1E	0	1.06461	0.67	0.311	0	Exc-L2-3-CUX2
DGKI	0	1.06267	0.811	0.41	0	Exc-L2-3-CUX2
FAM78B	0	1.06139	0.258	0.109	0	Exc-L2-3-CUX2
RGS7BP	0	1.06136	0.492	0.213	0	Exc-L2-3-CUX2
HCN1	0	1.06053	0.773	0.323	0	Exc-L2-3-CUX2
ARHGAP44	0	1.05594	0.63	0.289	0	Exc-L2-3-CUX2
SRRM4	0	1.05592	0.676	0.279	0	Exc-L2-3-CUX2
RAPGEF5	0	1.05545	0.882	0.494	0	Exc-L2-3-CUX2
FAM135B	0	1.05441	0.621	0.279	0	Exc-L2-3-CUX2
AQP4-AS1	0	1.05302	0.616	0.245	0	Exc-L2-3-CUX2
CNST	0	1.05264	0.475	0.223	0	Exc-L2-3-CUX2
BTBD9	0	1.05261	0.831	0.535	0	Exc-L2-3-CUX2
CREG2	0	1.05089	0.538	0.195	0	Exc-L2-3-CUX2
RIMS3	0	1.05054	0.314	0.121	0	Exc-L2-3-CUX2
TVP23A	0	1.04835	0.277	0.125	0	Exc-L2-3-CUX2
RAB40C	0	1.04762	0.42	0.189	0	Exc-L2-3-CUX2
LHFPL4	0	1.04756	0.417	0.186	0	Exc-L2-3-CUX2
TAF4B	0	1.04457	0.251	0.108	0	Exc-L2-3-CUX2
ZNF804A	0	1.04402	0.6	0.2	0	Exc-L2-3-CUX2
SHC3	0	1.04366	0.541	0.246	0	Exc-L2-3-CUX2
LINGO1	0	1.04302	0.327	0.133	0	Exc-L2-3-CUX2
TUB	0	1.04272	0.294	0.13	0	Exc-L2-3-CUX2
CHST1	0	1.04059	0.266	0.099	0	Exc-L2-3-CUX2
FZD3	0	1.0392	0.557	0.272	0	Exc-L2-3-CUX2
ANKMY2	0	1.03914	0.337	0.154	0	Exc-L2-3-CUX2
DNM1	0	1.03864	0.753	0.321	0	Exc-L2-3-CUX2
PAM	0	1.03792	0.72	0.337	0	Exc-L2-3-CUX2
PPM1L	0	1.03552	0.758	0.415	0	Exc-L2-3-CUX2
KCNH7	0	1.03544	0.638	0.255	0	Exc-L2-3-CUX2
GAS2	0	1.03162	0.303	0.133	0	Exc-L2-3-CUX2
RAPGEF2	0	1.03116	0.835	0.549	0	Exc-L2-3-CUX2
TRANK1	0	1.03057	0.416	0.19	0	Exc-L2-3-CUX2
GRM7	0	1.0295	0.865	0.361	0	Exc-L2-3-CUX2
ROCK2	0	1.02779	0.75	0.431	0	Exc-L2-3-CUX2
WDR17	0	1.02454	0.631	0.327	0	Exc-L2-3-CUX2
GLT1D1	0	1.02369	0.284	0.129	0	Exc-L2-3-CUX2
CCSER1	0	1.02217	0.91	0.405	0	Exc-L2-3-CUX2
MYT1L	0	1.02196	0.888	0.397	0	Exc-L2-3-CUX2
UNC5D	0	1.02152	0.766	0.321	0	Exc-L2-3-CUX2
LINC00632	0	1.0208	0.9	0.507	0	Exc-L2-3-CUX2
ASXL3	0	1.01979	0.514	0.239	0	Exc-L2-3-CUX2
KIAA1549	0	1.01657	0.412	0.19	0	Exc-L2-3-CUX2
GNB5	0	1.01562	0.469	0.215	0	Exc-L2-3-CUX2
PTPRN	0	1.01498	0.387	0.155	0	Exc-L2-3-CUX2
SCAI	0	1.01427	0.669	0.354	0	Exc-L2-3-CUX2
CLVS2	0	1.01412	0.516	0.228	0	Exc-L2-3-CUX2
RUNDC3A	0	1.01347	0.308	0.125	0	Exc-L2-3-CUX2
FRY	0	1.01323	0.764	0.397	0	Exc-L2-3-CUX2
DIAPH1	0	1.01229	0.347	0.154	0	Exc-L2-3-CUX2
ANKS1B	0	1.0105	0.973	0.742	0	Exc-L2-3-CUX2
NMNAT2	0	1.01043	0.691	0.313	0	Exc-L2-3-CUX2
EML1	0	1.00976	0.363	0.151	0	Exc-L2-3-CUX2
PCDH19	0	1.00849	0.263	0.109	0	Exc-L2-3-CUX2
PRKAG2	0	1.00257	0.679	0.321	0	Exc-L2-3-CUX2
CACNA1D	0	1.0006	0.744	0.355	0	Exc-L2-3-CUX2
ZBTB46	0	0.999149	0.285	0.112	0	Exc-L2-3-CUX2
UNC13C	0	0.998277	0.514	0.176	0	Exc-L2-3-CUX2
KIAA0513	0	0.998255	0.415	0.186	0	Exc-L2-3-CUX2
GOLGA8A	0	0.994505	0.42	0.206	0	Exc-L2-3-CUX2
NEDD4L	0	0.993394	0.749	0.401	0	Exc-L2-3-CUX2
SPEF2	0	0.9924	0.329	0.153	0	Exc-L2-3-CUX2
PRKCI	0	0.99093	0.457	0.224	0	Exc-L2-3-CUX2
PRKAR1B	0	0.987701	0.587	0.261	0	Exc-L2-3-CUX2
KLHL29	0	0.987113	0.5	0.218	0	Exc-L2-3-CUX2
SNAP25	0	0.984947	0.907	0.423	0	Exc-L2-3-CUX2
TARBP1	0	0.98449	0.57	0.303	0	Exc-L2-3-CUX2
BICC1	0	0.984466	0.468	0.169	0	Exc-L2-3-CUX2
KIAA0825	0	0.983734	0.628	0.317	0	Exc-L2-3-CUX2
NPHP4	0	0.982928	0.307	0.141	0	Exc-L2-3-CUX2
ABCA10	0	0.981327	0.39	0.171	0	Exc-L2-3-CUX2
UNC80	0	0.98059	0.724	0.353	0	Exc-L2-3-CUX2
AP3B2	0	0.979871	0.387	0.185	0	Exc-L2-3-CUX2
FAXC	0	0.979757	0.344	0.157	0	Exc-L2-3-CUX2
MIS18BP1	0	0.978881	0.29	0.103	0	Exc-L2-3-CUX2
SPATS2	0	0.97658	0.551	0.278	0	Exc-L2-3-CUX2
STRBP	0	0.976436	0.683	0.37	0	Exc-L2-3-CUX2
TMEM38A	0	0.97366	0.305	0.136	0	Exc-L2-3-CUX2
FBXO33	0	0.971368	0.429	0.201	0	Exc-L2-3-CUX2
PPP3R1	0	0.969074	0.258	0.103	0	Exc-L2-3-CUX2
TBR1	0	0.966342	0.262	0.098	0	Exc-L2-3-CUX2
LRRC28	0	0.965876	0.53	0.274	0	Exc-L2-3-CUX2
SLC5A4-AS1	0	0.965586	0.329	0.152	0	Exc-L2-3-CUX2
TMTC1	0	0.965349	0.59	0.264	0	Exc-L2-3-CUX2
TTC39C	0	0.964497	0.499	0.234	0	Exc-L2-3-CUX2
PACSIN1	0	0.962841	0.382	0.16	0	Exc-L2-3-CUX2
CACNG2	0	0.96163	0.487	0.223	0	Exc-L2-3-CUX2
ATF7IP2	0	0.958897	0.401	0.179	0	Exc-L2-3-CUX2
CCDC30	0	0.957793	0.552	0.281	0	Exc-L2-3-CUX2
IFT57	0	0.957219	0.271	0.121	0	Exc-L2-3-CUX2
MAST3	0	0.956414	0.49	0.208	0	Exc-L2-3-CUX2
AHI1	0	0.956327	0.878	0.587	0	Exc-L2-3-CUX2
ARHGEF28	0	0.954609	0.295	0.114	0	Exc-L2-3-CUX2
SORCS3	0	0.953344	0.52	0.223	0	Exc-L2-3-CUX2
RHBDL3	0	0.95298	0.431	0.195	0	Exc-L2-3-CUX2
SEZ6L	0	0.949216	0.704	0.295	0	Exc-L2-3-CUX2
LMO4	0	0.946846	0.606	0.267	0	Exc-L2-3-CUX2
GABRB2	0	0.946814	0.843	0.355	0	Exc-L2-3-CUX2
TMEM232	0	0.945125	0.637	0.344	0	Exc-L2-3-CUX2
ZFPM2	0	0.944653	0.777	0.363	0	Exc-L2-3-CUX2
CPNE5	0	0.943457	0.35	0.15	0	Exc-L2-3-CUX2
GLS	0	0.942727	0.766	0.455	0	Exc-L2-3-CUX2
STXBP1	0	0.942686	0.761	0.363	0	Exc-L2-3-CUX2
ACTR3B	0	0.939781	0.34	0.16	0	Exc-L2-3-CUX2
HLF	0	0.93868	0.431	0.189	0	Exc-L2-3-CUX2
STAMBPL1	0	0.938545	0.436	0.201	0	Exc-L2-3-CUX2
LRRC7	0	0.937967	0.933	0.573	0	Exc-L2-3-CUX2
NCEH1	0	0.937657	0.468	0.217	0	Exc-L2-3-CUX2
TMEM67	0	0.937481	0.273	0.128	0	Exc-L2-3-CUX2
FKBP1A	0	0.93659	0.279	0.104	0	Exc-L2-3-CUX2
ABCB9	0	0.936547	0.334	0.158	0	Exc-L2-3-CUX2
KCND3	0	0.9356	0.712	0.352	0	Exc-L2-3-CUX2
PTDSS1	0	0.935064	0.283	0.129	0	Exc-L2-3-CUX2
ELOVL4	0	0.934938	0.258	0.117	0	Exc-L2-3-CUX2
SCN3A	0	0.934507	0.645	0.297	0	Exc-L2-3-CUX2
PI4KA	0	0.933992	0.751	0.457	0	Exc-L2-3-CUX2
NCS1	0	0.933897	0.41	0.191	0	Exc-L2-3-CUX2
ARHGAP10	0	0.933749	0.336	0.116	0	Exc-L2-3-CUX2
SNCB	0	0.933524	0.353	0.144	0	Exc-L2-3-CUX2
WNK2	0	0.933482	0.556	0.277	0	Exc-L2-3-CUX2
ATP2B2	0	0.93319	0.78	0.414	0	Exc-L2-3-CUX2
NRN1	0	0.932098	0.252	0.084	0	Exc-L2-3-CUX2
PAK1	0	0.931291	0.613	0.309	0	Exc-L2-3-CUX2
SMYD3	0	0.931061	0.885	0.584	0	Exc-L2-3-CUX2
PATJ	0	0.930267	0.553	0.284	0	Exc-L2-3-CUX2
ELMOD1	0	0.929929	0.49	0.228	0	Exc-L2-3-CUX2
NLK	0	0.9298	0.788	0.478	0	Exc-L2-3-CUX2
C14orf132	0	0.929738	0.35	0.146	0	Exc-L2-3-CUX2
GUCY1B1	0	0.929702	0.446	0.2	0	Exc-L2-3-CUX2
MCTP1	0	0.928397	0.678	0.302	0	Exc-L2-3-CUX2
RFX3	0	0.924292	0.821	0.564	0	Exc-L2-3-CUX2
YPEL1	0	0.923642	0.268	0.129	0	Exc-L2-3-CUX2
DPY19L2	0	0.922576	0.332	0.165	0	Exc-L2-3-CUX2
MAP2	0	0.922254	0.893	0.48	0	Exc-L2-3-CUX2
RAPH1	0	0.920807	0.462	0.226	0	Exc-L2-3-CUX2
CHSY3	0	0.91968	0.775	0.337	0	Exc-L2-3-CUX2
HS6ST1	0	0.917392	0.324	0.143	0	Exc-L2-3-CUX2
LRRFIP1	0	0.915809	0.66	0.345	0	Exc-L2-3-CUX2
DAB1	0	0.915805	0.653	0.238	0	Exc-L2-3-CUX2
GABRA2	0	0.915788	0.627	0.299	0	Exc-L2-3-CUX2
LMO3	0	0.915181	0.659	0.321	0	Exc-L2-3-CUX2
MAST1	0	0.913561	0.393	0.185	0	Exc-L2-3-CUX2
CACNA2D1	0	0.912272	0.876	0.563	0	Exc-L2-3-CUX2
ICA1L	0	0.907404	0.619	0.333	0	Exc-L2-3-CUX2
PDP1	0	0.90644	0.365	0.15	0	Exc-L2-3-CUX2
CSMD3	0	0.906246	0.898	0.452	0	Exc-L2-3-CUX2
RAP1GAP2	0	0.904546	0.53	0.245	0	Exc-L2-3-CUX2
ADD2	0	0.903749	0.457	0.21	0	Exc-L2-3-CUX2
CNNM1	0	0.903319	0.389	0.185	0	Exc-L2-3-CUX2
PARP8	0	0.902632	0.594	0.291	0	Exc-L2-3-CUX2
PRXL2A	0	0.902424	0.397	0.183	0	Exc-L2-3-CUX2
HPCAL4	0	0.901877	0.25	0.107	0	Exc-L2-3-CUX2
SEPTIN11	0	0.900628	0.63	0.327	0	Exc-L2-3-CUX2
GLRB	0	0.90031	0.485	0.229	0	Exc-L2-3-CUX2
CACNA1A	0	0.896465	0.843	0.413	0	Exc-L2-3-CUX2
CATSPER2	0	0.895154	0.428	0.214	0	Exc-L2-3-CUX2
MAP4K3-DT	0	0.890508	0.539	0.278	0	Exc-L2-3-CUX2
RFPL1S	0	0.890165	0.369	0.169	0	Exc-L2-3-CUX2
KLHL2	0	0.88891	0.544	0.277	0	Exc-L2-3-CUX2
SLC12A5	0	0.883707	0.391	0.161	0	Exc-L2-3-CUX2
KHDRBS3	0	0.883429	0.827	0.403	0	Exc-L2-3-CUX2
ZBTB18	0	0.882363	0.333	0.149	0	Exc-L2-3-CUX2
PREP	0	0.88165	0.401	0.194	0	Exc-L2-3-CUX2
PPARGC1B	0	0.881216	0.25	0.114	0	Exc-L2-3-CUX2
ZFYVE28	0	0.880658	0.607	0.324	0	Exc-L2-3-CUX2
KCNB2	0	0.879629	0.528	0.22	0	Exc-L2-3-CUX2
TSPYL1	0	0.879325	0.505	0.219	0	Exc-L2-3-CUX2
NRXN2	0	0.877566	0.486	0.246	0	Exc-L2-3-CUX2
MOK	0	0.876373	0.378	0.185	0	Exc-L2-3-CUX2
PAQR3	0	0.876162	0.271	0.131	0	Exc-L2-3-CUX2
KCNMA1	0	0.873663	0.923	0.592	0	Exc-L2-3-CUX2
PRR16	0	0.873509	0.441	0.187	0	Exc-L2-3-CUX2
SH3GL1	0	0.872807	0.286	0.129	0	Exc-L2-3-CUX2
IPO5	0	0.871566	0.397	0.194	0	Exc-L2-3-CUX2
PGBD5	0	0.871296	0.558	0.292	0	Exc-L2-3-CUX2
LMTK2	0	0.86896	0.541	0.283	0	Exc-L2-3-CUX2
ZFR2	0	0.867039	0.292	0.143	0	Exc-L2-3-CUX2
XKR6	0	0.866693	0.345	0.174	0	Exc-L2-3-CUX2
CRTC1	0	0.866023	0.453	0.228	0	Exc-L2-3-CUX2
ARL6	0	0.864088	0.283	0.132	0	Exc-L2-3-CUX2
MED12L	0	0.863309	0.737	0.381	0	Exc-L2-3-CUX2
PLEKHA6	0	0.859114	0.546	0.289	0	Exc-L2-3-CUX2
TMEM130	0	0.85891	0.379	0.165	0	Exc-L2-3-CUX2
PPP1R13B	0	0.855779	0.519	0.272	0	Exc-L2-3-CUX2
TCAF1	0	0.855323	0.328	0.152	0	Exc-L2-3-CUX2
SLC39A10	0	0.854159	0.604	0.317	0	Exc-L2-3-CUX2
KIAA0753	0	0.853281	0.271	0.131	0	Exc-L2-3-CUX2
RNF213-AS1	0	0.852742	0.306	0.153	0	Exc-L2-3-CUX2
CFAP36	0	0.849641	0.324	0.161	0	Exc-L2-3-CUX2
FBXO32	0	0.849625	0.469	0.221	0	Exc-L2-3-CUX2
ADAM22	0	0.848324	0.726	0.42	0	Exc-L2-3-CUX2
DIRC3	0	0.846948	0.472	0.214	0	Exc-L2-3-CUX2
SYNPO2	0	0.845208	0.381	0.171	0	Exc-L2-3-CUX2
CRPPA	0	0.843725	0.506	0.262	0	Exc-L2-3-CUX2
FGF14	0	0.842704	0.947	0.452	0	Exc-L2-3-CUX2
RASAL2	0	0.842529	0.811	0.455	0	Exc-L2-3-CUX2
PIP5K1B	0	0.84225	0.434	0.193	0	Exc-L2-3-CUX2
ADARB1	0	0.841562	0.373	0.181	0	Exc-L2-3-CUX2
COLQ	0	0.8415	0.309	0.152	0	Exc-L2-3-CUX2
ABCC8	0	0.840229	0.324	0.156	0	Exc-L2-3-CUX2
IRAK1BP1	0	0.840013	0.322	0.163	0	Exc-L2-3-CUX2
DOP1B	0	0.839005	0.335	0.168	0	Exc-L2-3-CUX2
LMTK3	0	0.83505	0.314	0.157	0	Exc-L2-3-CUX2
MTA3	0	0.833829	0.58	0.327	0	Exc-L2-3-CUX2
LARP1B	0	0.833104	0.581	0.32	0	Exc-L2-3-CUX2
MIPOL1	0	0.828797	0.537	0.296	0	Exc-L2-3-CUX2
SEMA6B	0	0.828342	0.294	0.144	0	Exc-L2-3-CUX2
USP28	0	0.826951	0.335	0.168	0	Exc-L2-3-CUX2
PCNX2	0	0.826341	0.73	0.414	0	Exc-L2-3-CUX2
ABCA5	0	0.826267	0.615	0.326	0	Exc-L2-3-CUX2
MAP3K9	0	0.824511	0.279	0.14	0	Exc-L2-3-CUX2
SNX32	0	0.824424	0.316	0.159	0	Exc-L2-3-CUX2
PRKAA2	0	0.824358	0.416	0.215	0	Exc-L2-3-CUX2
DTWD2	0	0.819412	0.34	0.161	0	Exc-L2-3-CUX2
ZNF385B	0	0.819087	0.708	0.293	0	Exc-L2-3-CUX2
CDH8	0	0.817889	0.564	0.262	0	Exc-L2-3-CUX2
LRP12	0	0.816155	0.373	0.183	0	Exc-L2-3-CUX2
FGF12	0	0.814354	0.912	0.433	0	Exc-L2-3-CUX2
SLC16A7	0	0.813786	0.513	0.266	0	Exc-L2-3-CUX2
KCNC1	0	0.813344	0.405	0.19	0	Exc-L2-3-CUX2
TSPYL2	0	0.811179	0.38	0.193	0	Exc-L2-3-CUX2
NR3C2	0	0.809771	0.766	0.477	0	Exc-L2-3-CUX2
NISCH	0	0.808548	0.409	0.208	0	Exc-L2-3-CUX2
NSG2	0	0.807759	0.413	0.188	0	Exc-L2-3-CUX2
TTC3	0	0.806681	0.881	0.639	0	Exc-L2-3-CUX2
KDM5B	0	0.805876	0.441	0.235	0	Exc-L2-3-CUX2
HYDIN2	0	0.805875	0.327	0.173	0	Exc-L2-3-CUX2
SLC9A7	0	0.802642	0.3	0.14	0	Exc-L2-3-CUX2
STS	0	0.801403	0.263	0.125	0	Exc-L2-3-CUX2
SYN2	0	0.801227	0.775	0.354	0	Exc-L2-3-CUX2
CPT1C	0	0.801213	0.28	0.139	0	Exc-L2-3-CUX2
ODF2L	0	0.801047	0.528	0.285	0	Exc-L2-3-CUX2
ST7	0	0.799703	0.435	0.229	0	Exc-L2-3-CUX2
PKNOX2	0	0.79671	0.558	0.283	0	Exc-L2-3-CUX2
ARHGAP39	0	0.794242	0.344	0.171	0	Exc-L2-3-CUX2
FAM13A	0	0.794006	0.608	0.312	0	Exc-L2-3-CUX2
SNX10	0	0.793171	0.415	0.189	0	Exc-L2-3-CUX2
TMEM178A	0	0.792679	0.408	0.195	0	Exc-L2-3-CUX2
EPHB6	0	0.79222	0.319	0.137	0	Exc-L2-3-CUX2
NME7	0	0.78895	0.536	0.3	0	Exc-L2-3-CUX2
NPTN	0	0.787223	0.632	0.352	0	Exc-L2-3-CUX2
MALT1	0	0.786656	0.359	0.176	0	Exc-L2-3-CUX2
GSG1L	0	0.784136	0.255	0.11	0	Exc-L2-3-CUX2
SLC35A1	0	0.783716	0.268	0.14	0	Exc-L2-3-CUX2
GDAP1	0	0.783701	0.752	0.478	0	Exc-L2-3-CUX2
MIR31HG	0	0.783062	0.267	0.123	0	Exc-L2-3-CUX2
SYTL2	0	0.782924	0.432	0.209	0	Exc-L2-3-CUX2
NBEA	0	0.782517	0.898	0.603	0	Exc-L2-3-CUX2
MTMR12	0	0.782323	0.39	0.202	0	Exc-L2-3-CUX2
CLVS1	0	0.780612	0.46	0.219	0	Exc-L2-3-CUX2
ADGRB1	0	0.780074	0.294	0.144	0	Exc-L2-3-CUX2
GALNT11	0	0.779907	0.501	0.274	0	Exc-L2-3-CUX2
NOS1AP	0	0.778506	0.551	0.277	0	Exc-L2-3-CUX2
DOK6	0	0.77802	0.526	0.247	0	Exc-L2-3-CUX2
FSD1L	0	0.777333	0.413	0.214	0	Exc-L2-3-CUX2
BASP1	0	0.776932	0.683	0.31	0	Exc-L2-3-CUX2
ARMC2	0	0.776861	0.429	0.224	0	Exc-L2-3-CUX2
OPTN	0	0.775227	0.386	0.192	0	Exc-L2-3-CUX2
PISD	0	0.774402	0.31	0.156	0	Exc-L2-3-CUX2
PLPPR5	0	0.772509	0.374	0.181	0	Exc-L2-3-CUX2
REEP1	0	0.772444	0.433	0.213	0	Exc-L2-3-CUX2
ARNT2	0	0.770198	0.738	0.493	0	Exc-L2-3-CUX2
PLCB4	0	0.769493	0.46	0.201	0	Exc-L2-3-CUX2
NOVA2	0	0.768966	0.295	0.148	0	Exc-L2-3-CUX2
BTBD10	0	0.766853	0.474	0.254	0	Exc-L2-3-CUX2
CXXC4-AS1	0	0.766411	0.303	0.149	0	Exc-L2-3-CUX2
DCAF6	0	0.765635	0.633	0.371	0	Exc-L2-3-CUX2
EPHA7	0	0.76563	0.401	0.187	0	Exc-L2-3-CUX2
PLXNC1	0	0.763392	0.285	0.144	0	Exc-L2-3-CUX2
PGM2L1	0	0.762745	0.41	0.178	0	Exc-L2-3-CUX2
PAK5	0	0.762481	0.567	0.279	0	Exc-L2-3-CUX2
OPCML	0	0.761989	0.951	0.448	0	Exc-L2-3-CUX2
ADGRL1	0	0.757645	0.339	0.169	0	Exc-L2-3-CUX2
LRRC8B	0	0.756409	0.593	0.327	0	Exc-L2-3-CUX2
RAP2A	0	0.756188	0.415	0.206	0	Exc-L2-3-CUX2
SCN1A	0	0.75513	0.747	0.359	0	Exc-L2-3-CUX2
DANT2	0	0.754892	0.818	0.527	0	Exc-L2-3-CUX2
TUSC3	0	0.75373	0.462	0.234	0	Exc-L2-3-CUX2
SYN1	0	0.753058	0.359	0.158	0	Exc-L2-3-CUX2
ASTN1	0	0.753055	0.723	0.431	0	Exc-L2-3-CUX2
MLF2	0	0.750697	0.324	0.16	0	Exc-L2-3-CUX2
MOSMO	0	0.749549	0.319	0.16	0	Exc-L2-3-CUX2
MTATP6P1	0	0.749194	0.341	0.181	0	Exc-L2-3-CUX2
RAP1GAP	0	0.748972	0.324	0.164	0	Exc-L2-3-CUX2
CTDSPL	0	0.748374	0.654	0.355	0	Exc-L2-3-CUX2
E2F3	0	0.747926	0.33	0.145	0	Exc-L2-3-CUX2
MPPED2	0	0.747366	0.519	0.234	0	Exc-L2-3-CUX2
PHLPP2	0	0.747199	0.375	0.2	0	Exc-L2-3-CUX2
GLMN	0	0.74718	0.364	0.195	0	Exc-L2-3-CUX2
LRRTM3	0	0.746992	0.807	0.468	0	Exc-L2-3-CUX2
NNT	0	0.744873	0.506	0.293	0	Exc-L2-3-CUX2
FRMD4A	0	0.743991	0.943	0.563	0	Exc-L2-3-CUX2
FBXO44	0	0.743772	0.252	0.124	0	Exc-L2-3-CUX2
TTC8	0	0.743384	0.297	0.159	0	Exc-L2-3-CUX2
ZC3H8	0	0.738946	0.359	0.183	0	Exc-L2-3-CUX2
GPATCH2	0	0.738576	0.413	0.22	0	Exc-L2-3-CUX2
TBC1D1	0	0.736418	0.55	0.275	0	Exc-L2-3-CUX2
AKAP8L	0	0.736056	0.48	0.263	0	Exc-L2-3-CUX2
CERS6	0	0.736018	0.734	0.405	0	Exc-L2-3-CUX2
LINC01551	0	0.735829	0.288	0.15	0	Exc-L2-3-CUX2
ZMAT4	0	0.735391	0.643	0.258	0	Exc-L2-3-CUX2
PRRT2	0	0.732612	0.337	0.169	0	Exc-L2-3-CUX2
CCDC171	0	0.732252	0.492	0.282	0	Exc-L2-3-CUX2
BDP1	0	0.731483	0.489	0.282	0	Exc-L2-3-CUX2
PWAR5	0	0.731451	0.309	0.163	0	Exc-L2-3-CUX2
MAP2K1	0	0.728599	0.461	0.241	0	Exc-L2-3-CUX2
EPB41	0	0.728339	0.44	0.213	0	Exc-L2-3-CUX2
PLEKHA2	0	0.726877	0.329	0.135	0	Exc-L2-3-CUX2
DMD	0	0.726813	0.897	0.617	0	Exc-L2-3-CUX2
REEP2	0	0.725466	0.281	0.141	0	Exc-L2-3-CUX2
ADGRB3	0	0.723846	0.976	0.817	0	Exc-L2-3-CUX2
MPHOSPH9	0	0.723617	0.46	0.256	0	Exc-L2-3-CUX2
CAP2	0	0.722773	0.551	0.268	0	Exc-L2-3-CUX2
ARHGAP26	0	0.722189	0.866	0.518	0	Exc-L2-3-CUX2
CHL1	0	0.722186	0.799	0.434	0	Exc-L2-3-CUX2
P4HTM	0	0.720092	0.273	0.138	0	Exc-L2-3-CUX2
INPP4A	0	0.719689	0.625	0.353	0	Exc-L2-3-CUX2
YWHAH	0	0.719392	0.425	0.169	0	Exc-L2-3-CUX2
SLC6A17	0	0.716667	0.336	0.161	0	Exc-L2-3-CUX2
VLDLR-AS1	0	0.716645	0.34	0.149	0	Exc-L2-3-CUX2
CSRNP3	0	0.716382	0.737	0.422	0	Exc-L2-3-CUX2
TLN2	0	0.716188	0.691	0.415	0	Exc-L2-3-CUX2
CPNE8	0	0.714945	0.453	0.217	0	Exc-L2-3-CUX2
PDK3	0	0.713977	0.393	0.208	0	Exc-L2-3-CUX2
CADPS	0	0.709567	0.826	0.412	0	Exc-L2-3-CUX2
MPPED1	0	0.708279	0.29	0.144	0	Exc-L2-3-CUX2
NEXMIF	0	0.70665	0.431	0.227	0	Exc-L2-3-CUX2
CDKL5	0	0.705876	0.633	0.37	0	Exc-L2-3-CUX2
GRIA1	0	0.705506	0.752	0.342	0	Exc-L2-3-CUX2
SLC17A5	0	0.705154	0.327	0.171	0	Exc-L2-3-CUX2
CRMP1	0	0.702595	0.337	0.175	0	Exc-L2-3-CUX2
PHTF1	0	0.701071	0.345	0.189	0	Exc-L2-3-CUX2
JAK2	0	0.700758	0.552	0.312	0	Exc-L2-3-CUX2
MICAL3	0	0.69939	0.744	0.466	0	Exc-L2-3-CUX2
THRB	0	0.698692	0.815	0.473	0	Exc-L2-3-CUX2
CUX1	0	0.697447	0.741	0.494	0	Exc-L2-3-CUX2
L2HGDH	0	0.695573	0.33	0.179	0	Exc-L2-3-CUX2
HPRT1	0	0.694817	0.338	0.167	0	Exc-L2-3-CUX2
SEPTIN3	0	0.694707	0.335	0.164	0	Exc-L2-3-CUX2
COG6	0	0.694338	0.516	0.296	0	Exc-L2-3-CUX2
SCAMP5	0	0.693384	0.475	0.246	0	Exc-L2-3-CUX2
TRAK2	0	0.693143	0.454	0.253	0	Exc-L2-3-CUX2
MGAT4C	0	0.692783	0.532	0.267	0	Exc-L2-3-CUX2
KCNH5	0	0.692066	0.34	0.164	0	Exc-L2-3-CUX2
MAP7D2	0	0.690253	0.349	0.168	0	Exc-L2-3-CUX2
SESN1	0	0.690049	0.619	0.376	0	Exc-L2-3-CUX2
STX1B	0	0.690006	0.308	0.142	0	Exc-L2-3-CUX2
EXOC6	0	0.688916	0.602	0.347	0	Exc-L2-3-CUX2
FHOD3	0	0.688659	0.542	0.275	0	Exc-L2-3-CUX2
AK5	0	0.688549	0.826	0.48	0	Exc-L2-3-CUX2
ST3GAL2	0	0.688009	0.263	0.13	0	Exc-L2-3-CUX2
SLC8A1	0	0.687591	0.881	0.427	0	Exc-L2-3-CUX2
PIP4K2B	0	0.686006	0.273	0.138	0	Exc-L2-3-CUX2
CCDC92	0	0.683852	0.583	0.344	0	Exc-L2-3-CUX2
ACVR1B	0	0.682532	0.301	0.159	0	Exc-L2-3-CUX2
SYNE1	0	0.681635	0.888	0.59	0	Exc-L2-3-CUX2
TYRO3	0	0.68031	0.401	0.197	0	Exc-L2-3-CUX2
MNAT1	0	0.677608	0.549	0.33	0	Exc-L2-3-CUX2
MCF2L2	0	0.676751	0.635	0.369	0	Exc-L2-3-CUX2
LINC01725	0	0.67594	0.327	0.152	0	Exc-L2-3-CUX2
TIAM2	0	0.675131	0.677	0.425	0	Exc-L2-3-CUX2
MINDY3	0	0.672863	0.416	0.228	0	Exc-L2-3-CUX2
GABRA1	0	0.670366	0.554	0.245	0	Exc-L2-3-CUX2
KIAA1217	0	0.669791	0.688	0.245	0	Exc-L2-3-CUX2
LRRC49	0	0.669388	0.431	0.248	0	Exc-L2-3-CUX2
AP1M1	0	0.668387	0.269	0.14	0	Exc-L2-3-CUX2
FBXL2	0	0.668048	0.399	0.215	0	Exc-L2-3-CUX2
FMN1	0	0.667545	0.51	0.276	0	Exc-L2-3-CUX2
YWHAZ	0	0.664935	0.622	0.37	0	Exc-L2-3-CUX2
ZNF189	0	0.660662	0.281	0.137	0	Exc-L2-3-CUX2
SEMA3C	0	0.658997	0.264	0.097	0	Exc-L2-3-CUX2
ZNF675	0	0.658059	0.285	0.161	0	Exc-L2-3-CUX2
ATCAY	0	0.657133	0.461	0.234	0	Exc-L2-3-CUX2
LINC02245	0	0.656931	0.385	0.207	0	Exc-L2-3-CUX2
FGFR1OP2	0	0.655252	0.501	0.277	0	Exc-L2-3-CUX2
DGKZ	0	0.653794	0.48	0.257	0	Exc-L2-3-CUX2
CACNB2	0	0.652724	0.841	0.455	0	Exc-L2-3-CUX2
SLC38A6	0	0.651858	0.409	0.24	0	Exc-L2-3-CUX2
BEND6	0	0.651301	0.369	0.202	0	Exc-L2-3-CUX2
TSNARE1	0	0.651183	0.278	0.146	0	Exc-L2-3-CUX2
RGS17	0	0.650762	0.267	0.137	0	Exc-L2-3-CUX2
ARHGEF9	0	0.650585	0.492	0.28	0	Exc-L2-3-CUX2
MAGI3	0	0.649641	0.625	0.352	0	Exc-L2-3-CUX2
DYNC1I1	0	0.649579	0.728	0.43	0	Exc-L2-3-CUX2
CADM3	0	0.645509	0.384	0.19	0	Exc-L2-3-CUX2
SLC1A1	0	0.643971	0.335	0.149	0	Exc-L2-3-CUX2
MYH9	0	0.643796	0.36	0.16	0	Exc-L2-3-CUX2
DZIP1	0	0.641038	0.476	0.274	0	Exc-L2-3-CUX2
NR2F1-AS1	0	0.640098	0.684	0.379	0	Exc-L2-3-CUX2
DZIP3	0	0.638495	0.563	0.337	0	Exc-L2-3-CUX2
RAB6B	0	0.637519	0.465	0.223	0	Exc-L2-3-CUX2
CCDC6	0	0.636308	0.487	0.284	0	Exc-L2-3-CUX2
SYP	0	0.635578	0.508	0.253	0	Exc-L2-3-CUX2
CMTM4	0	0.634735	0.435	0.237	0	Exc-L2-3-CUX2
PKD1	0	0.634419	0.426	0.244	0	Exc-L2-3-CUX2
RAPGEF4	0	0.632941	0.731	0.382	0	Exc-L2-3-CUX2
MTFMT	0	0.632448	0.251	0.131	0	Exc-L2-3-CUX2
TSPYL4	0	0.632175	0.287	0.144	0	Exc-L2-3-CUX2
BCYRN1	0	0.630822	0.934	0.718	0	Exc-L2-3-CUX2
USP9Y	0	0.630576	0.391	0.254	0	Exc-L2-3-CUX2
BMPER	0	0.630023	0.477	0.234	0	Exc-L2-3-CUX2
UCHL1	0	0.629485	0.584	0.268	0	Exc-L2-3-CUX2
SYT14	0	0.627924	0.629	0.362	0	Exc-L2-3-CUX2
OXR1	0	0.62669	0.883	0.529	0	Exc-L2-3-CUX2
SVOP	0	0.625586	0.302	0.159	0	Exc-L2-3-CUX2
ADGRL3	0	0.62551	0.946	0.758	0	Exc-L2-3-CUX2
SIMC1	0	0.624458	0.314	0.171	0	Exc-L2-3-CUX2
TRPC5	0	0.623311	0.289	0.136	0	Exc-L2-3-CUX2
PRKCZ	0	0.623177	0.398	0.215	0	Exc-L2-3-CUX2
ARMCX5-GPRASP2	0	0.622582	0.412	0.235	0	Exc-L2-3-CUX2
SLC9B2	0	0.622335	0.306	0.17	0	Exc-L2-3-CUX2
CYTH3	0	0.621436	0.392	0.205	0	Exc-L2-3-CUX2
AMMECR1	0	0.621217	0.287	0.16	0	Exc-L2-3-CUX2
DYNC2H1	0	0.620927	0.607	0.373	0	Exc-L2-3-CUX2
ACAP3	0	0.617572	0.384	0.212	0	Exc-L2-3-CUX2
BLCAP	0	0.617338	0.25	0.129	0	Exc-L2-3-CUX2
CARNMT1	0	0.61705	0.282	0.149	0	Exc-L2-3-CUX2
SLC25A23	0	0.614871	0.26	0.14	0	Exc-L2-3-CUX2
TXNL4A	0	0.614144	0.292	0.156	0	Exc-L2-3-CUX2
BRSK2	0	0.612926	0.301	0.167	0	Exc-L2-3-CUX2
SUGP2	0	0.612762	0.547	0.334	0	Exc-L2-3-CUX2
CLSTN1	0	0.611555	0.66	0.395	0	Exc-L2-3-CUX2
EFCAB6	0	0.610443	0.259	0.145	0	Exc-L2-3-CUX2
GMDS	0	0.608291	0.589	0.337	0	Exc-L2-3-CUX2
HDX	0	0.60764	0.301	0.162	0	Exc-L2-3-CUX2
TAGLN3	0	0.607446	0.353	0.164	0	Exc-L2-3-CUX2
LRRN2	0	0.606207	0.317	0.18	0	Exc-L2-3-CUX2
KIF3B	0	0.605669	0.27	0.146	0	Exc-L2-3-CUX2
SPIDR	0	0.604282	0.793	0.541	0	Exc-L2-3-CUX2
STXBP5	0	0.603671	0.811	0.562	0	Exc-L2-3-CUX2
ZC3H14	0	0.600662	0.509	0.306	0	Exc-L2-3-CUX2
TYW1B	0	0.600501	0.349	0.177	0	Exc-L2-3-CUX2
LINC-PINT	0	0.599009	0.941	0.82	0	Exc-L2-3-CUX2
OSBPL6	0	0.596446	0.689	0.4	0	Exc-L2-3-CUX2
HNRNPLL	0	0.595725	0.359	0.204	0	Exc-L2-3-CUX2
SERPINE2	0	0.594498	0.383	0.165	0	Exc-L2-3-CUX2
MAPK1	0	0.592528	0.614	0.398	0	Exc-L2-3-CUX2
MEF2C	0	0.592454	0.869	0.483	0	Exc-L2-3-CUX2
TMEM63B	0	0.590099	0.274	0.151	0	Exc-L2-3-CUX2
SLC7A14	0	0.589981	0.381	0.205	0	Exc-L2-3-CUX2
CHCHD6	0	0.589629	0.328	0.182	0	Exc-L2-3-CUX2
MAPK14	0	0.589597	0.529	0.317	0	Exc-L2-3-CUX2
ARHGEF3	0	0.588801	0.54	0.296	0	Exc-L2-3-CUX2
TRAF3	0	0.587249	0.445	0.264	0	Exc-L2-3-CUX2
TRAP1	0	0.584827	0.35	0.199	0	Exc-L2-3-CUX2
STXBP5-AS1	0	0.58423	0.469	0.239	0	Exc-L2-3-CUX2
LMBRD2	0	0.581715	0.414	0.233	0	Exc-L2-3-CUX2
GPR158	0	0.581221	0.599	0.305	0	Exc-L2-3-CUX2
SYNJ1	0	0.580415	0.483	0.276	0	Exc-L2-3-CUX2
ACOT7	0	0.576265	0.317	0.172	0	Exc-L2-3-CUX2
DSTN	0	0.575621	0.419	0.216	0	Exc-L2-3-CUX2
RANBP2	0	0.574912	0.515	0.31	0	Exc-L2-3-CUX2
TRAF3IP1	0	0.573933	0.286	0.157	0	Exc-L2-3-CUX2
ABI2	0	0.573	0.689	0.46	0	Exc-L2-3-CUX2
PPARGC1A	0	0.570758	0.317	0.164	0	Exc-L2-3-CUX2
OSBPL10	0	0.569125	0.298	0.16	0	Exc-L2-3-CUX2
CELF4	0	0.568317	0.688	0.318	0	Exc-L2-3-CUX2
ZER1	0	0.568202	0.509	0.3	0	Exc-L2-3-CUX2
ARF3	0	0.568119	0.275	0.129	0	Exc-L2-3-CUX2
TRHDE	0	0.567867	0.439	0.205	0	Exc-L2-3-CUX2
[truncated: 17,295 more rows]

## Sheet: DEG_Astro
gene	logFC	pval	padj	AveExpr	celltype	TREM2Variant	contrast				gene	logFC	pval	padj	AveExpr	celltype	TREM2Variant	contrast				gene	logFC	pval	padj	AveExpr	celltype	TREM2Variant	contrast
ZBTB20	0.170778	3.40354e-16	1.73995e-12	11.5777	Astro	CV	pct4G8PositiveArea				ITM2C	0.530162	1.02572e-16	1.01566e-12	7.52707	Astro	R47H	pct4G8PositiveArea				BICC1	-0.837924	5.28333e-21	5.23156e-17	6.85539	Astro	R62H	pct4G8PositiveArea
LINC00486	0.748453	3.67469e-16	1.73995e-12	5.22588	Astro	CV	pct4G8PositiveArea				ATP1B2	0.410326	5.06878e-16	2.50955e-12	8.57073	Astro	R47H	pct4G8PositiveArea				MRAS	0.540357	1.47833e-18	7.31921e-15	7.97146	Astro	R62H	pct4G8PositiveArea
SLC39A11	0.372826	5.27153e-16	1.73995e-12	9.05125	Astro	CV	pct4G8PositiveArea				AQP4	0.273989	1.58245e-11	5.22313e-08	9.75141	Astro	R47H	pct4G8PositiveArea				PLCB1	-0.329559	2.21362e-16	5.88209e-13	10.0098	Astro	R62H	pct4G8PositiveArea
CLU	0.302726	1.93421e-14	4.78815e-11	10.51	Astro	CV	pct4G8PositiveArea				UNC5D	0.71878	2.50848e-11	6.20974e-08	4.85007	Astro	R47H	pct4G8PositiveArea				CLU	0.331062	2.37612e-16	5.88209e-13	10.51	Astro	R62H	pct4G8PositiveArea
GRIA1	0.802257	3.43951e-14	6.52628e-11	4.61767	Astro	CV	pct4G8PositiveArea				MALAT1	-0.0372942	8.60232e-11	1.57928e-07	15.5632	Astro	R47H	pct4G8PositiveArea				MT1G	0.884633	9.95541e-16	1.97157e-12	5.89532	Astro	R62H	pct4G8PositiveArea
CST3	0.443688	3.95452e-14	6.52628e-11	8.71577	Astro	CV	pct4G8PositiveArea				CD81	0.342956	9.56946e-11	1.57928e-07	7.70748	Astro	R47H	pct4G8PositiveArea				RANBP3L	0.363544	1.45679e-15	2.18646e-12	9.70872	Astro	R62H	pct4G8PositiveArea
B4GALNT4	0.543564	5.69311e-13	8.05332e-10	6.80296	Astro	CV	pct4G8PositiveArea				ACTB	0.517879	1.27477e-10	1.80325e-07	6.65387	Astro	R47H	pct4G8PositiveArea				MFAP3L	-0.438231	1.54567e-15	2.18646e-12	7.67001	Astro	R62H	pct4G8PositiveArea
PTMS	0.605228	4.70153e-12	5.81932e-09	4.39501	Astro	CV	pct4G8PositiveArea				CLU	0.242445	2.84998e-10	3.52756e-07	10.51	Astro	R47H	pct4G8PositiveArea				MT1E	0.680783	6.92421e-15	8.57044e-12	7.04602	Astro	R62H	pct4G8PositiveArea
EFEMP1	-0.411316	7.55472e-12	8.31187e-09	8.56517	Astro	CV	pct4G8PositiveArea				PTPRZ1	0.182379	9.50707e-10	1.04599e-06	10.1704	Astro	R47H	pct4G8PositiveArea				NEBL	0.168485	2.43544e-14	2.67952e-11	11.1737	Astro	R62H	pct4G8PositiveArea
CKB	0.341749	1.30661e-11	1.29381e-08	8.77201	Astro	CV	pct4G8PositiveArea				FREM2	-0.595473	2.7033e-09	2.67681e-06	5.89479	Astro	R47H	pct4G8PositiveArea				MT1F	0.736801	7.54204e-14	7.36221e-11	5.38278	Astro	R62H	pct4G8PositiveArea
ID3	0.753166	1.75275e-11	1.57779e-08	4.92243	Astro	CV	pct4G8PositiveArea				F3	0.434173	6.29887e-09	5.67013e-06	7.95552	Astro	R47H	pct4G8PositiveArea				PITPNC1	-0.203025	8.17858e-14	7.36221e-11	11.4398	Astro	R62H	pct4G8PositiveArea
SLC38A2	0.657886	2.04138e-11	1.68448e-08	6.05681	Astro	CV	pct4G8PositiveArea				AMZ2	-0.235478	7.07094e-09	5.8347e-06	9.44155	Astro	R47H	pct4G8PositiveArea				SETBP1	-0.707416	2.91018e-13	2.40138e-10	5.89022	Astro	R62H	pct4G8PositiveArea
HNRNPH1	0.57289	2.99235e-11	2.27925e-08	5.85134	Astro	CV	pct4G8PositiveArea				PSAP	0.271886	1.54805e-08	1.17914e-05	7.97476	Astro	R47H	pct4G8PositiveArea				RGS20	-0.340812	3.99189e-13	2.85235e-10	9.08427	Astro	R62H	pct4G8PositiveArea
SNHG25	0.580761	4.79524e-11	3.3916e-08	5.6924	Astro	CV	pct4G8PositiveArea				MSI2	-0.129746	1.7497e-08	1.23754e-05	10.7272	Astro	R47H	pct4G8PositiveArea				CSRP1	0.450338	4.03282e-13	2.85235e-10	7.67164	Astro	R62H	pct4G8PositiveArea
MYO6	-0.237267	6.44504e-11	4.25458e-08	8.79639	Astro	CV	pct4G8PositiveArea				CHI3L1	0.82651	2.55041e-08	1.68361e-05	6.57426	Astro	R47H	pct4G8PositiveArea				MT2A	0.604071	7.69071e-13	5.0769e-10	8.38437	Astro	R62H	pct4G8PositiveArea
APOE	0.517979	6.98418e-11	4.32233e-08	8.1562	Astro	CV	pct4G8PositiveArea				BCYRN1	-0.430846	3.81238e-08	2.24397e-05	10.9727	Astro	R47H	pct4G8PositiveArea				PFKP	0.511906	1.019e-12	6.30631e-10	7.84665	Astro	R62H	pct4G8PositiveArea
MT1E	0.555157	8.46877e-11	4.93281e-08	7.04602	Astro	CV	pct4G8PositiveArea				GJA1	0.278961	3.85251e-08	2.24397e-05	9.21928	Astro	R47H	pct4G8PositiveArea				KIAA0930	0.428154	1.56138e-12	9.09459e-10	7.56294	Astro	R62H	pct4G8PositiveArea
TMEM132C	-0.5066	9.72893e-11	5.35199e-08	7.23252	Astro	CV	pct4G8PositiveArea				GAPDH	0.380761	4.95653e-08	2.72664e-05	7.26804	Astro	R47H	pct4G8PositiveArea				CALN1	-0.812464	2.4386e-12	1.3415e-09	6.11612	Astro	R62H	pct4G8PositiveArea
PTGDS	0.293476	1.49711e-10	7.8023e-08	9.18021	Astro	CV	pct4G8PositiveArea				ACOT11	-0.2292	6.80999e-08	3.54908e-05	8.4794	Astro	R47H	pct4G8PositiveArea				SLC39A11	0.324622	3.75969e-12	1.95939e-09	9.05125	Astro	R62H	pct4G8PositiveArea
GFAP	0.398783	2.58462e-10	1.27965e-07	9.72979	Astro	CV	pct4G8PositiveArea				EIF1	0.455899	9.46396e-08	4.68561e-05	5.98184	Astro	R47H	pct4G8PositiveArea				FBXO2	0.675083	4.36696e-12	2.16208e-09	5.24961	Astro	R62H	pct4G8PositiveArea
S100A6	0.651161	3.20684e-10	1.5121e-07	4.6457	Astro	CV	pct4G8PositiveArea				ZHX2	-0.205879	1.04441e-07	4.92463e-05	8.9326	Astro	R47H	pct4G8PositiveArea				SASH1	0.227444	5.45793e-12	2.57354e-09	9.93796	Astro	R62H	pct4G8PositiveArea
RANBP3L	0.279444	3.4097e-10	1.53468e-07	9.70872	Astro	CV	pct4G8PositiveArea				PITPNC1	-0.137028	1.20665e-07	5.43101e-05	11.4398	Astro	R47H	pct4G8PositiveArea				GPCPD1	-0.659746	1.24277e-11	5.59358e-09	5.681	Astro	R62H	pct4G8PositiveArea
HSPA1A	0.719123	4.04021e-10	1.7394e-07	6.50855	Astro	CV	pct4G8PositiveArea				SHISA6	-0.504048	1.90541e-07	8.12777e-05	6.67062	Astro	R47H	pct4G8PositiveArea				NRP1	-0.498878	1.80177e-11	7.757e-09	7.49302	Astro	R62H	pct4G8PositiveArea
PCNX2	-0.53344	8.04196e-10	3.31798e-07	6.37217	Astro	CV	pct4G8PositiveArea				ADCY1	-0.434569	2.03299e-07	8.12777e-05	4.32866	Astro	R47H	pct4G8PositiveArea				RORA	0.156051	2.15149e-11	8.87669e-09	12.265	Astro	R62H	pct4G8PositiveArea
PFKP	0.42182	1.95155e-09	7.72972e-07	7.84665	Astro	CV	pct4G8PositiveArea				MERTK	-0.227942	2.07577e-07	8.12777e-05	8.62696	Astro	R47H	pct4G8PositiveArea				MAST4	-0.213619	2.6076e-11	1.03282e-08	9.7864	Astro	R62H	pct4G8PositiveArea
GABRB1	-0.188398	2.08459e-09	7.93908e-07	10.4984	Astro	CV	pct4G8PositiveArea				CTSD	0.362729	2.23045e-07	8.12777e-05	6.92988	Astro	R47H	pct4G8PositiveArea				SRRM2	0.401089	3.99918e-11	1.52307e-08	7.55239	Astro	R62H	pct4G8PositiveArea
GLUL	0.259829	2.20965e-09	8.10367e-07	9.54596	Astro	CV	pct4G8PositiveArea				GLUL	0.218991	2.25245e-07	8.12777e-05	9.54596	Astro	R47H	pct4G8PositiveArea				CADPS	-0.845792	4.66082e-11	1.70931e-08	5.87624	Astro	R62H	pct4G8PositiveArea
ITM2C	0.388805	2.33293e-09	8.25025e-07	7.52707	Astro	CV	pct4G8PositiveArea				MMD2	-0.355808	2.2983e-07	8.12777e-05	7.50547	Astro	R47H	pct4G8PositiveArea				HOPX	-0.58705	8.97613e-11	3.17434e-08	6.42708	Astro	R62H	pct4G8PositiveArea
HSPA1B	0.611864	2.71309e-09	9.26381e-07	5.11671	Astro	CV	pct4G8PositiveArea				SAMD4A	0.248327	2.86709e-07	9.78962e-05	9.76567	Astro	R47H	pct4G8PositiveArea				SLC25A18	0.330917	1.204e-10	4.11105e-08	8.61783	Astro	R62H	pct4G8PositiveArea
PPM1K-DT	-0.578954	5.4715e-09	1.80596e-06	4.91487	Astro	CV	pct4G8PositiveArea				RERG	-0.410962	3.62672e-07	0.000119706	7.30614	Astro	R47H	pct4G8PositiveArea				PTN	-0.312164	2.59322e-10	8.55936e-08	8.64425	Astro	R62H	pct4G8PositiveArea
PPP2R2B	-0.152083	7.38073e-09	2.35755e-06	11.6213	Astro	CV	pct4G8PositiveArea				PMP2	0.404556	4.06962e-07	0.000129991	6.53232	Astro	R47H	pct4G8PositiveArea				SIPA1L2	-0.651739	6.9383e-10	2.21623e-07	5.52425	Astro	R62H	pct4G8PositiveArea
ARGLU1	0.271718	1.35602e-08	4.04538e-06	8.29066	Astro	CV	pct4G8PositiveArea				AHCYL2	-0.133676	4.7717e-07	0.000147654	10.2598	Astro	R47H	pct4G8PositiveArea				BAALC-AS1	-0.593101	7.3468e-10	2.27338e-07	6.67398	Astro	R62H	pct4G8PositiveArea
AGBL4	-0.467891	1.36792e-08	4.04538e-06	7.91976	Astro	CV	pct4G8PositiveArea				APLNR	0.465315	5.11192e-07	0.000153388	4.27039	Astro	R47H	pct4G8PositiveArea				RALGAPA2	-0.265882	8.08908e-10	2.40762e-07	8.51209	Astro	R62H	pct4G8PositiveArea
FBXO2	0.541581	1.38904e-08	4.04538e-06	5.24961	Astro	CV	pct4G8PositiveArea				FNBP1	-0.153374	8.95597e-07	0.000260829	9.4343	Astro	R47H	pct4G8PositiveArea				NEAT1	0.264246	8.26691e-10	2.40762e-07	12.2789	Astro	R62H	pct4G8PositiveArea
C4orf48	0.431251	1.8242e-08	5.16092e-06	4.07577	Astro	CV	pct4G8PositiveArea				TMEM132A	0.370607	9.96432e-07	0.000276368	6.39769	Astro	R47H	pct4G8PositiveArea				GABRB1	-0.194321	1.3416e-09	3.79559e-07	10.4984	Astro	R62H	pct4G8PositiveArea
SRRM2	0.333269	2.11308e-08	5.81215e-06	7.55239	Astro	CV	pct4G8PositiveArea				CABLES1	-0.228413	1.00477e-06	0.000276368	9.52881	Astro	R47H	pct4G8PositiveArea				APOE	0.488074	1.58463e-09	4.29209e-07	8.1562	Astro	R62H	pct4G8PositiveArea
PITPNC1	-0.148452	2.28316e-08	6.11023e-06	11.4398	Astro	CV	pct4G8PositiveArea				GLIS3	0.157134	1.16001e-06	0.000310443	10.6698	Astro	R47H	pct4G8PositiveArea				LRP1B	-0.136628	1.62062e-09	4.29209e-07	12.2243	Astro	R62H	pct4G8PositiveArea
C1orf122	0.514635	2.35318e-08	6.13188e-06	4.86036	Astro	CV	pct4G8PositiveArea				FABP5	0.463547	1.52109e-06	0.000396363	4.57642	Astro	R47H	pct4G8PositiveArea				PLPP1	0.329975	1.64714e-09	4.29209e-07	8.2839	Astro	R62H	pct4G8PositiveArea
HAGHL	0.529408	2.48775e-08	6.31633e-06	5.24829	Astro	CV	pct4G8PositiveArea				ST8SIA1	0.374977	1.56335e-06	0.00039693	6.96698	Astro	R47H	pct4G8PositiveArea				KCNN3	0.278545	1.79085e-09	4.54691e-07	8.82419	Astro	R62H	pct4G8PositiveArea
OPHN1	-0.172813	3.88855e-08	9.62611e-06	9.91119	Astro	CV	pct4G8PositiveArea				MBNL1	0.189676	1.7832e-06	0.000441432	8.80305	Astro	R47H	pct4G8PositiveArea				ADAM33	0.578162	2.18778e-09	5.41585e-07	4.73283	Astro	R62H	pct4G8PositiveArea
TSC22D4	0.372696	4.08492e-08	9.86558e-06	6.99807	Astro	CV	pct4G8PositiveArea				CNN3	0.247407	1.90047e-06	0.000458987	8.0687	Astro	R47H	pct4G8PositiveArea				CADM1	-0.145928	3.07113e-09	7.41717e-07	11.1016	Astro	R62H	pct4G8PositiveArea
HSPB1	0.53822	5.17414e-08	1.21986e-05	6.86293	Astro	CV	pct4G8PositiveArea				SCD5	0.173947	1.97627e-06	0.000465928	9.1734	Astro	R47H	pct4G8PositiveArea				UGP2	-0.345127	5.74867e-09	1.35532e-06	7.3479	Astro	R62H	pct4G8PositiveArea
SORBS1	-0.166465	5.37379e-08	1.23747e-05	11.2815	Astro	CV	pct4G8PositiveArea				ACTG1	0.353104	2.10356e-06	0.000484407	6.57241	Astro	R47H	pct4G8PositiveArea				ACACB	0.286585	6.20621e-09	1.42916e-06	8.67728	Astro	R62H	pct4G8PositiveArea
SOX5	0.117523	6.64993e-08	1.49654e-05	11.5495	Astro	CV	pct4G8PositiveArea				GRINA	0.396671	3.13185e-06	0.000704808	5.93885	Astro	R47H	pct4G8PositiveArea				PLXNB1	0.327953	6.7771e-09	1.52516e-06	7.52997	Astro	R62H	pct4G8PositiveArea
BCYRN1	-0.424321	1.25992e-07	2.77238e-05	10.9727	Astro	CV	pct4G8PositiveArea				ADGRV1	-0.108477	3.23688e-06	0.000712257	11.8609	Astro	R47H	pct4G8PositiveArea				LINC00299	-0.237943	7.15038e-09	1.5734e-06	10.0861	Astro	R62H	pct4G8PositiveArea
SMTN	0.517752	1.28992e-07	2.77669e-05	5.51963	Astro	CV	pct4G8PositiveArea				DKK3	0.220591	3.65265e-06	0.000786272	8.21525	Astro	R47H	pct4G8PositiveArea				SLC5A3	0.539862	1.4466e-08	3.11215e-06	6.88127	Astro	R62H	pct4G8PositiveArea
PDE4DIP	0.279237	1.35252e-07	2.8495e-05	8.0806	Astro	CV	pct4G8PositiveArea				ADGRG1	0.261208	3.88059e-06	0.000817566	7.70542	Astro	R47H	pct4G8PositiveArea				RYR3	-0.156048	1.47719e-08	3.11215e-06	11.0806	Astro	R62H	pct4G8PositiveArea
SLC6A9	0.447157	1.44373e-07	2.9783e-05	4.23572	Astro	CV	pct4G8PositiveArea				CANX	0.37593	4.0236e-06	0.000830035	6.10954	Astro	R47H	pct4G8PositiveArea				PLK5	0.552065	1.59906e-08	3.29873e-06	4.80729	Astro	R62H	pct4G8PositiveArea
SSBP2	0.203981	1.51899e-07	3.06959e-05	9.10595	Astro	CV	pct4G8PositiveArea				ITM2B	0.270953	4.33657e-06	0.000876341	7.32272	Astro	R47H	pct4G8PositiveArea				GSN	0.343788	1.74772e-08	3.46963e-06	7.67371	Astro	R62H	pct4G8PositiveArea
KIAA0930	0.310624	1.57299e-07	3.11515e-05	7.56294	Astro	CV	pct4G8PositiveArea				PCDH9	0.0904908	5.22782e-06	0.00103532	13.0653	Astro	R47H	pct4G8PositiveArea				TAFA2	-0.586975	1.75198e-08	3.46963e-06	4.44257	Astro	R62H	pct4G8PositiveArea
ITM2B	0.317045	1.61705e-07	3.13962e-05	7.32272	Astro	CV	pct4G8PositiveArea				SDC4	0.273499	7.40929e-06	0.00143857	7.70744	Astro	R47H	pct4G8PositiveArea				ZFP36L1	0.352559	2.10736e-08	4.09159e-06	7.95208	Astro	R62H	pct4G8PositiveArea
MT1G	0.559845	1.86934e-07	3.55966e-05	5.89532	Astro	CV	pct4G8PositiveArea				PRNP	0.289642	8.38234e-06	0.00159619	7.14724	Astro	R47H	pct4G8PositiveArea				MAP4K4	-0.184796	2.21055e-08	4.20941e-06	9.34198	Astro	R62H	pct4G8PositiveArea
MSI2	-0.121674	2.49636e-07	4.66396e-05	10.7272	Astro	CV	pct4G8PositiveArea				PTMS	0.378051	8.73884e-06	0.00163268	4.39501	Astro	R47H	pct4G8PositiveArea				UPP2	-0.470647	2.27622e-08	4.25267e-06	6.75427	Astro	R62H	pct4G8PositiveArea
ARRDC3	-0.47895	2.68367e-07	4.92106e-05	4.62757	Astro	CV	pct4G8PositiveArea				TMBIM6	0.261104	1.12517e-05	0.00206323	7.38682	Astro	R47H	pct4G8PositiveArea				AMZ2	-0.237133	2.38411e-08	4.37175e-06	9.44155	Astro	R62H	pct4G8PositiveArea
HLA-C	0.42191	3.13817e-07	5.64985e-05	4.18102	Astro	CV	pct4G8PositiveArea				TSPAN7	0.392944	1.1475e-05	0.00206592	5.69694	Astro	R47H	pct4G8PositiveArea				MOXD1	-0.618514	2.78163e-08	5.00795e-06	5.7746	Astro	R62H	pct4G8PositiveArea
CSRP1	0.303599	5.5137e-07	9.7494e-05	7.67164	Astro	CV	pct4G8PositiveArea				DDR1	0.329719	1.56481e-05	0.00275188	6.52918	Astro	R47H	pct4G8PositiveArea				ARRDC3	-0.527018	2.84394e-08	5.02869e-06	4.62757	Astro	R62H	pct4G8PositiveArea
OAF	-0.342425	5.94045e-07	0.000103197	7.05581	Astro	CV	pct4G8PositiveArea				FTL	0.273936	1.5841e-05	0.00275188	7.85638	Astro	R47H	pct4G8PositiveArea				PHYHD1	0.381996	4.06484e-08	6.97772e-06	7.03791	Astro	R62H	pct4G8PositiveArea
PAXX	0.466067	6.80499e-07	0.000116178	4.59957	Astro	CV	pct4G8PositiveArea				PRDM16	-0.176757	1.6862e-05	0.00287876	8.68817	Astro	R47H	pct4G8PositiveArea				ATP1A2	0.215137	4.08713e-08	6.97772e-06	10.0822	Astro	R62H	pct4G8PositiveArea
NDRG2	0.244289	8.02854e-07	0.000133894	8.31828	Astro	CV	pct4G8PositiveArea				SOX9	0.24685	2.22042e-05	0.00370311	7.48176	Astro	R47H	pct4G8PositiveArea				IQCA1	-0.29149	4.62764e-08	7.72832e-06	8.32679	Astro	R62H	pct4G8PositiveArea
PLEC	0.319751	8.11318e-07	0.000133894	7.1909	Astro	CV	pct4G8PositiveArea				SLC24A4	-0.421395	2.24386e-05	0.00370311	5.90872	Astro	R47H	pct4G8PositiveArea				NFKBIA	0.532917	4.68288e-08	7.72832e-06	5.31557	Astro	R62H	pct4G8PositiveArea
PSD2	0.267497	8.4729e-07	0.000137539	7.9086	Astro	CV	pct4G8PositiveArea				SERPINE2	0.18774	2.48322e-05	0.00403095	8.39771	Astro	R47H	pct4G8PositiveArea				FTX	-0.153778	6.06761e-08	9.84943e-06	10.1494	Astro	R62H	pct4G8PositiveArea
CFL1	0.431537	8.94938e-07	0.00014293	4.5423	Astro	CV	pct4G8PositiveArea				RASGEF1B	0.488337	2.68707e-05	0.00429151	4.49845	Astro	R47H	pct4G8PositiveArea				PNPLA6	0.483325	7.11997e-08	1.13713e-05	5.76668	Astro	R62H	pct4G8PositiveArea
PLK5	0.469952	9.20758e-07	0.00014472	4.80729	Astro	CV	pct4G8PositiveArea				CCND3	-0.293848	2.79389e-05	0.00439129	7.14773	Astro	R47H	pct4G8PositiveArea				UNC80	-0.537245	1.01881e-07	1.60131e-05	5.27702	Astro	R62H	pct4G8PositiveArea
OAZ1	0.462534	9.59674e-07	0.000148479	4.93838	Astro	CV	pct4G8PositiveArea				CAMTA1	-0.131658	2.88973e-05	0.00447095	9.47569	Astro	R47H	pct4G8PositiveArea				GPD2	-0.269166	1.29202e-07	1.99899e-05	8.06304	Astro	R62H	pct4G8PositiveArea
MT2A	0.40272	9.92881e-07	0.000151254	8.38437	Astro	CV	pct4G8PositiveArea				STOM	0.338241	3.08887e-05	0.00470554	6.5322	Astro	R47H	pct4G8PositiveArea				CAPN2	0.309939	1.33629e-07	2.03568e-05	7.51594	Astro	R62H	pct4G8PositiveArea
OGFRL1	0.260308	1.05664e-06	0.000158529	7.87745	Astro	CV	pct4G8PositiveArea				CAMK2N1	0.38445	3.14844e-05	0.00472362	5.12785	Astro	R47H	pct4G8PositiveArea				AGBL4	-0.441953	1.39431e-07	2.07373e-05	7.91976	Astro	R62H	pct4G8PositiveArea
HSP90AA1	0.359823	1.08663e-06	0.000160594	8.18707	Astro	CV	pct4G8PositiveArea				TNIK	-0.108093	3.60201e-05	0.00529435	10.9202	Astro	R47H	pct4G8PositiveArea				PRELP	0.484058	1.40315e-07	2.07373e-05	4.43085	Astro	R62H	pct4G8PositiveArea
UPP2	-0.399043	1.3201e-06	0.000192229	6.75427	Astro	CV	pct4G8PositiveArea				DBI	0.389002	3.63579e-05	0.00529435	5.82282	Astro	R47H	pct4G8PositiveArea				SLC44A3-AS1	-0.374422	1.77542e-07	2.58532e-05	7.77581	Astro	R62H	pct4G8PositiveArea
ZFP36	0.51474	1.47706e-06	0.000211969	5.10789	Astro	CV	pct4G8PositiveArea				MAOB	0.284878	3.83856e-05	0.00550861	7.68148	Astro	R47H	pct4G8PositiveArea				PDZD2	-0.552686	1.80965e-07	2.59699e-05	5.57238	Astro	R62H	pct4G8PositiveArea
FTX	0.133206	1.69697e-06	0.000240048	10.1494	Astro	CV	pct4G8PositiveArea				CFL1	0.351796	3.93719e-05	0.00556943	4.5423	Astro	R47H	pct4G8PositiveArea				CHN1	-0.294987	1.89095e-07	2.67488e-05	7.80555	Astro	R62H	pct4G8PositiveArea
RHOB	0.370075	1.856e-06	0.000258847	6.65011	Astro	CV	pct4G8PositiveArea				DDX5	0.178843	4.19273e-05	0.00584738	8.32886	Astro	R47H	pct4G8PositiveArea				LRP2BP	-0.436364	1.98418e-07	2.76724e-05	6.27924	Astro	R62H	pct4G8PositiveArea
RGS6	0.621371	1.93806e-06	0.000266537	6.03537	Astro	CV	pct4G8PositiveArea				GPR37L1	0.2481	4.42555e-05	0.00608637	7.61787	Astro	R47H	pct4G8PositiveArea				DKK3	0.258291	2.16836e-07	2.98209e-05	8.21525	Astro	R62H	pct4G8PositiveArea
MAST4	-0.148852	2.0359e-06	0.000276158	9.7864	Astro	CV	pct4G8PositiveArea				COL16A1	-0.294785	5.08058e-05	0.00689149	6.62476	Astro	R47H	pct4G8PositiveArea				PRKAR2B	-0.452003	2.42828e-07	3.29381e-05	4.24766	Astro	R62H	pct4G8PositiveArea
CRB1	-0.203818	2.13179e-06	0.000285256	9.19274	Astro	CV	pct4G8PositiveArea				CALR	0.368596	6.29805e-05	0.00830095	5.46194	Astro	R47H	pct4G8PositiveArea				NFIA	-0.115573	3.00964e-07	4.02723e-05	11.0399	Astro	R62H	pct4G8PositiveArea
DUSP1	0.417046	2.24092e-06	0.000295862	4.23853	Astro	CV	pct4G8PositiveArea				ZHX3	-0.129133	6.36499e-05	0.00830095	9.6547	Astro	R47H	pct4G8PositiveArea				CKB	0.262533	3.06951e-07	4.05257e-05	8.77201	Astro	R62H	pct4G8PositiveArea
IGF2R	0.332857	2.34713e-06	0.000302743	6.69831	Astro	CV	pct4G8PositiveArea				TMBIM1	0.351267	6.37116e-05	0.00830095	6.10687	Astro	R47H	pct4G8PositiveArea				ADIRF	0.493866	3.12761e-07	4.07495e-05	4.43883	Astro	R62H	pct4G8PositiveArea
STK33	-0.227824	2.35419e-06	0.000302743	8.41541	Astro	CV	pct4G8PositiveArea				OAF	-0.266159	6.75815e-05	0.00869081	7.05581	Astro	R47H	pct4G8PositiveArea				KCNIP1	-0.45167	4.05734e-07	5.21764e-05	6.77396	Astro	R62H	pct4G8PositiveArea
ABCA2	0.443329	3.40284e-06	0.000431987	5.55361	Astro	CV	pct4G8PositiveArea				TUBA1A	0.377744	7.38971e-05	0.00938114	5.55267	Astro	R47H	pct4G8PositiveArea				EMP3	0.391091	4.19161e-07	5.28688e-05	4.01583	Astro	R62H	pct4G8PositiveArea
CD81	0.250956	3.58917e-06	0.000449873	7.70748	Astro	CV	pct4G8PositiveArea				RALGDS	0.288843	7.83377e-05	0.00981899	6.49581	Astro	R47H	pct4G8PositiveArea				PDE4DIP	0.273009	4.21797e-07	5.28688e-05	8.0806	Astro	R62H	pct4G8PositiveArea
ATP1A2	0.177594	3.77389e-06	0.000461711	10.0822	Astro	CV	pct4G8PositiveArea				LINC01013	-0.429121	8.03599e-05	0.00994655	4.96487	Astro	R47H	pct4G8PositiveArea				S100A6	0.532122	4.33447e-07	5.31132e-05	4.6457	Astro	R62H	pct4G8PositiveArea
CABLES1	-0.221287	3.77687e-06	0.000461711	9.52881	Astro	CV	pct4G8PositiveArea				SARAF	0.275108	8.6502e-05	0.0105746	6.68097	Astro	R47H	pct4G8PositiveArea				SLCO1C1	-0.301003	4.34475e-07	5.31132e-05	8.38315	Astro	R62H	pct4G8PositiveArea
UNC5D	0.504524	4.49597e-06	0.000542916	4.85007	Astro	CV	pct4G8PositiveArea				BICC1	-0.329898	8.88896e-05	0.010734	6.85539	Astro	R47H	pct4G8PositiveArea				CACNA1D	0.461903	5.78094e-07	6.98084e-05	4.23451	Astro	R62H	pct4G8PositiveArea
AMZ2	-0.189926	5.00996e-06	0.000590579	9.44155	Astro	CV	pct4G8PositiveArea				ZNRF3	-0.136449	9.05556e-05	0.0108034	9.91189	Astro	R47H	pct4G8PositiveArea				F3	-0.38939	5.93783e-07	7.06752e-05	7.95552	Astro	R62H	pct4G8PositiveArea
MCRIP2	0.42623	5.00247e-06	0.000590579	4.63311	Astro	CV	pct4G8PositiveArea				LINC00461	-0.146048	9.9964e-05	0.0117839	9.04666	Astro	R47H	pct4G8PositiveArea				ARHGAP24	-0.232307	5.99547e-07	7.06752e-05	9.42989	Astro	R62H	pct4G8PositiveArea
DGKB	0.566861	5.191e-06	0.000604721	5.52308	Astro	CV	pct4G8PositiveArea				VIM	0.337037	0.000105921	0.0122896	6.62964	Astro	R47H	pct4G8PositiveArea				AP3B2	-0.485628	6.47304e-07	7.54071e-05	5.03897	Astro	R62H	pct4G8PositiveArea
IGSF8	0.406811	5.45378e-06	0.000627946	4.38016	Astro	CV	pct4G8PositiveArea				RTN4	0.184827	0.000107468	0.0122896	8.23035	Astro	R47H	pct4G8PositiveArea				EYA1	-0.313989	7.73754e-07	8.90897e-05	8.00211	Astro	R62H	pct4G8PositiveArea
ADGRB1	0.415195	6.1954e-06	0.000703612	5.67735	Astro	CV	pct4G8PositiveArea				KLF6	0.364746	0.000107978	0.0122896	5.25216	Astro	R47H	pct4G8PositiveArea				DDX17	0.137321	8.59522e-07	9.78274e-05	9.7324	Astro	R62H	pct4G8PositiveArea
PREX2	-0.131104	6.25307e-06	0.000703612	10.06	Astro	CV	pct4G8PositiveArea				EEF2	0.352481	0.000110473	0.0124307	4.82662	Astro	R47H	pct4G8PositiveArea				DGKG	-0.190568	1.01204e-06	0.000113499	9.50523	Astro	R62H	pct4G8PositiveArea
DDX17	0.123031	6.91375e-06	0.00075083	9.7324	Astro	CV	pct4G8PositiveArea				DNAH7	-0.213386	0.000112205	0.0124838	8.99213	Astro	R47H	pct4G8PositiveArea				CADM2	-0.154908	1.0316e-06	0.000113499	11.7927	Astro	R62H	pct4G8PositiveArea
LINC02649	-0.337622	6.93495e-06	0.00075083	7.4666	Astro	CV	pct4G8PositiveArea				HIF3A	-0.150267	0.000126045	0.0138677	9.75255	Astro	R47H	pct4G8PositiveArea				TPD52L1	0.149651	1.03139e-06	0.000113499	10.0991	Astro	R62H	pct4G8PositiveArea
MGMT	-0.359563	6.93875e-06	0.00075083	6.457	Astro	CV	pct4G8PositiveArea				ECHDC2	-0.17617	0.000137359	0.0149462	8.0598	Astro	R47H	pct4G8PositiveArea				GALNT16	-0.49673	1.05801e-06	0.000115125	4.61732	Astro	R62H	pct4G8PositiveArea
PARD3	0.115629	6.976e-06	0.00075083	10.7422	Astro	CV	pct4G8PositiveArea				AHCYL1	0.152153	0.000138866	0.0149462	9.56618	Astro	R47H	pct4G8PositiveArea				WWOX	0.14722	1.12373e-06	0.000120948	11.0185	Astro	R62H	pct4G8PositiveArea
SLC3A2	0.289842	7.27139e-06	0.000774207	7.04942	Astro	CV	pct4G8PositiveArea				MIR4300HG	0.281274	0.000145822	0.0153589	8.41128	Astro	R47H	pct4G8PositiveArea				CTSD	0.354101	1.29202e-06	0.000137565	6.92988	Astro	R62H	pct4G8PositiveArea
IL33	-0.404266	7.51757e-06	0.000791904	5.85468	Astro	CV	pct4G8PositiveArea				HLA-A	0.361753	0.000145767	0.0153589	4.99267	Astro	R47H	pct4G8PositiveArea				ZHX2	-0.195183	1.37152e-06	0.000144476	8.9326	Astro	R62H	pct4G8PositiveArea
MLF2	0.410115	8.47043e-06	0.000882886	4.54285	Astro	CV	pct4G8PositiveArea				ATP10B	-0.312893	0.000147353	0.0153589	6.83525	Astro	R47H	pct4G8PositiveArea				DLGAP1	0.497747	1.43325e-06	0.00014939	7.77784	Astro	R62H	pct4G8PositiveArea
ANTKMT	0.403261	9.06749e-06	0.000935072	4.54212	Astro	CV	pct4G8PositiveArea				PHACTR1	-0.213503	0.000152903	0.0157713	7.85796	Astro	R47H	pct4G8PositiveArea				WDFY2	0.209249	1.56572e-06	0.000161497	8.16174	Astro	R62H	pct4G8PositiveArea
AHCYL1	-0.181795	9.15996e-06	0.000935072	9.56618	Astro	CV	pct4G8PositiveArea				FGD4	-0.144854	0.000158454	0.0160953	8.93941	Astro	R47H	pct4G8PositiveArea				TPST1	-0.399499	1.96512e-06	0.000200604	7.63843	Astro	R62H	pct4G8PositiveArea
MT3	0.271122	1.04279e-05	0.00105364	8.43775	Astro	CV	pct4G8PositiveArea				AQP1	0.425226	0.000160919	0.0160953	5.65977	Astro	R47H	pct4G8PositiveArea				CACHD1	-0.187064	2.38277e-06	0.000240757	9.12393	Astro	R62H	pct4G8PositiveArea
SELENOP	0.445361	1.05366e-05	0.00105387	5.29737	Astro	CV	pct4G8PositiveArea				ALDOC	0.258713	0.00016092	0.0160953	6.84244	Astro	R47H	pct4G8PositiveArea				BMPR1B	-0.14623	2.50177e-06	0.000250227	9.82762	Astro	R62H	pct4G8PositiveArea
ABI1	-0.180281	1.08484e-05	0.0010742	8.57434	Astro	CV	pct4G8PositiveArea				IRF2BPL	0.324826	0.000164299	0.0161766	4.36278	Astro	R47H	pct4G8PositiveArea				PREX2	-0.138996	2.62189e-06	0.000259619	10.06	Astro	R62H	pct4G8PositiveArea
KCNN2	0.464608	1.21923e-05	0.00119533	5.09514	Astro	CV	pct4G8PositiveArea				CCND2	0.319623	0.000165001	0.0161766	4.27809	Astro	R47H	pct4G8PositiveArea				HS3ST3B1	-0.458436	2.68504e-06	0.00026324	4.41376	Astro	R62H	pct4G8PositiveArea
ZNRF3	-0.156292	1.24037e-05	0.00120413	9.91189	Astro	CV	pct4G8PositiveArea				PPP2R2B	-0.096247	0.000166832	0.0161958	11.6213	Astro	R47H	pct4G8PositiveArea				PDGFRB	0.328399	2.73464e-06	0.000265474	7.13697	Astro	R62H	pct4G8PositiveArea
TENM2	-0.32048	1.25781e-05	0.00120921	9.66913	Astro	CV	pct4G8PositiveArea				EFR3B	-0.191025	0.000172592	0.0165347	7.7097	Astro	R47H	pct4G8PositiveArea				CRB1	-0.205102	2.85277e-06	0.000274254	9.19274	Astro	R62H	pct4G8PositiveArea
CADPS	-0.546463	1.34635e-05	0.00128188	5.87624	Astro	CV	pct4G8PositiveArea				NUTM2B-AS1	0.217765	0.000173663	0.0165347	7.44116	Astro	R47H	pct4G8PositiveArea				PSD3	-0.12949	3.62505e-06	0.000343023	10.1361	Astro	R62H	pct4G8PositiveArea
PPIA	0.390407	1.36212e-05	0.00128454	4.492	Astro	CV	pct4G8PositiveArea				HMGA1P4	-0.307385	0.000178343	0.0165812	4.18326	Astro	R47H	pct4G8PositiveArea				LRRC3B	-0.301289	3.63739e-06	0.000343023	8.13027	Astro	R62H	pct4G8PositiveArea
GMDS-DT	-0.211508	1.39772e-05	0.00130568	8.36603	Astro	CV	pct4G8PositiveArea				RPL19	0.345519	0.000178588	0.0165812	4.75576	Astro	R47H	pct4G8PositiveArea				RNF24	0.347267	3.81063e-06	0.000355971	6.97093	Astro	R62H	pct4G8PositiveArea
RPS15	0.415332	1.44022e-05	0.0013328	4.95518	Astro	CV	pct4G8PositiveArea				ATXN2	-0.140773	0.000179175	0.0165812	8.59494	Astro	R47H	pct4G8PositiveArea				EPHX1	0.319823	4.10041e-06	0.00037946	6.92586	Astro	R62H	pct4G8PositiveArea
GADD45B	0.429827	1.51978e-05	0.00139342	4.52159	Astro	CV	pct4G8PositiveArea				SYNE1	-0.115958	0.000195481	0.0179227	9.84749	Astro	R47H	pct4G8PositiveArea				FARP1	-0.18016	4.26537e-06	0.000391071	8.9207	Astro	R62H	pct4G8PositiveArea
ZNF804B	0.527049	1.66847e-05	0.0015157	6.26654	Astro	CV	pct4G8PositiveArea				CUTALP	-0.332229	0.000227822	0.0206962	5.73904	Astro	R47H	pct4G8PositiveArea				PROS1	-0.490582	4.32207e-06	0.000392634	5.27121	Astro	R62H	pct4G8PositiveArea
MYL6	0.40152	1.72469e-05	0.00155253	5.29527	Astro	CV	pct4G8PositiveArea				KIAA1671	-0.19903	0.000237743	0.0212334	7.72944	Astro	R47H	pct4G8PositiveArea				SLC1A3	-0.138639	4.73158e-06	0.000425928	11.7507	Astro	R62H	pct4G8PositiveArea
AMER2	0.317125	1.98004e-05	0.00176634	6.89727	Astro	CV	pct4G8PositiveArea				CAMK2G	-0.147385	0.000238024	0.0212334	9.11103	Astro	R47H	pct4G8PositiveArea				TMEM164	-0.290413	5.14951e-06	0.000459373	7.50314	Astro	R62H	pct4G8PositiveArea
DDX5	0.190895	2.00885e-05	0.00177604	8.32886	Astro	CV	pct4G8PositiveArea				KANK1	-0.122	0.000252582	0.022331	9.29167	Astro	R47H	pct4G8PositiveArea				PLEKHG3	0.436288	5.62965e-06	0.000497721	5.13474	Astro	R62H	pct4G8PositiveArea
SNRNP70	0.261755	2.28613e-05	0.0020033	7.40451	Astro	CV	pct4G8PositiveArea				CACNA1B	0.344463	0.000277407	0.0243087	5.13411	Astro	R47H	pct4G8PositiveArea				FBXL7	-0.118761	5.7358e-06	0.000502619	10.5252	Astro	R62H	pct4G8PositiveArea
PNMA1	0.345712	2.48424e-05	0.0021578	4.16495	Astro	CV	pct4G8PositiveArea				SASH1	-0.1141	0.000281841	0.0244806	9.93796	Astro	R47H	pct4G8PositiveArea				PRKCA	-0.109678	6.67196e-06	0.000579524	10.7791	Astro	R62H	pct4G8PositiveArea
CSKMT	0.311473	2.56777e-05	0.00221096	4.01289	Astro	CV	pct4G8PositiveArea				PTMA	0.317174	0.000292858	0.0252163	6.42818	Astro	R47H	pct4G8PositiveArea				CLIP2	0.391454	6.81844e-06	0.000587097	6.43279	Astro	R62H	pct4G8PositiveArea
ENTPD1	-0.350848	2.86467e-05	0.00244534	6.52675	Astro	CV	pct4G8PositiveArea				CCN1	0.349368	0.000298648	0.025446	4.38061	Astro	R47H	pct4G8PositiveArea				CAB39L	0.287242	7.8346e-06	0.000668777	7.37366	Astro	R62H	pct4G8PositiveArea
ATP5F1D	0.401659	3.04408e-05	0.00257628	4.91943	Astro	CV	pct4G8PositiveArea				HAP1	0.360411	0.000300665	0.025446	5.1587	Astro	R47H	pct4G8PositiveArea				CHL1-AS2	-0.467446	8.6222e-06	0.000729718	5.49887	Astro	R62H	pct4G8PositiveArea
B2M	0.427172	3.20764e-05	0.00268073	5.17656	Astro	CV	pct4G8PositiveArea				EDNRB	0.294138	0.000306374	0.0257095	6.57884	Astro	R47H	pct4G8PositiveArea				SLC25A29	0.306746	9.04251e-06	0.000758804	7.188	Astro	R62H	pct4G8PositiveArea
MT1M	0.429068	3.22164e-05	0.00268073	6.15342	Astro	CV	pct4G8PositiveArea				UGCG	0.355175	0.000317476	0.0264172	5.42945	Astro	R47H	pct4G8PositiveArea				NTM	-0.105464	9.65651e-06	0.000800485	11.7125	Astro	R62H	pct4G8PositiveArea
TMEM259	0.375862	3.33439e-05	0.00275143	5.80446	Astro	CV	pct4G8PositiveArea				NEB	-0.348337	0.000321404	0.0265212	4.86226	Astro	R47H	pct4G8PositiveArea				SPARC	0.486586	9.77252e-06	0.000800485	4.45317	Astro	R62H	pct4G8PositiveArea
LINC01338	0.411105	3.38916e-05	0.00275563	5.4722	Astro	CV	pct4G8PositiveArea				CST3	0.203906	0.000328813	0.0269083	8.71577	Astro	R47H	pct4G8PositiveArea				SLC4A4	-0.175997	9.86258e-06	0.000800485	10.2609	Astro	R62H	pct4G8PositiveArea
NME3	0.385139	3.39514e-05	0.00275563	5.6073	Astro	CV	pct4G8PositiveArea				SPTBN1	-0.11872	0.000354083	0.0286625	9.0128	Astro	R47H	pct4G8PositiveArea				DNER	-0.333046	9.86255e-06	0.000800485	7.13424	Astro	R62H	pct4G8PositiveArea
LINC-PINT	0.132765	3.66555e-05	0.00295092	10.4235	Astro	CV	pct4G8PositiveArea				EYA2	-0.161997	0.000356037	0.0286625	8.59037	Astro	R47H	pct4G8PositiveArea				LINC01118	0.439454	1.02014e-05	0.000821256	5.1249	Astro	R62H	pct4G8PositiveArea
FOCAD	-0.264361	3.81697e-05	0.00299216	7.2165	Astro	CV	pct4G8PositiveArea				RHOB	0.268557	0.000379932	0.0302177	6.65011	Astro	R47H	pct4G8PositiveArea				ASPH	-0.137808	1.06776e-05	0.000852655	9.80526	Astro	R62H	pct4G8PositiveArea
SGCD	0.193453	3.82288e-05	0.00299216	9.61573	Astro	CV	pct4G8PositiveArea				FARP1	-0.133047	0.000381459	0.0302177	8.9207	Astro	R47H	pct4G8PositiveArea				MT1X	0.451962	1.07896e-05	0.000854713	6.07066	Astro	R62H	pct4G8PositiveArea
ZNF518A	-0.218335	3.83187e-05	0.00299216	7.84543	Astro	CV	pct4G8PositiveArea				DLC1	0.229657	0.00040712	0.0319945	8.14452	Astro	R47H	pct4G8PositiveArea				CPE	0.137286	1.14222e-05	0.000897637	10.2392	Astro	R62H	pct4G8PositiveArea
ADAM23	-0.367167	3.83765e-05	0.00299216	6.04155	Astro	CV	pct4G8PositiveArea				RPS6KA2	-0.0997539	0.000424688	0.0331123	10.2679	Astro	R47H	pct4G8PositiveArea				LINC01748	-0.264979	1.38709e-05	0.00108149	8.39267	Astro	R62H	pct4G8PositiveArea
DKK3	0.200725	3.92263e-05	0.00303452	8.21525	Astro	CV	pct4G8PositiveArea				DNER	0.253105	0.000440411	0.0338058	7.13424	Astro	R47H	pct4G8PositiveArea				GOLGB1	0.245447	1.45749e-05	0.00112751	7.65284	Astro	R62H	pct4G8PositiveArea
METRN	0.30002	4.03857e-05	0.0031	6.87123	Astro	CV	pct4G8PositiveArea				CUX1	-0.164064	0.000440381	0.0338058	7.88857	Astro	R47H	pct4G8PositiveArea				TMEM132C	-0.34298	1.58564e-05	0.00121713	7.23252	Astro	R62H	pct4G8PositiveArea
ARL17B	-0.333835	4.11806e-05	0.0031367	4.19174	Astro	CV	pct4G8PositiveArea				WFS1	0.253883	0.000452149	0.0344399	6.69306	Astro	R47H	pct4G8PositiveArea				WIPF1	-0.437832	1.6179e-05	0.00122204	5.89445	Astro	R62H	pct4G8PositiveArea
AKAP10	-0.22979	4.22846e-05	0.0031962	7.65145	Astro	CV	pct4G8PositiveArea				OGFRL1	0.181329	0.000479814	0.0362681	7.87745	Astro	R47H	pct4G8PositiveArea				ZNF37BP	-0.30079	1.61746e-05	0.00122204	7.05251	Astro	R62H	pct4G8PositiveArea
NPIPA1	0.320636	4.2752e-05	0.00319973	4.1236	Astro	CV	pct4G8PositiveArea				DTNA	0.0874982	0.00050279	0.0375201	12.1958	Astro	R47H	pct4G8PositiveArea				PLAGL1	-0.440157	1.62906e-05	0.00122204	4.85086	Astro	R62H	pct4G8PositiveArea
NFIB	0.126257	4.29776e-05	0.00319973	9.83934	Astro	CV	pct4G8PositiveArea				SHANK2	-0.318451	0.000503956	0.0375201	4.56757	Astro	R47H	pct4G8PositiveArea				TMBIM6	0.267586	1.6509e-05	0.00122912	7.38682	Astro	R62H	pct4G8PositiveArea
SSBP4	0.38381	4.368e-05	0.00322775	4.95646	Astro	CV	pct4G8PositiveArea				ITPR2	0.110543	0.000512794	0.0376606	10.0267	Astro	R47H	pct4G8PositiveArea				IFI44L	0.394921	1.68031e-05	0.00124167	4.09809	Astro	R62H	pct4G8PositiveArea
FOXG1	0.285323	4.41844e-05	0.00324084	6.96172	Astro	CV	pct4G8PositiveArea				RPL10	0.316797	0.00051345	0.0376606	5.42539	Astro	R47H	pct4G8PositiveArea				EFNA5	-0.216697	1.84127e-05	0.00134061	8.55206	Astro	R62H	pct4G8PositiveArea
COX6A1	0.362457	4.63297e-05	0.00337321	4.46123	Astro	CV	pct4G8PositiveArea				EPHB1	-0.226069	0.000520557	0.0378925	7.43107	Astro	R47H	pct4G8PositiveArea				ALDH1A1	-0.421307	1.83977e-05	0.00134061	4.64455	Astro	R62H	pct4G8PositiveArea
RAP2C-AS1	-0.435905	4.95943e-05	0.00358455	5.51091	Astro	CV	pct4G8PositiveArea				TRIM47	0.334303	0.000526142	0.0378925	5.26742	Astro	R47H	pct4G8PositiveArea				PIP5K1B	-0.453228	1.90807e-05	0.0013791	5.43061	Astro	R62H	pct4G8PositiveArea
CDC14A	-0.199096	5.07909e-05	0.00364443	8.24505	Astro	CV	pct4G8PositiveArea				SGO1-AS1	-0.363691	0.000528092	0.0378925	6.66177	Astro	R47H	pct4G8PositiveArea				ATP10B	-0.3676	2.00376e-05	0.00143777	6.83525	Astro	R62H	pct4G8PositiveArea
FREM2	-0.414237	5.12982e-05	0.00365435	5.89479	Astro	CV	pct4G8PositiveArea				B4GALNT4	0.252772	0.000542388	0.0386383	6.80296	Astro	R47H	pct4G8PositiveArea				LINC01094	0.446009	2.14429e-05	0.00151708	6.60778	Astro	R62H	pct4G8PositiveArea
KCNJ10	0.284631	5.34595e-05	0.00378111	7.08741	Astro	CV	pct4G8PositiveArea				TUBB	0.275377	0.00054758	0.0387296	4.13102	Astro	R47H	pct4G8PositiveArea				FYN	-0.118436	2.14493e-05	0.00151708	10.1759	Astro	R62H	pct4G8PositiveArea
PHF21B	-0.180437	5.59157e-05	0.00389056	8.34739	Astro	CV	pct4G8PositiveArea				CPEB3	-0.142415	0.00056654	0.0397864	8.63019	Astro	R47H	pct4G8PositiveArea				ITM2C	0.279796	2.33206e-05	0.00163774	7.52707	Astro	R62H	pct4G8PositiveArea
NEK6	-0.290079	5.60421e-05	0.00389056	6.64757	Astro	CV	pct4G8PositiveArea				FMNL2	-0.0887426	0.000573712	0.0400063	10.2505	Astro	R47H	pct4G8PositiveArea				LUC7L3	0.171292	2.41571e-05	0.00168453	8.79876	Astro	R62H	pct4G8PositiveArea
SLC25A37	-0.275345	5.61856e-05	0.00389056	6.78405	Astro	CV	pct4G8PositiveArea				ARHGAP35	-0.153405	0.000586907	0.0404213	8.08965	Astro	R47H	pct4G8PositiveArea				PDE7B	-0.176086	2.48166e-05	0.00171842	9.00698	Astro	R62H	pct4G8PositiveArea
MIR4300HG	0.305521	5.75936e-05	0.00396036	8.41128	Astro	CV	pct4G8PositiveArea				DPP6	-0.388044	0.000587827	0.0404213	7.11838	Astro	R47H	pct4G8PositiveArea				FAM171A1	0.18246	2.51506e-05	0.00172945	8.61272	Astro	R62H	pct4G8PositiveArea
ANKRD9	0.383881	5.85165e-05	0.00399607	4.93565	Astro	CV	pct4G8PositiveArea				APOE	0.264436	0.000599361	0.0409302	8.1562	Astro	R47H	pct4G8PositiveArea				FABP5	-0.419288	3.1032e-05	0.00211917	4.57642	Astro	R62H	pct4G8PositiveArea
SPARC	0.432668	6.07349e-05	0.00411915	4.45317	Astro	CV	pct4G8PositiveArea				FGD6	-0.176386	0.000617101	0.0418529	7.65674	Astro	R47H	pct4G8PositiveArea				HLA-A	0.413761	3.24323e-05	0.00219962	4.99267	Astro	R62H	pct4G8PositiveArea
PCED1B	-0.40813	6.14688e-05	0.00413515	6.07453	Astro	CV	pct4G8PositiveArea				APC	0.0977954	0.000630782	0.0424898	9.74352	Astro	R47H	pct4G8PositiveArea				IQCJ-SCHIP1	-0.497863	3.28632e-05	0.00221369	5.11155	Astro	R62H	pct4G8PositiveArea
JUNB	0.440067	6.18059e-05	0.00413515	5.20999	Astro	CV	pct4G8PositiveArea				ITPKB	0.125184	0.000673289	0.0450467	9.33013	Astro	R47H	pct4G8PositiveArea				AHCYL1	-0.17287	3.46006e-05	0.00229943	9.56618	Astro	R62H	pct4G8PositiveArea
VEZT	-0.234814	6.82507e-05	0.00453569	7.12895	Astro	CV	pct4G8PositiveArea				UBB	0.315429	0.000709525	0.0471525	4.95492	Astro	R47H	pct4G8PositiveArea				RAMP1	0.25514	3.45882e-05	0.00229943	7.35366	Astro	R62H	pct4G8PositiveArea
RPS2	0.377796	7.11071e-05	0.00467035	4.67987	Astro	CV	pct4G8PositiveArea				MIR100HG	0.111455	0.000715527	0.0472344	9.28407	Astro	R47H	pct4G8PositiveArea				QKI	-0.0975702	3.54967e-05	0.00234326	11.0438	Astro	R62H	pct4G8PositiveArea
PAGR1	0.312789	7.12203e-05	0.00467035	4.07823	Astro	CV	pct4G8PositiveArea				BSG	0.208523	0.00072655	0.0476444	7.17635	Astro	R47H	pct4G8PositiveArea				SLC26A5	0.377034	3.67126e-05	0.00240747	4.35006	Astro	R62H	pct4G8PositiveArea
RGCC	0.38727	7.4104e-05	0.00482749	5.59694	Astro	CV	pct4G8PositiveArea				SNX29	-0.189897	0.000739773	0.047895	7.52116	Astro	R47H	pct4G8PositiveArea				SSBP2	0.162091	4.13192e-05	0.00269173	9.10595	Astro	R62H	pct4G8PositiveArea
UBB	0.378435	7.50885e-05	0.00485965	4.95492	Astro	CV	pct4G8PositiveArea				SLC30A1	0.312497	0.000740046	0.047895	5.22241	Astro	R47H	pct4G8PositiveArea				PTMS	0.361669	4.65085e-05	0.00300998	4.39501	Astro	R62H	pct4G8PositiveArea
NDUFA13	0.377562	7.57412e-05	0.00487006	4.96163	Astro	CV	pct4G8PositiveArea				GTF2IRD1	-0.240607	0.000753928	0.0484766	6.71028	Astro	R47H	pct4G8PositiveArea				EGF	0.419838	4.84495e-05	0.00311524	4.69448	Astro	R62H	pct4G8PositiveArea
STON2	-0.160674	7.9984e-05	0.00510969	8.96483	Astro	CV	pct4G8PositiveArea				S1PR1	0.313054	0.000759181	0.0484994	5.22065	Astro	R47H	pct4G8PositiveArea				OXTR	-0.335662	5.02039e-05	0.00318713	4.06582	Astro	R62H	pct4G8PositiveArea
HP1BP3	0.213632	8.08403e-05	0.00513128	7.61328	Astro	CV	pct4G8PositiveArea				TSC22D4	0.22213	0.00077314	0.0490745	6.99807	Astro	R47H	pct4G8PositiveArea				LRRC8B	-0.383859	5.02112e-05	0.00318713	4.47559	Astro	R62H	pct4G8PositiveArea
CAMK2N1	0.37265	8.27831e-05	0.00519568	5.12785	Astro	CV	pct4G8PositiveArea				PPP6R2	-0.178328	0.00078595	0.0495699	7.61883	Astro	R47H	pct4G8PositiveArea				COLGALT2	0.331371	5.15328e-05	0.00323015	6.56475	Astro	R62H	pct4G8PositiveArea
NTNG1	0.461635	8.29042e-05	0.00519568	4.98235	Astro	CV	pct4G8PositiveArea				MYO6	-0.118292	0.000794424	0.0496071	8.79639	Astro	R47H	pct4G8PositiveArea				CTNNA2	0.108891	5.18678e-05	0.00323015	12.787	Astro	R62H	pct4G8PositiveArea
DPP7	0.334286	8.45053e-05	0.00526271	5.90303	Astro	CV	pct4G8PositiveArea				C1orf56	0.295252	0.000796559	0.0496071	4.36599	Astro	R47H	pct4G8PositiveArea				TERF2IP	0.325418	5.18676e-05	0.00323015	6.58513	Astro	R62H	pct4G8PositiveArea
PNISR	0.131239	8.75228e-05	0.00541657	9.42772	Astro	CV	pct4G8PositiveArea				SNHG9	0.302047	0.000808753	0.0500517	4.41279	Astro	R47H	pct4G8PositiveArea				ZC3H12B	-0.39404	5.27384e-05	0.00326385	6.93256	Astro	R62H	pct4G8PositiveArea
EEF1A1	0.331873	8.86554e-05	0.00545163	6.12097	Astro	CV	pct4G8PositiveArea				MAML3	-0.336343	0.000838585	0.0515756	6.40671	Astro	R47H	pct4G8PositiveArea				MAPK10	0.0945319	5.31649e-05	0.00326981	10.8534	Astro	R62H	pct4G8PositiveArea
LENG8	0.295079	8.91904e-05	0.00545163	6.38076	Astro	CV	pct4G8PositiveArea				PTCHD1	0.23545	0.00087291	0.0533553	7.10607	Astro	R47H	pct4G8PositiveArea				TRPM3	0.175549	5.55961e-05	0.00339823	10.8312	Astro	R62H	pct4G8PositiveArea
KCNQ3	-0.339819	9.20154e-05	0.0055898	7.54058	Astro	CV	pct4G8PositiveArea				OBI1-AS1	0.145372	0.00091253	0.0554348	10.1423	Astro	R47H	pct4G8PositiveArea				ARMH1	-0.302613	5.78226e-05	0.00351263	6.77897	Astro	R62H	pct4G8PositiveArea
MARCKSL1	0.383514	9.60838e-05	0.00578392	4.74333	Astro	CV	pct4G8PositiveArea				KATNAL2	-0.195592	0.000937869	0.0566267	7.32851	Astro	R47H	pct4G8PositiveArea				HIF3A	0.163796	6.37225e-05	0.00382412	9.75255	Astro	R62H	pct4G8PositiveArea
RPS28	0.387586	9.63791e-05	0.00578392	4.98631	Astro	CV	pct4G8PositiveArea				PIK3C2B	-0.315039	0.000958916	0.0575466	5.25188	Astro	R47H	pct4G8PositiveArea				IQGAP1	0.293909	6.36578e-05	0.00382412	6.67523	Astro	R62H	pct4G8PositiveArea
DST	0.113345	0.000102777	0.00613072	11.3763	Astro	CV	pct4G8PositiveArea				SLC6A9	0.272551	0.000984502	0.0587262	4.23572	Astro	R47H	pct4G8PositiveArea				RNF150	-0.293831	6.50706e-05	0.00385835	7.26683	Astro	R62H	pct4G8PositiveArea
ANKRD29	-0.371965	0.000106207	0.00629738	5.31703	Astro	CV	pct4G8PositiveArea				PEA15	0.297864	0.00100812	0.0597746	5.32674	Astro	R47H	pct4G8PositiveArea				HAP1	0.416267	6.50721e-05	0.00385835	5.1587	Astro	R62H	pct4G8PositiveArea
DBI	0.373999	0.00010724	0.00632079	5.82282	Astro	CV	pct4G8PositiveArea				MARCKS	0.288965	0.0010335	0.0603432	5.86397	Astro	R47H	pct4G8PositiveArea				AQP4-AS1	-0.268921	6.7696e-05	0.00399003	8.82495	Astro	R62H	pct4G8PositiveArea
TRIL	0.342878	0.000108539	0.0063595	5.97264	Astro	CV	pct4G8PositiveArea				METRN	0.233598	0.00103654	0.0603432	6.87123	Astro	R47H	pct4G8PositiveArea				ENOX1	-0.302375	6.94647e-05	0.00407006	7.50796	Astro	R62H	pct4G8PositiveArea
MAT2A	0.238618	0.00011614	0.00676481	7.23986	Astro	CV	pct4G8PositiveArea				PUF60	0.296669	0.00103715	0.0603432	4.46611	Astro	R47H	pct4G8PositiveArea				KCNJ10	0.285302	7.07632e-05	0.00412175	7.08741	Astro	R62H	pct4G8PositiveArea
DDX3P1	0.359535	0.000117233	0.00678854	4.75216	Astro	CV	pct4G8PositiveArea				NUCB1	0.310414	0.00104208	0.0603432	5.13982	Astro	R47H	pct4G8PositiveArea				LINC00461	-0.155307	7.52304e-05	0.00435632	9.04666	Astro	R62H	pct4G8PositiveArea
CYB5B	-0.234136	0.000124832	0.00718654	7.3579	Astro	CV	pct4G8PositiveArea				CLEC16A	-0.138588	0.00104852	0.0603631	8.34056	Astro	R47H	pct4G8PositiveArea				LDLR	-0.422083	7.83124e-05	0.00450842	5.00014	Astro	R62H	pct4G8PositiveArea
UNC80	-0.378584	0.000127794	0.00731456	5.27702	Astro	CV	pct4G8PositiveArea				NHSL1	-0.137414	0.00106638	0.0610363	8.59412	Astro	R47H	pct4G8PositiveArea				AHNAK	0.260673	7.98812e-05	0.00457216	7.33056	Astro	R62H	pct4G8PositiveArea
PRDX1	0.352945	0.0001297	0.00738096	5.70783	Astro	CV	pct4G8PositiveArea				IFITM2	0.25262	0.001079	0.0612694	4.06296	Astro	R47H	pct4G8PositiveArea				PSAP	0.197431	8.14916e-05	0.00463753	7.97476	Astro	R62H	pct4G8PositiveArea
ANAPC11	0.297542	0.000132637	0.00750498	4.02255	Astro	CV	pct4G8PositiveArea				ARL6IP1	0.300049	0.00108562	0.0612694	5.41289	Astro	R47H	pct4G8PositiveArea				IGFBP5	0.469184	8.32409e-05	0.00471001	4.79148	Astro	R62H	pct4G8PositiveArea
SIRT2	0.351097	0.000134639	0.00757497	4.65077	Astro	CV	pct4G8PositiveArea				NXN	-0.296607	0.00109355	0.0612694	5.65539	Astro	R47H	pct4G8PositiveArea				MUC1	0.337836	8.48501e-05	0.00477378	4.16083	Astro	R62H	pct4G8PositiveArea
TP53I13	0.355757	0.00013642	0.00763182	4.49052	Astro	CV	pct4G8PositiveArea				TRIP10	0.250904	0.0010952	0.0612694	4.05852	Astro	R47H	pct4G8PositiveArea				HS3ST5	-0.333368	9.05263e-05	0.00506436	7.19999	Astro	R62H	pct4G8PositiveArea
EFCAB6	-0.33925	0.000145093	0.0080273	5.93415	Astro	CV	pct4G8PositiveArea				CDH20	-0.0907178	0.00110424	0.061428	11.1516	Astro	R47H	pct4G8PositiveArea				CORO2B	-0.292878	9.13529e-05	0.00508189	6.60673	Astro	R62H	pct4G8PositiveArea
DTX3	0.361034	0.000145111	0.0080273	5.23024	Astro	CV	pct4G8PositiveArea				TRIO	0.117481	0.0011161	0.0615206	9.24876	Astro	R47H	pct4G8PositiveArea				PALLD	-0.18327	9.2372e-05	0.00510988	8.88444	Astro	R62H	pct4G8PositiveArea
GPATCH2	-0.322495	0.000148149	0.00814985	6.19851	Astro	CV	pct4G8PositiveArea				RPL15	0.29147	0.00111833	0.0615206	4.46913	Astro	R47H	pct4G8PositiveArea				AQP4	0.164827	9.57259e-05	0.00526599	9.75141	Astro	R62H	pct4G8PositiveArea
MICALL2	0.254401	0.000150303	0.00818594	7.08511	Astro	CV	pct4G8PositiveArea				B4GAT1	0.299542	0.00113182	0.0619186	4.83513	Astro	R47H	pct4G8PositiveArea				PCNX2	-0.343471	9.74763e-05	0.00533266	6.37217	Astro	R62H	pct4G8PositiveArea
CDK2AP1	0.363812	0.000150459	0.00818594	4.67175	Astro	CV	pct4G8PositiveArea				HSP90B1	0.308827	0.00114095	0.0620752	5.38805	Astro	R47H	pct4G8PositiveArea				CACNA1A	-0.390239	0.000102003	0.00554965	4.48579	Astro	R62H	pct4G8PositiveArea
GRINA	0.330155	0.000151527	0.00819901	5.93885	Astro	CV	pct4G8PositiveArea				GRIA4	0.317681	0.00116954	0.0632832	4.54132	Astro	R47H	pct4G8PositiveArea				GLRB	-0.326108	0.000102895	0.00556757	4.1973	Astro	R62H	pct4G8PositiveArea
NDUFS7	0.351934	0.00015278	0.00822191	4.68426	Astro	CV	pct4G8PositiveArea				ANO8	0.257104	0.00118995	0.0637724	6.14614	Astro	R47H	pct4G8PositiveArea				CHL1	-0.188125	0.000103815	0.00558683	8.54599	Astro	R62H	pct4G8PositiveArea
BABAM2	-0.174051	0.000156285	0.00831769	8.15702	Astro	CV	pct4G8PositiveArea				CSRP1	0.191138	0.0011942	0.0637724	7.67164	Astro	R47H	pct4G8PositiveArea				PRODH	0.260343	0.000104984	0.00561922	7.6964	Astro	R62H	pct4G8PositiveArea
CRYAB	0.439982	0.000156575	0.00831769	6.61497	Astro	CV	pct4G8PositiveArea				ATP2B2	-0.179901	0.00119791	0.0637724	7.85246	Astro	R47H	pct4G8PositiveArea				ARGLU1	0.188597	0.00010567	0.00562551	8.29066	Astro	R62H	pct4G8PositiveArea
ABLIM1	-0.106777	0.000157613	0.00831769	9.92795	Astro	CV	pct4G8PositiveArea				ANOS1	0.241689	0.00122068	0.0646374	6.80051	Astro	R47H	pct4G8PositiveArea				TMEM232	-0.243294	0.000115273	0.00608619	7.86332	Astro	R62H	pct4G8PositiveArea
ADGRL3	-0.0889899	0.000158004	0.00831769	10.9984	Astro	CV	pct4G8PositiveArea				PFKP	0.219343	0.00130715	0.0688479	7.84665	Astro	R47H	pct4G8PositiveArea				TMSB4X	-0.387176	0.000115553	0.00608619	4.62824	Astro	R62H	pct4G8PositiveArea
ATP5MC3	0.327184	0.00015876	0.00831769	4.29873	Astro	CV	pct4G8PositiveArea				LINC01727	-0.297104	0.0013244	0.0690286	6.63346	Astro	R47H	pct4G8PositiveArea				IL33	-0.353787	0.000118842	0.00622632	5.85468	Astro	R62H	pct4G8PositiveArea
FTCDNL1	-0.307812	0.000167994	0.00875516	6.51456	Astro	CV	pct4G8PositiveArea				CNTNAP1	0.298488	0.00132452	0.0690286	4.6328	Astro	R47H	pct4G8PositiveArea				SMTN	0.38367	0.000119656	0.00623596	5.51963	Astro	R62H	pct4G8PositiveArea
LINC01414	-0.407929	0.000175937	0.00912107	5.98977	Astro	CV	pct4G8PositiveArea				MIRLET7BHG	-0.272984	0.00134832	0.069877	5.7801	Astro	R47H	pct4G8PositiveArea				SREBF1	0.332017	0.000121089	0.00627759	6.5674	Astro	R62H	pct4G8PositiveArea
HNRNPA2B1	0.172003	0.000179668	0.00926602	8.02998	Astro	CV	pct4G8PositiveArea				ACSS1	-0.15996	0.00135931	0.069877	8.24978	Astro	R47H	pct4G8PositiveArea				AP3B1	-0.208618	0.000126016	0.00649902	7.65987	Astro	R62H	pct4G8PositiveArea
TCTN1	-0.322982	0.000183988	0.00943965	5.90203	Astro	CV	pct4G8PositiveArea				ELOVL1	0.279962	0.00136197	0.069877	4.38654	Astro	R47H	pct4G8PositiveArea				FANCC	0.403759	0.00012724	0.00652812	5.15558	Astro	R62H	pct4G8PositiveArea
TEKT4P2	0.334638	0.000186852	0.00953718	4.43821	Astro	CV	pct4G8PositiveArea				FRMD4A	-0.313331	0.00137811	0.0703403	7.00054	Astro	R47H	pct4G8PositiveArea				OBI1-AS1	0.17542	0.000129686	0.00661936	10.1423	Astro	R62H	pct4G8PositiveArea
TSHZ2	0.471442	0.000187949	0.00954397	5.32019	Astro	CV	pct4G8PositiveArea				IGSF8	0.278539	0.00139094	0.0706314	4.38016	Astro	R47H	pct4G8PositiveArea				TENM4	-0.244769	0.000130492	0.0066263	8.31267	Astro	R62H	pct4G8PositiveArea
LTBP3	0.278274	0.000189524	0.00957484	6.47489	Astro	CV	pct4G8PositiveArea				GRM3	-0.192249	0.00141687	0.0715807	8.54184	Astro	R47H	pct4G8PositiveArea				SLC30A1	0.370014	0.000132513	0.00669463	5.22241	Astro	R62H	pct4G8PositiveArea
CCDC124	0.263843	0.000192596	0.00968064	3.8913	Astro	CV	pct4G8PositiveArea				IL1RAP	0.2582	0.001434	0.0720787	4.04013	Astro	R47H	pct4G8PositiveArea				TSPAN5	-0.208683	0.000134462	0.00675439	7.73976	Astro	R62H	pct4G8PositiveArea
GLUD1	-0.161618	0.000195567	0.00978032	8.60384	Astro	CV	pct4G8PositiveArea				PHF21B	-0.139027	0.00144248	0.0721385	8.34739	Astro	R47H	pct4G8PositiveArea				SOX2-OT	-0.266101	0.00013542	0.00675439	7.71668	Astro	R62H	pct4G8PositiveArea
DRAP1	0.303529	0.000199928	0.00994819	4.13153	Astro	CV	pct4G8PositiveArea				SRGAP3	-0.145483	0.00153065	0.0761632	8.45316	Astro	R47H	pct4G8PositiveArea				EHBP1L1	0.311388	0.000135743	0.00675439	4.09133	Astro	R62H	pct4G8PositiveArea
DYNC2H1	-0.196756	0.000201548	0.00997864	7.93105	Astro	CV	pct4G8PositiveArea				NWD1	-0.255827	0.00156931	0.0776965	6.89877	Astro	R47H	pct4G8PositiveArea				CD38	-0.369036	0.000137664	0.00681574	5.71624	Astro	R62H	pct4G8PositiveArea
CASC2	-0.275015	0.000203092	0.0100051	7.08066	Astro	CV	pct4G8PositiveArea				ASAP2	-0.142075	0.00158482	0.0780741	7.99441	Astro	R47H	pct4G8PositiveArea				SLC38A2	0.378939	0.000139677	0.00688064	6.05681	Astro	R62H	pct4G8PositiveArea
TRPM3	0.158488	0.000206958	0.010145	10.8312	Astro	CV	pct4G8PositiveArea				ARHGAP24	-0.140077	0.00161428	0.0789851	9.42989	Astro	R47H	pct4G8PositiveArea				UTRN	0.179191	0.000140365	0.00688064	8.28664	Astro	R62H	pct4G8PositiveArea
HIF3A	0.148874	0.000211031	0.0102937	9.75255	Astro	CV	pct4G8PositiveArea				ARHGEF3	0.309531	0.00161927	0.0789851	6.80233	Astro	R47H	pct4G8PositiveArea				WFS1	0.28709	0.000147851	0.00721195	6.69306	Astro	R62H	pct4G8PositiveArea
RYR3	-0.0996879	0.000215796	0.0104746	11.0806	Astro	CV	pct4G8PositiveArea				PIP5K1A	-0.215586	0.0016275	0.0789974	6.70263	Astro	R47H	pct4G8PositiveArea				ADCY1	-0.33048	0.000151478	0.00735263	4.32866	Astro	R62H	pct4G8PositiveArea
HSPA8	0.356229	0.000222521	0.0107483	5.29069	Astro	CV	pct4G8PositiveArea				GLI3	-0.125669	0.0016429	0.0793561	8.74388	Astro	R47H	pct4G8PositiveArea				IFITM2	0.305958	0.000152466	0.0073645	4.06296	Astro	R62H	pct4G8PositiveArea
RERG	-0.304128	0.000233102	0.0112047	7.30614	Astro	CV	pct4G8PositiveArea				DNAH6	-0.293485	0.00165508	0.0795563	4.51611	Astro	R47H	pct4G8PositiveArea				CXCL14	0.373424	0.000154597	0.00743116	5.86538	Astro	R62H	pct4G8PositiveArea
WWC1	-0.166064	0.000236558	0.0112711	8.45593	Astro	CV	pct4G8PositiveArea				LRP1B	0.0678456	0.00166324	0.0795621	12.2243	Astro	R47H	pct4G8PositiveArea				AMD1	-0.376308	0.000155389	0.00743316	5.20959	Astro	R62H	pct4G8PositiveArea
A2ML1-AS1	0.336969	0.000236759	0.0112711	4.64148	Astro	CV	pct4G8PositiveArea				CHKA	-0.136868	0.00168671	0.0802971	8.21267	Astro	R47H	pct4G8PositiveArea				ZNF441	-0.35286	0.000164376	0.00782524	4.57844	Astro	R62H	pct4G8PositiveArea
JUND	0.345963	0.00023951	0.0112997	5.51257	Astro	CV	pct4G8PositiveArea				ARMH1	-0.225594	0.00171425	0.0812177	6.77897	Astro	R47H	pct4G8PositiveArea				PLEKHA5	0.262955	0.000172104	0.00811589	8.53519	Astro	R62H	pct4G8PositiveArea
C3orf70	-0.247334	0.000239642	0.0112997	7.07225	Astro	CV	pct4G8PositiveArea				PAPLN	-0.181827	0.00176635	0.0832875	7.82256	Astro	R47H	pct4G8PositiveArea				ROR1	-0.289849	0.00017212	0.00811589	7.21835	Astro	R62H	pct4G8PositiveArea
RASD1	0.368493	0.000248927	0.0116819	4.94553	Astro	CV	pct4G8PositiveArea				OMG	0.275134	0.00177584	0.0833384	4.45847	Astro	R47H	pct4G8PositiveArea				TFDP2	0.245343	0.000176736	0.00829403	7.34607	Astro	R62H	pct4G8PositiveArea
ZNF441	-0.335753	0.000257447	0.0120247	4.57844	Astro	CV	pct4G8PositiveArea				PLEKHO2	0.2906	0.00179576	0.0838259	4.68807	Astro	R47H	pct4G8PositiveArea				CREB5	0.44884	0.000179123	0.0083664	5.73196	Astro	R62H	pct4G8PositiveArea
MT1X	0.367077	0.00026575	0.0123543	6.07066	Astro	CV	pct4G8PositiveArea				BCL6	0.176869	0.00180316	0.0838259	8.47026	Astro	R47H	pct4G8PositiveArea				SELENBP1	0.363145	0.000185611	0.00862875	5.27639	Astro	R62H	pct4G8PositiveArea
SAT1	-0.27709	0.000275601	0.0127377	7.13997	Astro	CV	pct4G8PositiveArea				SLC22A17	0.278464	0.00181578	0.0840179	5.20046	Astro	R47H	pct4G8PositiveArea				NTRK2	0.117316	0.000187506	0.00867611	10.9677	Astro	R62H	pct4G8PositiveArea
NUDT16L1	0.306	0.00027657	0.0127377	4.19223	Astro	CV	pct4G8PositiveArea				TNS3	-0.184784	0.00185732	0.0855404	7.61064	Astro	R47H	pct4G8PositiveArea				CRISPLD1	-0.409007	0.000195142	0.00898003	4.74612	Astro	R62H	pct4G8PositiveArea
LDAH	-0.309519	0.000282334	0.0129429	6.14204	Astro	CV	pct4G8PositiveArea				SMTN	0.296476	0.00187992	0.0859908	5.51963	Astro	R47H	pct4G8PositiveArea				CCND2-AS1	-0.37691	0.000195888	0.00898003	5.13972	Astro	R62H	pct4G8PositiveArea
DPY19L3	-0.240815	0.000290956	0.0132242	7.05703	Astro	CV	pct4G8PositiveArea				CNTNAP3B	0.270235	0.00188447	0.0859908	6.55894	Astro	R47H	pct4G8PositiveArea				PHACTR3	-0.129328	0.000201973	0.00921631	9.32555	Astro	R62H	pct4G8PositiveArea
MRPS6	0.310099	0.00029215	0.0132242	4.34205	Astro	CV	pct4G8PositiveArea				VASN	0.281074	0.0018942	0.0860383	4.47903	Astro	R47H	pct4G8PositiveArea				DDAH1	-0.150268	0.000203769	0.00925561	8.91008	Astro	R62H	pct4G8PositiveArea
ARHGAP44	-0.363759	0.000292476	0.0132242	5.03563	Astro	CV	pct4G8PositiveArea				GFRA1	-0.300013	0.00192239	0.0869199	5.82805	Astro	R47H	pct4G8PositiveArea				GAREM2	0.353904	0.00021101	0.00954072	5.51414	Astro	R62H	pct4G8PositiveArea
PNPLA6	0.317775	0.000296003	0.0133228	5.76668	Astro	CV	pct4G8PositiveArea				APPL2	-0.168485	0.00195945	0.0881932	7.38622	Astro	R47H	pct4G8PositiveArea				C1orf122	0.346932	0.000213238	0.00959767	4.86036	Astro	R62H	pct4G8PositiveArea
KLHL32	-0.226829	0.000298382	0.0133691	7.85873	Astro	CV	pct4G8PositiveArea				BGN	0.282951	0.00197523	0.0885012	4.49976	Astro	R47H	pct4G8PositiveArea				SH3RF1	-0.18498	0.000220749	0.00989077	8.01182	Astro	R62H	pct4G8PositiveArea
COX5B	0.348378	0.000308131	0.0137438	4.7703	Astro	CV	pct4G8PositiveArea				SLC44A3-AS1	0.211543	0.00198632	0.0885971	7.77581	Astro	R47H	pct4G8PositiveArea				GPC5	-0.0894269	0.000221811	0.00989356	12.358	Astro	R62H	pct4G8PositiveArea
NRCAM	-0.104813	0.000311768	0.0138436	10.2024	Astro	CV	pct4G8PositiveArea				FAIM2	0.283315	0.00200562	0.0887067	5.18221	Astro	R47H	pct4G8PositiveArea				CLCN7	0.349679	0.000223356	0.00991781	5.46893	Astro	R62H	pct4G8PositiveArea
ZNF532	-0.183346	0.000315226	0.0139347	7.72206	Astro	CV	pct4G8PositiveArea				ANGPTL4	0.280965	0.00201604	0.0887067	7.59673	Astro	R47H	pct4G8PositiveArea				COL23A1	0.352992	0.000232063	0.0102584	5.909	Astro	R62H	pct4G8PositiveArea
CHN1	-0.199486	0.00032066	0.0141119	7.80555	Astro	CV	pct4G8PositiveArea				GPC5-AS2	0.287295	0.00203203	0.0887067	5.34146	Astro	R47H	pct4G8PositiveArea				IRAK2	0.357204	0.000236155	0.0103929	4.50854	Astro	R62H	pct4G8PositiveArea
ARHGDIA	0.321288	0.000326358	0.0141799	4.50942	Astro	CV	pct4G8PositiveArea				SHISA4	0.287428	0.00203482	0.0887067	4.67578	Astro	R47H	pct4G8PositiveArea				BCO1	-0.348095	0.000241675	0.0105888	4.36279	Astro	R62H	pct4G8PositiveArea
RBMS3	-0.228378	0.000326467	0.0141799	7.35773	Astro	CV	pct4G8PositiveArea				TUBB2B	0.244963	0.00203855	0.0887067	6.45028	Astro	R47H	pct4G8PositiveArea				MAPRE2	-0.225515	0.000249434	0.0108806	8.12434	Astro	R62H	pct4G8PositiveArea
DCHS2	-0.322518	0.000326501	0.0141799	4.41775	Astro	CV	pct4G8PositiveArea				FBXO42	-0.186703	0.00205044	0.0887067	7.17996	Astro	R47H	pct4G8PositiveArea				KCNE4	0.32071	0.000256062	0.0111207	4.22695	Astro	R62H	pct4G8PositiveArea
NDUFB8	0.278041	0.000335235	0.0144004	4.05918	Astro	CV	pct4G8PositiveArea				CERS2	0.272608	0.00206962	0.0887067	4.426	Astro	R47H	pct4G8PositiveArea				SLC24A4	0.378959	0.000260949	0.0112835	5.90872	Astro	R62H	pct4G8PositiveArea
OSBPL9	-0.203325	0.000335629	0.0144004	7.33969	Astro	CV	pct4G8PositiveArea				CLASP2	-0.131909	0.00207416	0.0887067	8.973	Astro	R47H	pct4G8PositiveArea				DNAH7	-0.210256	0.000269195	0.0115894	8.99213	Astro	R62H	pct4G8PositiveArea
RAPGEF3	0.220446	0.000335943	0.0144004	7.26591	Astro	CV	pct4G8PositiveArea				ABCC8	-0.293597	0.00208459	0.0887067	5.04681	Astro	R47H	pct4G8PositiveArea				PEA15	0.344677	0.000272516	0.0116816	5.32674	Astro	R62H	pct4G8PositiveArea
TSEN2	-0.289889	0.000337426	0.0144017	6.16468	Astro	CV	pct4G8PositiveArea				TMED7	0.289355	0.00208565	0.0887067	5.00744	Astro	R47H	pct4G8PositiveArea				ITGAV	-0.188222	0.00027819	0.0118734	7.91627	Astro	R62H	pct4G8PositiveArea
ZNF395	-0.223271	0.000341048	0.0144938	7.01033	Astro	CV	pct4G8PositiveArea				PRDX1	0.276588	0.00208926	0.0887067	5.70783	Astro	R47H	pct4G8PositiveArea				TNRC6B	0.11653	0.000282822	0.0120193	9.27214	Astro	R62H	pct4G8PositiveArea
FUT10	-0.238816	0.000344041	0.0145585	7.03222	Astro	CV	pct4G8PositiveArea				IL17D	-0.241409	0.00209628	0.0887067	6.23244	Astro	R47H	pct4G8PositiveArea				ARHGEF10L	0.214699	0.000284092	0.0120217	7.43049	Astro	R62H	pct4G8PositiveArea
PTOV1	0.317166	0.000350333	0.0147617	5.66662	Astro	CV	pct4G8PositiveArea				TPI1	0.28753	0.00211436	0.0890909	4.71986	Astro	R47H	pct4G8PositiveArea				CD47	-0.248457	0.00028679	0.0120842	7.02401	Astro	R62H	pct4G8PositiveArea
FAM50A	0.346146	0.000362464	0.0152081	4.80553	Astro	CV	pct4G8PositiveArea				PHLPP1	-0.105172	0.00213471	0.0895675	9.50749	Astro	R47H	pct4G8PositiveArea				HSP90AA1	-0.271665	0.000296397	0.0124361	8.18707	Astro	R62H	pct4G8PositiveArea
GPC6	0.481024	0.000377292	0.0157635	5.96479	Astro	CV	pct4G8PositiveArea				ADD3	-0.0948058	0.00223286	0.09329	9.4879	Astro	R47H	pct4G8PositiveArea				PI16	0.343795	0.00029889	0.0124878	4.39807	Astro	R62H	pct4G8PositiveArea
ZNF280D	-0.182983	0.000382294	0.0159053	7.68426	Astro	CV	pct4G8PositiveArea				LINC02649	0.222887	0.0022972	0.0955752	7.4666	Astro	R47H	pct4G8PositiveArea				DPYSL5	-0.359022	0.000302564	0.0125882	4.58253	Astro	R62H	pct4G8PositiveArea
GOLGB1	0.196897	0.000389122	0.0160776	7.65284	Astro	CV	pct4G8PositiveArea				TSEN2	-0.23977	0.00235365	0.0975139	6.16468	Astro	R47H	pct4G8PositiveArea				MTUS1	0.163159	0.00031343	0.0129785	8.31794	Astro	R62H	pct4G8PositiveArea
SLC22A17	0.324837	0.000389681	0.0160776	5.20046	Astro	CV	pct4G8PositiveArea				HEPN1	0.273641	0.00236478	0.0975668	6.62737	Astro	R47H	pct4G8PositiveArea				SFPQ	-0.216011	0.000315728	0.0129785	7.17011	Astro	R62H	pct4G8PositiveArea
EIF1	0.308959	0.00040686	0.0167167	5.98184	Astro	CV	pct4G8PositiveArea				TOM1L2	-0.134332	0.00238918	0.0978984	8.18474	Astro	R47H	pct4G8PositiveArea				HSPA2	0.355978	0.000315878	0.0129785	4.73861	Astro	R62H	pct4G8PositiveArea
GEM	0.389212	0.000415622	0.0169924	5.35484	Astro	CV	pct4G8PositiveArea				LRIG1	0.111202	0.0023932	0.0978984	9.58445	Astro	R47H	pct4G8PositiveArea				GEM	0.403396	0.000331246	0.0135054	5.35484	Astro	R62H	pct4G8PositiveArea
GOLGA8A	0.314836	0.000417003	0.0169924	5.81494	Astro	CV	pct4G8PositiveArea				CHL1	0.140625	0.00240759	0.0978984	8.54599	Astro	R47H	pct4G8PositiveArea				FLRT2	-0.165742	0.000331429	0.0135054	9.09927	Astro	R62H	pct4G8PositiveArea
FTL	0.229123	0.000423015	0.0171668	7.85638	Astro	CV	pct4G8PositiveArea				SLC1A3	0.0877819	0.00241236	0.0978984	11.7507	Astro	R47H	pct4G8PositiveArea				NWD1	0.30305	0.000340626	0.0138233	6.89877	Astro	R62H	pct4G8PositiveArea
CACNA2D3	0.303055	0.000435879	0.0176166	8.32022	Astro	CV	pct4G8PositiveArea				ABCC9	0.202861	0.0024338	0.0983654	7.12972	Astro	R47H	pct4G8PositiveArea				PLTP	0.337013	0.000344036	0.0139047	5.45523	Astro	R62H	pct4G8PositiveArea
DENND11	0.328709	0.000437916	0.017627	4.88537	Astro	CV	pct4G8PositiveArea				ARSG	-0.25773	0.00245317	0.0987449	4.24601	Astro	R47H	pct4G8PositiveArea				PMP2	-0.29792	0.000346631	0.0139094	6.53232	Astro	R62H	pct4G8PositiveArea
SFPQ	-0.206708	0.000442592	0.0177431	7.17011	Astro	CV	pct4G8PositiveArea				PRRX1	0.311139	0.00250643	0.099355	6.19637	Astro	R47H	pct4G8PositiveArea				CDK2AP1	0.349881	0.000346963	0.0139094	4.67175	Astro	R62H	pct4G8PositiveArea
SYNE1	0.111936	0.000452036	0.0180486	9.84749	Astro	CV	pct4G8PositiveArea				UBALD1	0.214373	0.00251827	0.099355	3.9242	Astro	R47H	pct4G8PositiveArea				ANKS1B	-0.267022	0.000351644	0.014037	8.027	Astro	R62H	pct4G8PositiveArea
SACS	0.276063	0.000455487	0.0181134	6.66609	Astro	CV	pct4G8PositiveArea				FGFRL1	0.270241	0.00252516	0.099355	5.59204	Astro	R47H	pct4G8PositiveArea				KCNN2	0.38637	0.00035298	0.014037	5.09514	Astro	R62H	pct4G8PositiveArea
ACSS3	-0.14999	0.000457355	0.0181149	8.71899	Astro	CV	pct4G8PositiveArea				RSRP1	0.230335	0.00252829	0.099355	6.54037	Astro	R47H	pct4G8PositiveArea				CSPG5	0.325931	0.000356898	0.0140582	5.82662	Astro	R62H	pct4G8PositiveArea
CLIP1	-0.168849	0.000479082	0.0188913	8.18378	Astro	CV	pct4G8PositiveArea				CDV3	0.250423	0.00253236	0.099355	4.18643	Astro	R47H	pct4G8PositiveArea				CSGALNACT1	-0.115715	0.000357127	0.0140582	9.67817	Astro	R62H	pct4G8PositiveArea
LINC01376	-0.298401	0.000480773	0.0188913	6.50053	Astro	CV	pct4G8PositiveArea				ARRDC3	-0.273431	0.002538	0.099355	4.62757	Astro	R47H	pct4G8PositiveArea				SMOC1	0.367294	0.000357773	0.0140582	4.46948	Astro	R62H	pct4G8PositiveArea
ATXN7L1	-0.205524	0.00049288	0.0192905	7.38036	Astro	CV	pct4G8PositiveArea				RNPC3	-0.133623	0.00253856	0.099355	8.09077	Astro	R47H	pct4G8PositiveArea				ADGRL3	-0.0855705	0.000363209	0.0142154	10.9984	Astro	R62H	pct4G8PositiveArea
FBXO44	0.331464	0.000494881	0.0192926	4.75667	Astro	CV	pct4G8PositiveArea				NDRG1	-0.294588	0.00255948	0.0997796	5.49543	Astro	R47H	pct4G8PositiveArea				MRTFB	-0.254223	0.000365884	0.0142637	7.16224	Astro	R62H	pct4G8PositiveArea
RORA	0.0790754	0.000505502	0.0196294	12.265	Astro	CV	pct4G8PositiveArea				FAM20C	0.2756	0.00259629	0.100817	4.52295	Astro	R47H	pct4G8PositiveArea				A2ML1	0.343806	0.000384321	0.0149179	5.25284	Astro	R62H	pct4G8PositiveArea
DAAM1	-0.140718	0.000508346	0.0196627	8.94574	Astro	CV	pct4G8PositiveArea				BCAT2	-0.225269	0.00261752	0.101245	6.63781	Astro	R47H	pct4G8PositiveArea				PNISR	0.120944	0.000387385	0.0149179	9.42772	Astro	R62H	pct4G8PositiveArea
UBL5	0.314634	0.000520024	0.0200361	4.41981	Astro	CV	pct4G8PositiveArea				DENND2A	-0.254174	0.0026652	0.102688	6.35949	Astro	R47H	pct4G8PositiveArea				GRIA2	-0.238654	0.000387897	0.0149179	8.36195	Astro	R62H	pct4G8PositiveArea
RPS15AP10	-0.257168	0.000527359	0.0201863	3.95285	Astro	CV	pct4G8PositiveArea				NRXN1	-0.0990537	0.0026847	0.103038	12.1272	Astro	R47H	pct4G8PositiveArea				TAB2	-0.175367	0.00038869	0.0149179	8.15095	Astro	R62H	pct4G8PositiveArea
ZBTB20-AS5	0.336716	0.000528	0.0201863	5.42056	Astro	CV	pct4G8PositiveArea				SOD2	0.264035	0.00271182	0.103677	6.6342	Astro	R47H	pct4G8PositiveArea				MAML2	0.108881	0.000395351	0.0151149	10.4995	Astro	R62H	pct4G8PositiveArea
SORCS2	-0.15563	0.000531832	0.0202216	8.28095	Astro	CV	pct4G8PositiveArea				NRCAM	0.0847774	0.00277469	0.104998	10.2024	Astro	R47H	pct4G8PositiveArea				BMPER	-0.367659	0.000405101	0.0153992	5.0001	Astro	R62H	pct4G8PositiveArea
HNRNPKP3	-0.363092	0.000533589	0.0202216	5.10853	Astro	CV	pct4G8PositiveArea				STXBP5L	-0.333696	0.00277755	0.104998	4.39072	Astro	R47H	pct4G8PositiveArea				DDX5	0.161218	0.000405897	0.0153992	8.32886	Astro	R62H	pct4G8PositiveArea
ARMH1	-0.255492	0.000535048	0.0202216	6.77897	Astro	CV	pct4G8PositiveArea				PDCL3P4	-0.177709	0.00277995	0.104998	7.2525	Astro	R47H	pct4G8PositiveArea				SYNM	0.337349	0.000423683	0.0159929	5.60657	Astro	R62H	pct4G8PositiveArea
FGGY	-0.203796	0.000537465	0.0202357	7.50773	Astro	CV	pct4G8PositiveArea				ATP6AP1	0.280465	0.00278878	0.104998	4.64504	Astro	R47H	pct4G8PositiveArea				ABCC9	-0.246562	0.000424777	0.0159929	7.12972	Astro	R62H	pct4G8PositiveArea
DLC1	0.230381	0.000541397	0.0202696	8.14452	Astro	CV	pct4G8PositiveArea				TNRC6B	-0.0917293	0.0028068	0.105116	9.27214	Astro	R47H	pct4G8PositiveArea				SMC4	0.28657	0.000427234	0.0160245	4.02241	Astro	R62H	pct4G8PositiveArea
GPCPD1	-0.328814	0.000542462	0.0202696	5.681	Astro	CV	pct4G8PositiveArea				EFNA1	0.239735	0.00282486	0.105116	4.13383	Astro	R47H	pct4G8PositiveArea				SOX21-AS1	-0.320587	0.000432285	0.0161528	6.19851	Astro	R62H	pct4G8PositiveArea
HIP1R	0.231789	0.000544744	0.0202784	7.2648	Astro	CV	pct4G8PositiveArea				DIRC3	-0.337923	0.00283109	0.105116	5.60363	Astro	R47H	pct4G8PositiveArea				CST3	0.208509	0.000439855	0.0163738	8.71577	Astro	R62H	pct4G8PositiveArea
BMPR1B	-0.105132	0.000550739	0.0204248	9.82762	Astro	CV	pct4G8PositiveArea				ZNF559	-0.25315	0.00283904	0.105116	4.28013	Astro	R47H	pct4G8PositiveArea				PDE8B	-0.318415	0.000445056	0.0165054	4.31012	Astro	R62H	pct4G8PositiveArea
ZMAT1	-0.189592	0.000555513	0.020525	7.85297	Astro	CV	pct4G8PositiveArea				NAMPT	0.354672	0.00284498	0.105116	5.06162	Astro	R47H	pct4G8PositiveArea				SFTPD-AS1	0.296362	0.000452966	0.0167361	4.16851	Astro	R62H	pct4G8PositiveArea
NDUFB2	0.338985	0.000557598	0.0205254	4.78516	Astro	CV	pct4G8PositiveArea				ACTN1	0.29523	0.00289709	0.106643	5.38794	Astro	R47H	pct4G8PositiveArea				PEX5L	-0.474582	0.000471393	0.0173522	6.15538	Astro	R62H	pct4G8PositiveArea
SLC25A5	0.291258	0.000565326	0.0207328	4.1626	Astro	CV	pct4G8PositiveArea				ANKRD24	-0.272405	0.00296288	0.108661	4.73199	Astro	R47H	pct4G8PositiveArea				PDE3B	0.197661	0.000485412	0.0178021	8.27681	Astro	R62H	pct4G8PositiveArea
MAN1A1	0.369615	0.000580254	0.0210497	5.07989	Astro	CV	pct4G8PositiveArea				TEX21P	-0.282199	0.00299984	0.109435	4.98794	Astro	R47H	pct4G8PositiveArea				ACSS3	-0.152071	0.000489509	0.0178229	8.71899	Astro	R62H	pct4G8PositiveArea
DCLK1	0.529655	0.000582012	0.0210497	6.0125	Astro	CV	pct4G8PositiveArea				HSPA5	0.286561	0.00301028	0.109435	5.61821	Astro	R47H	pct4G8PositiveArea				SLC25A37	-0.242729	0.00048958	0.0178229	6.78405	Astro	R62H	pct4G8PositiveArea
DLGAP1	0.347817	0.000582082	0.0210497	7.77784	Astro	CV	pct4G8PositiveArea				OLFM1	0.256731	0.00302655	0.109435	4.37917	Astro	R47H	pct4G8PositiveArea				IFRD1	0.340965	0.000496639	0.0180136	5.40883	Astro	R62H	pct4G8PositiveArea
GRK2	0.316971	0.000582471	0.0210497	4.75012	Astro	CV	pct4G8PositiveArea				BCAR3	-0.150338	0.00302819	0.109435	7.72291	Astro	R47H	pct4G8PositiveArea				NINJ1	0.298173	0.000500756	0.0180967	4.18668	Astro	R62H	pct4G8PositiveArea
GAPDH	0.245157	0.000592298	0.021327	7.26804	Astro	CV	pct4G8PositiveArea				IGF1R	-0.119393	0.00307444	0.110702	8.69873	Astro	R47H	pct4G8PositiveArea				AVIL	-0.349675	0.000507813	0.0182361	4.76798	Astro	R62H	pct4G8PositiveArea
BRINP2	-0.259857	0.000596112	0.0213866	7.11291	Astro	CV	pct4G8PositiveArea				LGALS3BP	0.27082	0.00321599	0.115379	4.76137	Astro	R47H	pct4G8PositiveArea				LMNTD1	0.355939	0.000508296	0.0182361	5.64183	Astro	R62H	pct4G8PositiveArea
RHBDL3	0.343886	0.0005984	0.0213912	5.67203	Astro	CV	pct4G8PositiveArea				CD63	0.2629	0.00324882	0.116137	5.69336	Astro	R47H	pct4G8PositiveArea				CYFIP2	-0.181416	0.000517827	0.0185109	7.76846	Astro	R62H	pct4G8PositiveArea
ADGRB3	0.0965359	0.000600981	0.0214062	11.4149	Astro	CV	pct4G8PositiveArea				MAPK8IP1	0.262386	0.0032974	0.117074	4.5105	Astro	R47H	pct4G8PositiveArea				OXCT1	0.333715	0.000524732	0.0186903	5.5051	Astro	R62H	pct4G8PositiveArea
GARNL3	-0.236971	0.000611739	0.0217113	7.25413	Astro	CV	pct4G8PositiveArea				SSPN	0.240035	0.00330771	0.117074	6.18708	Astro	R47H	pct4G8PositiveArea				PDE4B	-0.138867	0.000534023	0.018953	9.90984	Astro	R62H	pct4G8PositiveArea
SESN1	0.217973	0.000624332	0.0219524	7.41738	Astro	CV	pct4G8PositiveArea				CNNM2	-0.183456	0.00331052	0.117074	7.22009	Astro	R47H	pct4G8PositiveArea				MAT2A	0.218294	0.000538172	0.0190321	7.23986	Astro	R62H	pct4G8PositiveArea
TCAP	0.265173	0.000624027	0.0219524	3.99718	Astro	CV	pct4G8PositiveArea				FGF2	0.138277	0.00333557	0.11754	8.13497	Astro	R47H	pct4G8PositiveArea				HMGN3	0.237731	0.00055295	0.0194223	7.03716	Astro	R62H	pct4G8PositiveArea
HSD17B12	-0.166943	0.000625184	0.0219524	7.71197	Astro	CV	pct4G8PositiveArea				DDAH2	0.257746	0.00336276	0.118078	4.28898	Astro	R47H	pct4G8PositiveArea				EZR	0.197311	0.00055313	0.0194223	7.52613	Astro	R62H	pct4G8PositiveArea
SLC38A1	0.448175	0.000642124	0.0224534	5.65805	Astro	CV	pct4G8PositiveArea				C1orf198	0.214794	0.00340223	0.119042	6.47095	Astro	R47H	pct4G8PositiveArea				GJA1	0.182014	0.000573485	0.0200659	9.21928	Astro	R62H	pct4G8PositiveArea
NDUFS5	-0.328084	0.000643986	0.0224534	4.77166	Astro	CV	pct4G8PositiveArea				TMEM132B	-0.208953	0.00347779	0.121257	7.48383	Astro	R47H	pct4G8PositiveArea				GRM3	-0.216618	0.000581587	0.0202333	8.54184	Astro	R62H	pct4G8PositiveArea
ITPR2	-0.111156	0.000656053	0.0227938	10.0267	Astro	CV	pct4G8PositiveArea				AGT	0.182531	0.00350875	0.121908	7.3954	Astro	R47H	pct4G8PositiveArea				ZNF518A	-0.185756	0.000582356	0.0202333	7.84543	Astro	R62H	pct4G8PositiveArea
DISP1	-0.279667	0.000671317	0.0232426	6.50156	Astro	CV	pct4G8PositiveArea				PLCB4	-0.301789	0.00358759	0.124208	4.45706	Astro	R47H	pct4G8PositiveArea				ADORA1	0.341993	0.000585397	0.0202678	5.17241	Astro	R62H	pct4G8PositiveArea
RPL18	0.324892	0.000692993	0.0239095	4.94938	Astro	CV	pct4G8PositiveArea				EEF1A1	0.240167	0.00360004	0.124208	6.12097	Astro	R47H	pct4G8PositiveArea				MACROD2	0.164341	0.00058932	0.0203326	9.34158	Astro	R62H	pct4G8PositiveArea
NEBL	0.0729079	0.000709993	0.0244109	11.1737	Astro	CV	pct4G8PositiveArea				LINC00299	-0.113888	0.00364492	0.124937	10.0861	Astro	R47H	pct4G8PositiveArea				FBXL17	0.126672	0.000593356	0.0204007	9.0591	Astro	R62H	pct4G8PositiveArea
RALGAPA2	-0.143156	0.000714816	0.0244917	8.51209	Astro	CV	pct4G8PositiveArea				LINC02021	-0.244262	0.00364643	0.124937	4.29234	Astro	R47H	pct4G8PositiveArea				NEK1	-0.161632	0.000600556	0.0205769	7.95386	Astro	R62H	pct4G8PositiveArea
NTM	-0.0789272	0.000725664	0.0247777	11.7125	Astro	CV	pct4G8PositiveArea				MGAT4B	0.208129	0.0037326	0.127449	3.94012	Astro	R47H	pct4G8PositiveArea				SYNE3	-0.342519	0.000605813	0.0206854	4.70443	Astro	R62H	pct4G8PositiveArea
GUCY1A1	0.359369	0.000738995	0.0251461	4.42572	Astro	CV	pct4G8PositiveArea				RPL18	0.270634	0.00374861	0.127556	4.94938	Astro	R47H	pct4G8PositiveArea				FBXO32	0.361091	0.000616648	0.020983	5.04669	Astro	R62H	pct4G8PositiveArea
AHNAK	0.218514	0.000745199	0.0252704	7.33056	Astro	CV	pct4G8PositiveArea				TPST1	0.232233	0.00376943	0.127825	7.63843	Astro	R47H	pct4G8PositiveArea				HYDIN2	-0.321061	0.000632221	0.021439	5.53545	Astro	R62H	pct4G8PositiveArea
CLIP2	0.287194	0.000753473	0.02538	6.43279	Astro	CV	pct4G8PositiveArea				MED12L	-0.0921148	0.00381414	0.1289	9.58841	Astro	R47H	pct4G8PositiveArea				ABCB9	0.323993	0.00063438	0.021439	5.39848	Astro	R62H	pct4G8PositiveArea
KLC2	0.291323	0.000753557	0.02538	4.33014	Astro	CV	pct4G8PositiveArea				OSMR	0.276219	0.00388333	0.130792	6.23429	Astro	R47H	pct4G8PositiveArea				PTPN9	-0.265848	0.000653129	0.0219976	6.62513	Astro	R62H	pct4G8PositiveArea
MTATP6P1	-0.293191	0.000766401	0.0257251	4.45417	Astro	CV	pct4G8PositiveArea				LINC02024	0.170374	0.00393844	0.132198	7.41433	Astro	R47H	pct4G8PositiveArea				ABHD2	0.189882	0.00066684	0.0223832	7.76281	Astro	R62H	pct4G8PositiveArea
KAT2A	0.280749	0.000773214	0.0258661	6.04135	Astro	CV	pct4G8PositiveArea				UBA52	0.249023	0.00400938	0.133266	4.49596	Astro	R47H	pct4G8PositiveArea				PRSS23	-0.355098	0.000672394	0.0224934	4.66334	Astro	R62H	pct4G8PositiveArea
ANKRD12	0.139557	0.000778918	0.0259692	8.45217	Astro	CV	pct4G8PositiveArea				ZFHX2-AS1	-0.2672	0.00401286	0.133266	4.7588	Astro	R47H	pct4G8PositiveArea				ADAMTSL3	0.43633	0.000711183	0.0237109	5.86432	Astro	R62H	pct4G8PositiveArea
PRDM16	-0.141068	0.000799771	0.026511	8.68817	Astro	CV	pct4G8PositiveArea				FAM181B	0.248582	0.00401548	0.133266	5.78821	Astro	R47H	pct4G8PositiveArea				GOLGA4	0.175915	0.00073026	0.0242652	8.03114	Astro	R62H	pct4G8PositiveArea
RPLP1	0.326763	0.000800525	0.026511	5.47584	Astro	CV	pct4G8PositiveArea				TAP1	0.249315	0.0040241	0.133266	4.24608	Astro	R47H	pct4G8PositiveArea				RSRP1	0.268814	0.000747003	0.0247385	6.54037	Astro	R62H	pct4G8PositiveArea
GPX4	0.310678	0.000844742	0.0278139	4.73317	Astro	CV	pct4G8PositiveArea				SRP14	0.258061	0.00410535	0.135504	5.927	Astro	R47H	pct4G8PositiveArea				ADCYAP1R1	0.250109	0.000757381	0.0249986	6.53555	Astro	R62H	pct4G8PositiveArea
NBAS	-0.166553	0.000845485	0.0278139	7.76206	Astro	CV	pct4G8PositiveArea				CECR2	-0.148001	0.00416039	0.135982	7.66214	Astro	R47H	pct4G8PositiveArea				RORB	-0.149732	0.000761342	0.0250459	8.78557	Astro	R62H	pct4G8PositiveArea
ADGRV1	-0.0794119	0.000868351	0.0284716	11.8609	Astro	CV	pct4G8PositiveArea				KDELR2	0.233982	0.00416862	0.135982	4.1616	Astro	R47H	pct4G8PositiveArea				SRSF11	0.189791	0.0007645	0.0250665	7.51463	Astro	R62H	pct4G8PositiveArea
MGAT4C	-0.19854	0.000873751	0.0285541	8.14813	Astro	CV	pct4G8PositiveArea				HMBOX1	0.136986	0.00416919	0.135982	8.1344	Astro	R47H	pct4G8PositiveArea				COL5A3	0.171575	0.000771385	0.0252088	9.14004	Astro	R62H	pct4G8PositiveArea
AVIL	-0.328276	0.000878261	0.028607	4.76798	Astro	CV	pct4G8PositiveArea				HLA-E	0.289406	0.00417477	0.135982	5.0196	Astro	R47H	pct4G8PositiveArea				MGST1	-0.189036	0.00078117	0.0254446	7.85784	Astro	R62H	pct4G8PositiveArea
PEA15	0.308833	0.00088383	0.028694	5.32674	Astro	CV	pct4G8PositiveArea				CSKMT	0.206233	0.00422123	0.136209	4.01289	Astro	R47H	pct4G8PositiveArea				ZMAT1	-0.187919	0.000785224	0.0254928	7.85297	Astro	R62H	pct4G8PositiveArea
FNBP1	-0.106128	0.000893119	0.0289009	9.4343	Astro	CV	pct4G8PositiveArea				ZBTB8OS	-0.192254	0.00423259	0.136209	6.69232	Astro	R47H	pct4G8PositiveArea				MPPED2	-0.237247	0.000789774	0.0255567	7.2102	Astro	R62H	pct4G8PositiveArea
ARMC9	-0.301061	0.000900761	0.0290532	5.79875	Astro	CV	pct4G8PositiveArea				PLCE1	0.216158	0.00423676	0.136209	7.53248	Astro	R47H	pct4G8PositiveArea				MRPS6	0.292498	0.000798686	0.0257609	4.34205	Astro	R62H	pct4G8PositiveArea
HNRNPDL	0.194381	0.000908125	0.0291333	7.27441	Astro	CV	pct4G8PositiveArea				RERE	-0.0931499	0.00423544	0.136209	9.12683	Astro	R47H	pct4G8PositiveArea				ZMYND8	0.176994	0.00080463	0.0258683	7.92778	Astro	R62H	pct4G8PositiveArea
SQSTM1	0.309944	0.000909127	0.0291333	5.625	Astro	CV	pct4G8PositiveArea				GADD45A	0.233998	0.00429848	0.137746	4.14101	Astro	R47H	pct4G8PositiveArea				KCTD8	-0.247993	0.000821545	0.0263267	7.48317	Astro	R62H	pct4G8PositiveArea
ITPKB	0.125014	0.000925957	0.0295768	9.33013	Astro	CV	pct4G8PositiveArea				TENM4	0.173534	0.00454855	0.14529	8.31267	Astro	R47H	pct4G8PositiveArea				ZCCHC24	-0.258462	0.000835532	0.0266885	6.65074	Astro	R62H	pct4G8PositiveArea
SLC1A3	-0.0979918	0.000958384	0.0305142	11.7507	Astro	CV	pct4G8PositiveArea				RHOT1	-0.15797	0.00460984	0.146774	7.50272	Astro	R47H	pct4G8PositiveArea				MIR181A1HG	-0.37366	0.000853525	0.0271756	4.88147	Astro	R62H	pct4G8PositiveArea
MCC	-0.145971	0.000964722	0.0306176	8.58079	Astro	CV	pct4G8PositiveArea				TTYH1	0.17057	0.00466042	0.147908	7.62218	Astro	R47H	pct4G8PositiveArea				CD63	0.311276	0.00085707	0.0271982	5.69336	Astro	R62H	pct4G8PositiveArea
GPRC5B	0.138932	0.000984173	0.0311351	8.59591	Astro	CV	pct4G8PositiveArea				ZNF703	0.250505	0.0046959	0.148558	4.44829	Astro	R47H	pct4G8PositiveArea				ELOVL2	-0.227775	0.000862076	0.0271982	7.02143	Astro	R62H	pct4G8PositiveArea
VAMP2	0.313538	0.000997876	0.0314681	5.47183	Astro	CV	pct4G8PositiveArea				CTNNBIP1	-0.253565	0.00482397	0.151326	5.58474	Astro	R47H	pct4G8PositiveArea				BTBD9	-0.133344	0.000862477	0.0271982	8.69138	Astro	R62H	pct4G8PositiveArea
GADD45G	0.316754	0.00103542	0.0325483	4.63064	Astro	CV	pct4G8PositiveArea				CHRD	0.201004	0.00482689	0.151326	3.91711	Astro	R47H	pct4G8PositiveArea				ABI3BP	0.382497	0.000877411	0.0275813	4.82209	Astro	R62H	pct4G8PositiveArea
KALRN	-0.16221	0.00107334	0.0336337	8.51616	Astro	CV	pct4G8PositiveArea				GALNT18	0.13198	0.00482922	0.151326	8.32437	Astro	R47H	pct4G8PositiveArea				OSBPL6	-0.160936	0.000885665	0.0277527	8.13194	Astro	R62H	pct4G8PositiveArea
OGT	0.244143	0.00107965	0.0337181	6.53763	Astro	CV	pct4G8PositiveArea				MOK	-0.194456	0.00485401	0.151623	6.85739	Astro	R47H	pct4G8PositiveArea				ABCA1	0.200316	0.000888638	0.027758	7.91964	Astro	R62H	pct4G8PositiveArea
GNG7	0.213607	0.00108285	0.0337181	7.15841	Astro	CV	pct4G8PositiveArea				GAS2L1	0.255113	0.00488181	0.152012	5.3928	Astro	R47H	pct4G8PositiveArea				ASB3	0.114877	0.00089165	0.0277645	9.64303	Astro	R62H	pct4G8PositiveArea
ABR	0.269382	0.00109331	0.033937	5.94414	Astro	CV	pct4G8PositiveArea				RANBP3L	0.121206	0.00498608	0.154067	9.70872	Astro	R47H	pct4G8PositiveArea				C3orf70	-0.227826	0.000897133	0.0278477	7.07225	Astro	R62H	pct4G8PositiveArea
LMOD1	-0.319583	0.00110172	0.0339439	4.58246	Astro	CV	pct4G8PositiveArea				DENND1A	-0.0885585	0.00498355	0.154067	9.18006	Astro	R47H	pct4G8PositiveArea				GOLIM4	-0.159326	0.00091278	0.0282448	8.09892	Astro	R62H	pct4G8PositiveArea
TENT2	-0.165477	0.00110441	0.0339439	7.77942	Astro	CV	pct4G8PositiveArea				CDK2AP1	0.26255	0.00499824	0.154067	4.67175	Astro	R47H	pct4G8PositiveArea				B3GALT1	-0.132591	0.000917708	0.0283089	9.188	Astro	R62H	pct4G8PositiveArea
PRKG1	0.114108	0.00110735	0.0339439	10.5832	Astro	CV	pct4G8PositiveArea				RIC8B	0.20089	0.00501005	0.154067	6.67767	Astro	R47H	pct4G8PositiveArea				MOB3B	0.352442	0.000930399	0.0285911	5.97727	Astro	R62H	pct4G8PositiveArea
PRDX5	0.286715	0.00110749	0.0339439	4.32867	Astro	CV	pct4G8PositiveArea				CYC1	0.233644	0.00513104	0.157247	4.21834	Astro	R47H	pct4G8PositiveArea				LINC-PINT	0.108393	0.000932632	0.0285911	10.4235	Astro	R62H	pct4G8PositiveArea
ENOSF1	-0.293741	0.00111212	0.0339439	5.89167	Astro	CV	pct4G8PositiveArea				MAZ	0.232834	0.00516542	0.157247	4.23664	Astro	R47H	pct4G8PositiveArea				SLC39A14	-0.378316	0.000948389	0.0289193	5.52416	Astro	R62H	pct4G8PositiveArea
PAMR1	-0.166588	0.00111752	0.0339439	8.65417	Astro	CV	pct4G8PositiveArea				NPRL3	-0.216247	0.00517665	0.157247	6.17969	Astro	R47H	pct4G8PositiveArea				MERTK	-0.151243	0.000950721	0.0289193	8.62696	Astro	R62H	pct4G8PositiveArea
CDC34	0.304147	0.00111673	0.0339439	4.43451	Astro	CV	pct4G8PositiveArea				IQSEC1	-0.177579	0.00518238	0.157247	6.91189	Astro	R47H	pct4G8PositiveArea				MT3	0.206816	0.000952098	0.0289193	8.43775	Astro	R62H	pct4G8PositiveArea
TMEM72-AS1	-0.298942	0.00112425	0.0340439	5.84793	Astro	CV	pct4G8PositiveArea				NPDC1	0.202616	0.00519288	0.157247	6.5587	Astro	R47H	pct4G8PositiveArea				KIF21A	-0.139352	0.000963184	0.0291665	8.38019	Astro	R62H	pct4G8PositiveArea
ERBB4	0.0708511	0.00115789	0.0349146	11.7128	Astro	CV	pct4G8PositiveArea				MGAT4C	0.162329	0.00524275	0.158259	8.14813	Astro	R47H	pct4G8PositiveArea				YWHAG	-0.297593	0.000966852	0.0291883	4.41999	Astro	R62H	pct4G8PositiveArea
HEXIM1	0.236821	0.00116016	0.0349146	3.93631	Astro	CV	pct4G8PositiveArea				PKD1L1	-0.228599	0.00525826	0.158259	4.06771	Astro	R47H	pct4G8PositiveArea				SETX	-0.192101	0.000973873	0.0293109	7.11316	Astro	R62H	pct4G8PositiveArea
AP3B2	-0.31032	0.00116359	0.0349146	5.03897	Astro	CV	pct4G8PositiveArea				ATXN1	-0.111795	0.00531961	0.159605	8.70311	Astro	R47H	pct4G8PositiveArea				RASD1	-0.33713	0.00100262	0.0300846	4.94553	Astro	R62H	pct4G8PositiveArea
MT1F	0.311594	0.00117722	0.0352169	5.38278	Astro	CV	pct4G8PositiveArea				BCAP31	0.251569	0.00533519	0.159605	4.40168	Astro	R47H	pct4G8PositiveArea				ASTN2	0.126784	0.00102729	0.0307317	9.40998	Astro	R62H	pct4G8PositiveArea
UQCRB	-0.29744	0.00118786	0.0354171	5.70815	Astro	CV	pct4G8PositiveArea				ACAD10	-0.234126	0.00539717	0.160965	5.59776	Astro	R47H	pct4G8PositiveArea				OPTN	0.312857	0.0010447	0.0310881	5.07622	Astro	R62H	pct4G8PositiveArea
ZNF37BP	-0.221561	0.00119106	0.0354171	7.05251	Astro	CV	pct4G8PositiveArea				ZNF609	-0.133315	0.0054132	0.160965	7.95819	Astro	R47H	pct4G8PositiveArea				ZBTB16	0.151861	0.00104548	0.0310881	8.37898	Astro	R62H	pct4G8PositiveArea
CRIP2	0.313661	0.00119938	0.0355321	4.89842	Astro	CV	pct4G8PositiveArea				PRODH	0.178356	0.00543107	0.161013	7.6964	Astro	R47H	pct4G8PositiveArea				SPATA6L	-0.316264	0.0010504	0.0311408	4.70823	Astro	R62H	pct4G8PositiveArea
ST3GAL1	-0.259425	0.0012021	0.0355321	6.46609	Astro	CV	pct4G8PositiveArea				MARCKSL1	0.26599	0.0054946	0.16241	4.74333	Astro	R47H	pct4G8PositiveArea				KANK2	0.318055	0.00105641	0.0312256	4.85944	Astro	R62H	pct4G8PositiveArea
IFT88	-0.218971	0.00121072	0.0356578	7.14355	Astro	CV	pct4G8PositiveArea				CNP	0.281518	0.00558413	0.164215	5.38208	Astro	R47H	pct4G8PositiveArea				BAALC	-0.18875	0.00106557	0.0314025	8.19334	Astro	R62H	pct4G8PositiveArea
LINC00499	-0.230673	0.00121356	0.0356578	9.98217	Astro	CV	pct4G8PositiveArea				EMILIN1	0.208692	0.00558881	0.164215	4.03083	Astro	R47H	pct4G8PositiveArea				CFAP221	-0.320335	0.00107214	0.0315025	5.25551	Astro	R62H	pct4G8PositiveArea
ZNF44	-0.272084	0.00121864	0.0357012	6.08476	Astro	CV	pct4G8PositiveArea				NAPA	-0.251771	0.00568482	0.166542	4.45672	Astro	R47H	pct4G8PositiveArea				CTNND2	0.0653843	0.00107757	0.0315683	12.0099	Astro	R62H	pct4G8PositiveArea
CDS1	-0.274215	0.00124318	0.0362919	6.21852	Astro	CV	pct4G8PositiveArea				APBA2	0.236641	0.00577744	0.167577	4.33706	Astro	R47H	pct4G8PositiveArea				FGFR2	-0.143477	0.00109225	0.0318985	8.61917	Astro	R62H	pct4G8PositiveArea
CEBPB	0.318384	0.00124978	0.0362919	4.79428	Astro	CV	pct4G8PositiveArea				RPS9	0.253084	0.00579067	0.167577	4.5934	Astro	R47H	pct4G8PositiveArea				ENO2	-0.318334	0.00109528	0.0318985	5.14899	Astro	R62H	pct4G8PositiveArea
CYFIP2	-0.165449	0.0012498	0.0362919	7.76846	Astro	CV	pct4G8PositiveArea				DDX3P1	0.250946	0.00579132	0.167577	4.75216	Astro	R47H	pct4G8PositiveArea				HOOK2	0.301739	0.00111678	0.0324291	5.56492	Astro	R62H	pct4G8PositiveArea
INF2	0.304568	0.00125805	0.0364245	4.82869	Astro	CV	pct4G8PositiveArea				PNMA1	0.220308	0.00580073	0.167577	4.16495	Astro	R47H	pct4G8PositiveArea				NRXN1	-0.11221	0.00114094	0.0330338	12.1272	Astro	R62H	pct4G8PositiveArea
ZFHX4-AS1	-0.334691	0.00131419	0.0379391	5.0943	Astro	CV	pct4G8PositiveArea				KDM2B	-0.246963	0.00582133	0.167577	5.67158	Astro	R47H	pct4G8PositiveArea				NCAN	0.194122	0.00116848	0.0337328	7.97095	Astro	R62H	pct4G8PositiveArea
PDE4D	-0.152869	0.00132121	0.038031	9.78657	Astro	CV	pct4G8PositiveArea				PTP4A3	0.200723	0.00582494	0.167577	3.9608	Astro	R47H	pct4G8PositiveArea				ATXN1	-0.136004	0.00118103	0.0339959	8.70311	Astro	R62H	pct4G8PositiveArea
KCNA2	0.290314	0.0013457	0.0386236	5.77438	Astro	CV	pct4G8PositiveArea				IFITM3	0.269273	0.00586282	0.167577	5.54009	Astro	R47H	pct4G8PositiveArea				MIR646HG	-0.376417	0.00118624	0.0340467	5.92644	Astro	R62H	pct4G8PositiveArea
DPH6	-0.276603	0.00136509	0.0390667	6.34378	Astro	CV	pct4G8PositiveArea				IVD	-0.240627	0.00586283	0.167577	5.5504	Astro	R47H	pct4G8PositiveArea				L3MBTL4	0.381472	0.00120309	0.0344306	6.27446	Astro	R62H	pct4G8PositiveArea
IDNK	-0.311601	0.00137535	0.039247	5.06022	Astro	CV	pct4G8PositiveArea				FIBIN	0.252137	0.00587246	0.167577	4.55183	Astro	R47H	pct4G8PositiveArea				HGF	-0.344855	0.00121393	0.0346409	6.51354	Astro	R62H	pct4G8PositiveArea
BAIAP3	0.294135	0.0013851	0.0394118	4.70743	Astro	CV	pct4G8PositiveArea				GFAP	0.168318	0.00593152	0.168776	9.72979	Astro	R47H	pct4G8PositiveArea				SHISA6	-0.325792	0.00123292	0.0350816	6.67062	Astro	R62H	pct4G8PositiveArea
TPD52L1	0.0958793	0.00139156	0.0394746	10.0991	Astro	CV	pct4G8PositiveArea				ANKRD27	-0.238104	0.00594895	0.168787	5.55977	Astro	R47H	pct4G8PositiveArea				ACADVL	0.218143	0.00124532	0.035269	6.91358	Astro	R62H	pct4G8PositiveArea
CIAO2B	0.272304	0.00139581	0.0394746	4.2732	Astro	CV	pct4G8PositiveArea				MGMT	-0.213914	0.00600764	0.169965	6.457	Astro	R47H	pct4G8PositiveArea				LGALS3	-0.289814	0.00124663	0.035269	6.02677	Astro	R62H	pct4G8PositiveArea
DPP6	0.3697	0.00139927	0.0394746	7.11838	Astro	CV	pct4G8PositiveArea				KCTD17	0.199792	0.00604705	0.170592	3.97068	Astro	R47H	pct4G8PositiveArea				SUSD6	-0.31646	0.00125869	0.0355086	5.48529	Astro	R62H	pct4G8PositiveArea
RPL13A	0.302688	0.00141523	0.0398115	4.89934	Astro	CV	pct4G8PositiveArea				PCDH9-AS2	0.268332	0.00610225	0.17166	6.40872	Astro	R47H	pct4G8PositiveArea				GFRA1	-0.325871	0.00126421	0.0355531	5.82805	Astro	R62H	pct4G8PositiveArea
ARHGAP24	-0.145169	0.00143669	0.0403006	9.42989	Astro	CV	pct4G8PositiveArea				ACADVL	0.177195	0.0061197	0.171664	6.91358	Astro	R47H	pct4G8PositiveArea				ADPGK-AS1	-0.297422	0.00126745	0.0355531	4.3446	Astro	R62H	pct4G8PositiveArea
SEPTIN11	-0.192711	0.00144911	0.0403127	7.37256	Astro	CV	pct4G8PositiveArea				SIRT2	0.245399	0.00616722	0.172148	4.65077	Astro	R47H	pct4G8PositiveArea				RGS7	-0.271315	0.0012849	0.0359408	7.73634	Astro	R62H	pct4G8PositiveArea
B3GAT2	0.343898	0.00145232	0.0403127	5.46429	Astro	CV	pct4G8PositiveArea				POLR2F	-0.283026	0.00617343	0.172148	5.30854	Astro	R47H	pct4G8PositiveArea				ADCY8	0.184317	0.00131106	0.0365694	8.08886	Astro	R62H	pct4G8PositiveArea
FGF1	-0.260702	0.00145287	0.0403127	6.76122	Astro	CV	pct4G8PositiveArea				WBP2	0.225261	0.00618913	0.172148	5.89843	Astro	R47H	pct4G8PositiveArea				ABLIM1	-0.0920331	0.00138562	0.0385404	9.92795	Astro	R62H	pct4G8PositiveArea
KCTD8	0.231533	0.00145341	0.0403127	7.48317	Astro	CV	pct4G8PositiveArea				ADAM12	0.260146	0.00620951	0.172231	6.45075	Astro	R47H	pct4G8PositiveArea				ARHGEF4	0.133668	0.00140804	0.0390545	9.18091	Astro	R62H	pct4G8PositiveArea
CA2	0.312934	0.00145897	0.0403255	5.18619	Astro	CV	pct4G8PositiveArea				DGKB	0.330959	0.00625228	0.172933	5.52308	Astro	R47H	pct4G8PositiveArea				PKIA	-0.219483	0.00144735	0.0400326	7.2686	Astro	R62H	pct4G8PositiveArea
ATF4	0.297722	0.00146201	0.0403255	4.57144	Astro	CV	pct4G8PositiveArea				CADM4	0.2486	0.00628229	0.173279	5.41068	Astro	R47H	pct4G8PositiveArea				NEDD4L	0.218123	0.00145577	0.0400417	7.76274	Astro	R62H	pct4G8PositiveArea
INTU	-0.151161	0.00152045	0.0418207	8.03626	Astro	CV	pct4G8PositiveArea				RYR1	-0.218874	0.00631026	0.173567	6.37321	Astro	R47H	pct4G8PositiveArea				DSCAS	-0.320722	0.00145556	0.0400417	4.72444	Astro	R62H	pct4G8PositiveArea
LCNL1	0.306408	0.00153141	0.0420055	5.50662	Astro	CV	pct4G8PositiveArea				LAMP2	0.16773	0.00635068	0.174195	7.25962	Astro	R47H	pct4G8PositiveArea				CAMKK1	0.267819	0.00146155	0.0400894	4.17504	Astro	R62H	pct4G8PositiveArea
PHF1	0.303846	0.00153847	0.0420827	4.65929	Astro	CV	pct4G8PositiveArea				SLC5A3	0.247446	0.00640179	0.175112	6.88127	Astro	R47H	pct4G8PositiveArea				MARK1	-0.224442	0.0014665	0.0401139	6.96793	Astro	R62H	pct4G8PositiveArea
HSP90AB1	0.316184	0.0015475	0.0422131	5.7439	Astro	CV	pct4G8PositiveArea				SDK1	-0.266908	0.0064386	0.175151	6.32677	Astro	R47H	pct4G8PositiveArea				SORBS1	-0.0987978	0.00148295	0.0404523	11.2815	Astro	R62H	pct4G8PositiveArea
SIK3	-0.0961459	0.00157904	0.042955	9.71839	Astro	CV	pct4G8PositiveArea				SEC61A1	0.23267	0.00643463	0.175151	5.72922	Astro	R47H	pct4G8PositiveArea				ACTN2	-0.323849	0.00150584	0.0408875	4.71023	Astro	R62H	pct4G8PositiveArea
LINC01088	0.446924	0.00160165	0.0434507	6.4282	Astro	CV	pct4G8PositiveArea				IER5L	0.2539	0.00652661	0.176901	4.48389	Astro	R47H	pct4G8PositiveArea				TMEM184B	0.21733	0.00150717	0.0408875	7.21893	Astro	R62H	pct4G8PositiveArea
ADNP2	-0.284921	0.00161659	0.0437363	5.7586	Astro	CV	pct4G8PositiveArea				PLXDC2	0.207066	0.00653865	0.176901	7.9788	Astro	R47H	pct4G8PositiveArea				GRK3	0.236057	0.00153414	0.0415056	7.17579	Astro	R62H	pct4G8PositiveArea
GSAP	-0.284006	0.00163089	0.0438387	5.8227	Astro	CV	pct4G8PositiveArea				SALL1	0.257967	0.00665508	0.179242	4.96203	Astro	R47H	pct4G8PositiveArea				MEIS2	-0.0941358	0.00155747	0.0420219	9.72682	Astro	R62H	pct4G8PositiveArea
PTMA	0.282689	0.00163311	0.0438387	6.42818	Astro	CV	pct4G8PositiveArea				BPTF	-0.101241	0.00667181	0.179242	8.5776	Astro	R47H	pct4G8PositiveArea				LAMA4	0.318118	0.00156765	0.0421817	5.67761	Astro	R62H	pct4G8PositiveArea
SELENOW	0.257984	0.00163366	0.0438387	6.4128	Astro	CV	pct4G8PositiveArea				ANKRD26	-0.143796	0.0066795	0.179242	7.61383	Astro	R47H	pct4G8PositiveArea				COL27A1	0.256609	0.00159566	0.0428191	6.74308	Astro	R62H	pct4G8PositiveArea
QKI	0.0727558	0.00165678	0.0443389	11.0438	Astro	CV	pct4G8PositiveArea				LINC02580	-0.246855	0.00677015	0.181184	4.4997	Astro	R47H	pct4G8PositiveArea				CNN3	-0.170771	0.00161584	0.0431908	8.0687	Astro	R62H	pct4G8PositiveArea
ADGRB2	0.294276	0.00166549	0.0444521	4.71248	Astro	CV	pct4G8PositiveArea				AGPAT1	0.218095	0.00694854	0.184721	4.15684	Astro	R47H	pct4G8PositiveArea				ZNF804B	0.392746	0.00161824	0.0431908	6.26654	Astro	R62H	pct4G8PositiveArea
GPM6A	-0.0750413	0.00167501	0.0445859	12.4939	Astro	CV	pct4G8PositiveArea				RPL8	0.253733	0.00695593	0.184721	4.67616	Astro	R47H	pct4G8PositiveArea				CHDH	0.259118	0.00162738	0.0433181	6.24081	Astro	R62H	pct4G8PositiveArea
PLXNB1	0.173765	0.00168492	0.0447295	7.52997	Astro	CV	pct4G8PositiveArea				BRI3	0.20657	0.0069583	0.184721	3.99728	Astro	R47H	pct4G8PositiveArea				LGR4	-0.149152	0.00163341	0.0433621	8.60716	Astro	R62H	pct4G8PositiveArea
FBXO32	0.324246	0.00172068	0.0455565	5.04669	Astro	CV	pct4G8PositiveArea				DANT2	-0.102359	0.00710958	0.187853	8.87569	Astro	R47H	pct4G8PositiveArea				SH3BGRL3	0.251547	0.0016693	0.0440101	4.07061	Astro	R62H	pct4G8PositiveArea
PTK2	-0.095033	0.0017255	0.0455624	9.29739	Astro	CV	pct4G8PositiveArea				CDK19	-0.187135	0.00713318	0.187853	7.06602	Astro	R47H	pct4G8PositiveArea				DMXL2	-0.227925	0.00167392	0.0440101	6.66111	Astro	R62H	pct4G8PositiveArea
ELOB	0.294331	0.00173468	0.045683	4.52774	Astro	CV	pct4G8PositiveArea				RPLP1	0.255621	0.0071326	0.187853	5.47584	Astro	R47H	pct4G8PositiveArea				METRN	0.233788	0.00167615	0.0440101	6.87123	Astro	R62H	pct4G8PositiveArea
TENM4	-0.196366	0.00174503	0.0457185	8.31267	Astro	CV	pct4G8PositiveArea				TTN-AS1	0.183312	0.00718364	0.18868	7.19721	Astro	R47H	pct4G8PositiveArea				CAMK4	-0.319742	0.00168005	0.0440101	5.78117	Astro	R62H	pct4G8PositiveArea
GLDC	-0.290168	0.00174651	0.0457185	5.62529	Astro	CV	pct4G8PositiveArea				THSD7A	0.12726	0.00733387	0.192116	8.12816	Astro	R47H	pct4G8PositiveArea				PTCH2	0.303658	0.00167938	0.0440101	5.2654	Astro	R62H	pct4G8PositiveArea
JUN	0.326897	0.00174988	0.0457185	5.88035	Astro	CV	pct4G8PositiveArea				TAPBP	0.238523	0.00737185	0.192602	5.48606	Astro	R47H	pct4G8PositiveArea				PPP3CA	-0.130739	0.00170602	0.0445725	8.86358	Astro	R62H	pct4G8PositiveArea
AMPD2	0.293155	0.00177058	0.0461375	4.57969	Astro	CV	pct4G8PositiveArea				STX18-AS1	-0.162964	0.00741325	0.193174	7.26153	Astro	R47H	pct4G8PositiveArea				SPRED1	-0.161669	0.00171797	0.0447666	8.02737	Astro	R62H	pct4G8PositiveArea
P2RY14	0.302764	0.00179151	0.0465015	5.61321	Astro	CV	pct4G8PositiveArea				ZFP36	0.278361	0.00743751	0.193195	5.10789	Astro	R47H	pct4G8PositiveArea				AGBL1	0.376219	0.0017501	0.0454842	5.66289	Astro	R62H	pct4G8PositiveArea
KIFC2	0.284104	0.00179394	0.0465015	5.2437	Astro	CV	pct4G8PositiveArea				ELL2	0.259061	0.00746911	0.193195	6.50585	Astro	R47H	pct4G8PositiveArea				GAB2	-0.221307	0.0017547	0.0454845	7.31099	Astro	R62H	pct4G8PositiveArea
FAM181B	0.276479	0.00180724	0.0467239	5.78821	Astro	CV	pct4G8PositiveArea				CBARP	0.227576	0.00747262	0.193195	4.35376	Astro	R47H	pct4G8PositiveArea				HIF1A-AS3	-0.311839	0.00179597	0.0464325	4.73066	Astro	R62H	pct4G8PositiveArea
MUC20	-0.253093	0.00182508	0.0470051	4.10965	Astro	CV	pct4G8PositiveArea				C1RL	0.198282	0.00752256	0.19398	4.01972	Astro	R47H	pct4G8PositiveArea				DST	-0.0927448	0.00180091	0.0464392	11.3763	Astro	R62H	pct4G8PositiveArea
PTPN13	-0.127037	0.00182761	0.0470051	8.69265	Astro	CV	pct4G8PositiveArea				CLVS2	-0.245267	0.00756621	0.194599	4.76058	Astro	R47H	pct4G8PositiveArea				BEST1	-0.294114	0.00183313	0.047042	4.39581	Astro	R62H	pct4G8PositiveArea
LAMA5	0.302742	0.00184611	0.047358	5.34423	Astro	CV	pct4G8PositiveArea				SPARC	0.28022	0.00765404	0.195907	4.45317	Astro	R47H	pct4G8PositiveArea				SSBP4	0.297913	0.00183379	0.047042	4.95646	Astro	R62H	pct4G8PositiveArea
ADGRA3	-0.138312	0.00185617	0.0474929	8.32576	Astro	CV	pct4G8PositiveArea				CRTC1	-0.205609	0.00765663	0.195907	6.19263	Astro	R47H	pct4G8PositiveArea				RHOQ	0.200586	0.00184235	0.0471395	7.11197	Astro	R62H	pct4G8PositiveArea
HSPA2	0.301384	0.00187446	0.0478373	4.73861	Astro	CV	pct4G8PositiveArea				ABAT	-0.19346	0.00776197	0.197995	6.71113	Astro	R47H	pct4G8PositiveArea				CCDC148	-0.317639	0.00185437	0.0473247	4.55399	Astro	R62H	pct4G8PositiveArea
ANKRD18CP	-0.256931	0.0019267	0.0490442	4.10772	Astro	CV	pct4G8PositiveArea				AP3B2	-0.247918	0.00777822	0.197995	5.03897	Astro	R47H	pct4G8PositiveArea				SERPING1	-0.310965	0.00188675	0.0480272	4.67965	Astro	R62H	pct4G8PositiveArea
PARP8	0.31713	0.00196813	0.0498555	4.87845	Astro	CV	pct4G8PositiveArea				MAPRE2	0.156539	0.00781934	0.198531	8.12434	Astro	R47H	pct4G8PositiveArea				SCG3	-0.237779	0.00189383	0.0480838	6.96684	Astro	R62H	pct4G8PositiveArea
LIN7A	-0.305109	0.00196864	0.0498555	5.12057	Astro	CV	pct4G8PositiveArea				DEPP1	0.26261	0.00791987	0.200569	4.62073	Astro	R47H	pct4G8PositiveArea				CASC2	-0.234066	0.00190416	0.0482217	7.08066	Astro	R62H	pct4G8PositiveArea
FBXW8	-0.279612	0.00197851	0.0499775	5.70436	Astro	CV	pct4G8PositiveArea				ITPKB-AS1	0.21583	0.0079691	0.201301	4.21008	Astro	R47H	pct4G8PositiveArea				ENO1	0.198393	0.001909	0.0482217	7.13276	Astro	R62H	pct4G8PositiveArea
MRPL34	0.255666	0.00200019	0.0502454	4.15908	Astro	CV	pct4G8PositiveArea				NFKBIA	0.246764	0.00800165	0.201609	5.31557	Astro	R47H	pct4G8PositiveArea				HMGN2	-0.302047	0.00194552	0.0489411	4.803	Astro	R62H	pct4G8PositiveArea
WBP2NL	-0.272692	0.00200063	0.0502454	6.05717	Astro	CV	pct4G8PositiveArea				FBXO2	0.245349	0.00815829	0.204585	5.24961	Astro	R47H	pct4G8PositiveArea				IP6K2	0.2938	0.00194736	0.0489411	5.47879	Astro	R62H	pct4G8PositiveArea
CDK9	0.295718	0.00200434	0.0502454	4.94703	Astro	CV	pct4G8PositiveArea				VPS35L	-0.151936	0.00816107	0.204585	7.19439	Astro	R47H	pct4G8PositiveArea				TTYH1	0.195149	0.00195307	0.0489602	7.62218	Astro	R62H	pct4G8PositiveArea
TMEM184B	0.20749	0.00201546	0.0503966	7.21893	Astro	CV	pct4G8PositiveArea				PLPP3	0.113579	0.00818384	0.204637	8.90098	Astro	R47H	pct4G8PositiveArea				TMEM14C	0.249704	0.00197727	0.0494417	4.06195	Astro	R62H	pct4G8PositiveArea
STRN4	0.270375	0.00209315	0.0522075	4.30521	Astro	CV	pct4G8PositiveArea				STMN3	0.190489	0.00824001	0.205523	4.03874	Astro	R47H	pct4G8PositiveArea				CELF2	-0.0858079	0.00200803	0.0500843	10.1046	Astro	R62H	pct4G8PositiveArea
TFDP2	0.197091	0.00212243	0.0528048	7.34607	Astro	CV	pct4G8PositiveArea				TAOK3	-0.106465	0.00829563	0.205742	8.4135	Astro	R47H	pct4G8PositiveArea				CCDC3	0.315081	0.00202609	0.0504078	5.11869	Astro	R62H	pct4G8PositiveArea
SASH1	0.0988768	0.0021337	0.052952	9.93796	Astro	CV	pct4G8PositiveArea				ACACB	-0.123975	0.00831112	0.205742	8.67728	Astro	R47H	pct4G8PositiveArea				PPFIA2	0.172914	0.00207251	0.051305	8.51772	Astro	R62H	pct4G8PositiveArea
DIS3L2	-0.183121	0.00214871	0.0531227	7.17382	Astro	CV	pct4G8PositiveArea				SLC35B2	0.200445	0.00830851	0.205742	4.03027	Astro	R47H	pct4G8PositiveArea				PLEC	0.203031	0.00207161	0.051305	7.1909	Astro	R62H	pct4G8PositiveArea
INSYN1	0.216291	0.0021548	0.0531227	3.91535	Astro	CV	pct4G8PositiveArea				IFI44L	-0.231042	0.0083879	0.206542	4.09809	Astro	R47H	pct4G8PositiveArea				ABI1	-0.128259	0.00210125	0.0518279	8.57434	Astro	R62H	pct4G8PositiveArea
LINC00960	0.302151	0.0021601	0.0531227	4.99362	Astro	CV	pct4G8PositiveArea				SIPA1L3	-0.173905	0.00840047	0.206542	6.94622	Astro	R47H	pct4G8PositiveArea				SPOCK1	-0.226207	0.00210565	0.0518279	7.99247	Astro	R62H	pct4G8PositiveArea
TLN2	-0.198306	0.00216203	0.0531227	7.82513	Astro	CV	pct4G8PositiveArea				SURF4	0.24867	0.00842893	0.206542	4.90679	Astro	R47H	pct4G8PositiveArea				SLC6A11	-0.209658	0.00210934	0.0518279	7.5167	Astro	R62H	pct4G8PositiveArea
SYNGAP1	0.291004	0.00218527	0.0535609	4.99085	Astro	CV	pct4G8PositiveArea				RPS2	0.243967	0.0084488	0.206542	4.67987	Astro	R47H	pct4G8PositiveArea				ATP1B3	0.289033	0.00212066	0.0519772	6.06414	Astro	R62H	pct4G8PositiveArea
SERF2	0.291309	0.00222044	0.054236	5.45849	Astro	CV	pct4G8PositiveArea				TRIM8	0.234772	0.00845488	0.206542	5.49267	Astro	R47H	pct4G8PositiveArea				RAPGEF4	-0.31053	0.00213898	0.0522968	4.34519	Astro	R62H	pct4G8PositiveArea
SLC25A29	0.207012	0.00222681	0.054236	7.188	Astro	CV	pct4G8PositiveArea				TP53I13	0.23916	0.00848489	0.206542	4.49052	Astro	R47H	pct4G8PositiveArea				LRRN2	0.285655	0.00216456	0.0527917	5.55832	Astro	R62H	pct4G8PositiveArea
CHCHD10	0.27171	0.00223128	0.054236	4.35571	Astro	CV	pct4G8PositiveArea				PLSCR4	0.123916	0.00848947	0.206542	8.27213	Astro	R47H	pct4G8PositiveArea				SLC43A2	-0.272331	0.0021959	0.0534246	4.33834	Astro	R62H	pct4G8PositiveArea
ERCC8	-0.269331	0.00223908	0.054236	5.83112	Astro	CV	pct4G8PositiveArea				INSYN1	0.180831	0.00851707	0.206706	3.91535	Astro	R47H	pct4G8PositiveArea				GFAP	-0.195666	0.00221283	0.0537046	9.72979	Astro	R62H	pct4G8PositiveArea
FGD6	-0.161377	0.00224021	0.054236	7.65674	Astro	CV	pct4G8PositiveArea				RFX2	-0.139127	0.00855273	0.207064	7.92877	Astro	R47H	pct4G8PositiveArea				IMMP2L	-0.137349	0.00224091	0.0541435	9.10309	Astro	R62H	pct4G8PositiveArea
ALOX12-AS1	0.16574	0.00226743	0.0547611	7.65204	Astro	CV	pct4G8PositiveArea				ANKRD9	0.24409	0.00870472	0.209821	4.93565	Astro	R47H	pct4G8PositiveArea				FUT8	-0.125974	0.00224242	0.0541435	8.83019	Astro	R62H	pct4G8PositiveArea
MRPL38	0.288933	0.00228168	0.0548937	4.62336	Astro	CV	pct4G8PositiveArea				SYTL4	-0.220166	0.00873083	0.209821	6.91504	Astro	R47H	pct4G8PositiveArea				HMGB1	-0.194508	0.00225358	0.0541435	8.63235	Astro	R62H	pct4G8PositiveArea
AASS	-0.169653	0.002284	0.0548937	7.57792	Astro	CV	pct4G8PositiveArea				ANKRD33B	-0.212727	0.00875634	0.209821	4.15522	Astro	R47H	pct4G8PositiveArea				BAIAP3	0.286242	0.00225951	0.0541435	4.70743	Astro	R62H	pct4G8PositiveArea
LINC00886	-0.301822	0.00231663	0.0555431	5.39148	Astro	CV	pct4G8PositiveArea				OSBP2	-0.210337	0.00876759	0.209821	6.29058	Astro	R47H	pct4G8PositiveArea				HSPH1	-0.355846	0.00226824	0.0541435	5.40718	Astro	R62H	pct4G8PositiveArea
RXRG	-0.292821	0.00232805	0.0556821	4.69685	Astro	CV	pct4G8PositiveArea				TNRC18	-0.161383	0.00877255	0.209821	7.05883	Astro	R47H	pct4G8PositiveArea				ATF7IP2	-0.276107	0.0022665	0.0541435	5.94705	Astro	R62H	pct4G8PositiveArea
STOX1	-0.146999	0.00234266	0.0558965	8.06783	Astro	CV	pct4G8PositiveArea				RPL3	0.240086	0.00882714	0.210205	4.57554	Astro	R47H	pct4G8PositiveArea				DDIT4	0.294794	0.00226919	0.0541435	6.26819	Astro	R62H	pct4G8PositiveArea
GP1BB	0.251937	0.00235217	0.0559885	4.2017	Astro	CV	pct4G8PositiveArea				KIF9-AS1	-0.147903	0.00883105	0.210205	7.4252	Astro	R47H	pct4G8PositiveArea				LCNL1	0.300678	0.00227881	0.0541955	5.50662	Astro	R62H	pct4G8PositiveArea
PSAP	0.149041	0.00241284	0.0572948	7.97476	Astro	CV	pct4G8PositiveArea				FHOD3	-0.154664	0.00887819	0.21082	7.43018	Astro	R47H	pct4G8PositiveArea				PRKN	0.103705	0.00228609	0.0541955	9.63088	Astro	R62H	pct4G8PositiveArea
MTR	-0.216959	0.0024283	0.0575239	6.6838	Astro	CV	pct4G8PositiveArea				B2M	0.260712	0.00915291	0.216823	5.17656	Astro	R47H	pct4G8PositiveArea				FBXO44	0.295662	0.00228779	0.0541955	4.75667	Astro	R62H	pct4G8PositiveArea
SSR4	0.245066	0.00243608	0.0575705	4.04783	Astro	CV	pct4G8PositiveArea				GRIA2	-0.167447	0.00921234	0.217336	8.36195	Astro	R47H	pct4G8PositiveArea				C3	0.327764	0.00234116	0.0553273	4.44858	Astro	R62H	pct4G8PositiveArea
CLCN7	0.281224	0.00246762	0.0581591	5.46893	Astro	CV	pct4G8PositiveArea				SOX21	0.210735	0.00921846	0.217336	4.13807	Astro	R47H	pct4G8PositiveArea				CRIM1	-0.176453	0.00234863	0.0553716	7.49677	Astro	R62H	pct4G8PositiveArea
MAML2	0.0912064	0.00247273	0.0581591	10.4995	Astro	CV	pct4G8PositiveArea				FGFR2	-0.109308	0.00929034	0.217674	8.61917	Astro	R47H	pct4G8PositiveArea				GPRC5B	0.130424	0.002399	0.0564124	8.59591	Astro	R62H	pct4G8PositiveArea
RPL18A	0.252487	0.00248698	0.0583556	4.14712	Astro	CV	pct4G8PositiveArea				ARHGDIA	0.226623	0.00929333	0.217674	4.50942	Astro	R47H	pct4G8PositiveArea				AASS	-0.172027	0.00240416	0.0564124	7.57792	Astro	R62H	pct4G8PositiveArea
MIPEP	-0.291345	0.00250585	0.0586594	5.48583	Astro	CV	pct4G8PositiveArea				NR3C2	-0.106256	0.00929875	0.217674	8.70175	Astro	R47H	pct4G8PositiveArea				LIMS1	-0.183263	0.002422	0.0566964	7.4194	Astro	R62H	pct4G8PositiveArea
UBR2	-0.144742	0.00254477	0.0592171	7.74587	Astro	CV	pct4G8PositiveArea				CSRNP1	0.221584	0.00936915	0.218805	4.22892	Astro	R47H	pct4G8PositiveArea				COBL	-0.202333	0.00244604	0.0571115	7.45681	Astro	R62H	pct4G8PositiveArea
TNIK	-0.0808248	0.00255063	0.0592171	10.9202	Astro	CV	pct4G8PositiveArea				MCF2L2	-0.24463	0.00948437	0.220622	5.81992	Astro	R47H	pct4G8PositiveArea				KLHL32	-0.193496	0.00245126	0.0571115	7.85873	Astro	R62H	pct4G8PositiveArea
TTYH1	0.18651	0.00255173	0.0592171	7.62218	Astro	CV	pct4G8PositiveArea				AKAP6	0.204967	0.00949153	0.220622	7.64215	Astro	R47H	pct4G8PositiveArea				MYO5C	0.299922	0.00251352	0.0584246	4.3543	Astro	R62H	pct4G8PositiveArea
HFM1	-0.266388	0.0025607	0.0592171	5.95141	Astro	CV	pct4G8PositiveArea				ZFHX3	-0.108084	0.00962989	0.223314	8.39317	Astro	R47H	pct4G8PositiveArea				HPRT1	-0.257	0.00253745	0.0588299	4.17607	Astro	R62H	pct4G8PositiveArea
LETMD1	-0.266285	0.00256673	0.0592171	5.74862	Astro	CV	pct4G8PositiveArea				BRINP2	-0.190847	0.00966211	0.223538	7.11291	Astro	R47H	pct4G8PositiveArea				GRINA	0.267859	0.00254284	0.0588299	5.93885	Astro	R62H	pct4G8PositiveArea
YEATS2	-0.210139	0.00259187	0.0592171	6.58041	Astro	CV	pct4G8PositiveArea				ATG7	-0.100479	0.00969737	0.223831	8.59194	Astro	R47H	pct4G8PositiveArea				KIDINS220	-0.148309	0.00261473	0.0603521	7.74154	Astro	R62H	pct4G8PositiveArea
LINC00461	-0.115833	0.00259298	0.0592171	9.04666	Astro	CV	pct4G8PositiveArea				PTK2	-0.0763641	0.00979285	0.225266	9.29739	Astro	R47H	pct4G8PositiveArea				C10orf90	-0.318548	0.0026446	0.0608995	6.34956	Astro	R62H	pct4G8PositiveArea
NTSR2	-0.291955	0.00259424	0.0592171	5.42577	Astro	CV	pct4G8PositiveArea				NCAM1	-0.0728682	0.00982268	0.225266	10.0501	Astro	R47H	pct4G8PositiveArea				ATP2C1	-0.179455	0.00271018	0.062265	7.96879	Astro	R62H	pct4G8PositiveArea
SLC25A33	-0.229343	0.00259457	0.0592171	6.59507	Astro	CV	pct4G8PositiveArea				CTSB	0.240767	0.00982781	0.225266	5.13495	Astro	R47H	pct4G8PositiveArea				CASC17	0.313987	0.00276331	0.0631883	5.36417	Astro	R62H	pct4G8PositiveArea
SELENOM	0.242243	0.00260055	0.0592171	4.12292	Astro	CV	pct4G8PositiveArea				LINC02006	0.260505	0.00986733	0.225298	5.98837	Astro	R47H	pct4G8PositiveArea				HES1	0.319612	0.00276646	0.0631883	5.58878	Astro	R62H	pct4G8PositiveArea
MTMR1	-0.201847	0.00260498	0.0592171	7.00664	Astro	CV	pct4G8PositiveArea				DBF4B	-0.253689	0.00987469	0.225298	5.05383	Astro	R47H	pct4G8PositiveArea				P2RX7	0.315288	0.00276951	0.0631883	5.04707	Astro	R62H	pct4G8PositiveArea
RPL36	0.2879	0.00260686	0.0592171	4.68701	Astro	CV	pct4G8PositiveArea				TBC1D8	-0.239177	0.0099711	0.226974	4.53049	Astro	R47H	pct4G8PositiveArea				CUTALP	-0.2811	0.00282088	0.0642123	5.73904	Astro	R62H	pct4G8PositiveArea
CYSTM1	0.25219	0.00260742	0.0592171	6.00105	Astro	CV	pct4G8PositiveArea				MIR124-2HG	0.208249	0.010062	0.228519	4.27976	Astro	R47H	pct4G8PositiveArea				LINC00609	0.318684	0.00286003	0.0648871	7.51999	Astro	R62H	pct4G8PositiveArea
MAP4K4	-0.0969331	0.00269516	0.0610697	9.34198	Astro	CV	pct4G8PositiveArea				APC2	0.178911	0.0100874	0.228571	7.04559	Astro	R47H	pct4G8PositiveArea				FZD4-DT	-0.276952	0.00286363	0.0648871	4.28791	Astro	R62H	pct4G8PositiveArea
EMP3	0.226778	0.00272171	0.0614395	4.01583	Astro	CV	pct4G8PositiveArea				SLC6A11	0.167727	0.0101304	0.229021	7.5167	Astro	R47H	pct4G8PositiveArea				RASSF8	0.154832	0.00290612	0.0656996	8.30744	Astro	R62H	pct4G8PositiveArea
CDKL1	0.3031	0.00272797	0.0614395	5.18523	Astro	CV	pct4G8PositiveArea				PPARA	-0.160028	0.0101716	0.229429	6.91055	Astro	R47H	pct4G8PositiveArea				APOL3	-0.236572	0.00293592	0.0661807	4.0185	Astro	R62H	pct4G8PositiveArea
IFRD1	0.287739	0.00273009	0.0614395	5.40883	Astro	CV	pct4G8PositiveArea				CD44	0.321366	0.010207	0.229703	6.6431	Astro	R47H	pct4G8PositiveArea				PPP2R2C	-0.227536	0.00294077	0.0661807	6.70515	Astro	R62H	pct4G8PositiveArea
TPM2	0.268431	0.00273769	0.0614708	4.28286	Astro	CV	pct4G8PositiveArea				PSMD13	0.234726	0.010259	0.2298	5.0065	Astro	R47H	pct4G8PositiveArea				PBXIP1	0.203841	0.00296243	0.066517	6.92044	Astro	R62H	pct4G8PositiveArea
NUP210L	0.287347	0.00275812	0.0617895	4.66183	Astro	CV	pct4G8PositiveArea				ARHGAP6	-0.247975	0.01027	0.2298	4.4712	Astro	R47H	pct4G8PositiveArea				RFTN1	-0.336374	0.00297699	0.0666927	5.01233	Astro	R62H	pct4G8PositiveArea
EVC	-0.286267	0.0027937	0.0621984	5.20685	Astro	CV	pct4G8PositiveArea				TRIP6	0.235838	0.0102809	0.2298	4.69414	Astro	R47H	pct4G8PositiveArea				ELL2	-0.30016	0.00302276	0.0675652	6.50585	Astro	R62H	pct4G8PositiveArea
TLE5	0.282963	0.00279426	0.0621984	5.04088	Astro	CV	pct4G8PositiveArea				GPM6A	-0.0597121	0.0103081	0.22989	12.4939	Astro	R47H	pct4G8PositiveArea				EDNRB	0.25217	0.00303785	0.0676166	6.57884	Astro	R62H	pct4G8PositiveArea
FAM184A	-0.121379	0.00279522	0.0621984	8.63749	Astro	CV	pct4G8PositiveArea				PDIA6	0.233676	0.0103834	0.231048	5.20443	Astro	R47H	pct4G8PositiveArea				ATP2B2	-0.171945	0.00303872	0.0676166	7.85246	Astro	R62H	pct4G8PositiveArea
ZC3H12B	0.285335	0.00281028	0.0623018	6.93256	Astro	CV	pct4G8PositiveArea				ATP6V1G1	0.215241	0.010581	0.234917	4.22536	Astro	R47H	pct4G8PositiveArea				FIGN	-0.129907	0.00306506	0.067722	8.59142	Astro	R62H	pct4G8PositiveArea
NUTM2B-AS1	0.177529	0.00281245	0.0623018	7.44116	Astro	CV	pct4G8PositiveArea				RBMS2	-0.208341	0.0107616	0.238393	6.02547	Astro	R47H	pct4G8PositiveArea				SIPA1L1	0.124922	0.00306693	0.067722	8.79594	Astro	R62H	pct4G8PositiveArea
CAB39L	0.18801	0.00282111	0.0623541	7.37366	Astro	CV	pct4G8PositiveArea				YWHAE	0.23037	0.0107948	0.238595	5.30935	Astro	R47H	pct4G8PositiveArea				TRIP10	0.237679	0.00307079	0.067722	4.05852	Astro	R62H	pct4G8PositiveArea
TARBP1	-0.253226	0.0028397	0.0626251	6.03098	Astro	CV	pct4G8PositiveArea				PRKCA-AS1	0.249504	0.0108399	0.239057	5.45662	Astro	R47H	pct4G8PositiveArea				ITGA3	0.277119	0.00307081	0.067722	4.41009	Astro	R62H	pct4G8PositiveArea
TRIM8	0.272629	0.00286659	0.0630776	5.49267	Astro	CV	pct4G8PositiveArea				ZNF559-ZNF177	-0.237813	0.0109769	0.24154	5.26297	Astro	R47H	pct4G8PositiveArea				LRRC4B	0.259183	0.00307826	0.0677355	5.8204	Astro	R62H	pct4G8PositiveArea
RARRES2	0.244689	0.00289999	0.0636711	4.18584	Astro	CV	pct4G8PositiveArea				LRP4	-0.129637	0.0110498	0.242607	8.06444	Astro	R47H	pct4G8PositiveArea				SEPTIN4	-0.297351	0.00309445	0.0678847	5.24032	Astro	R62H	pct4G8PositiveArea
VPS13C	0.119972	0.00293267	0.0642462	8.43111	Astro	CV	pct4G8PositiveArea				CADPS	0.310131	0.0111426	0.244101	5.87624	Astro	R47H	pct4G8PositiveArea				MACF1	-0.0763016	0.00309876	0.0678847	11.445	Astro	R62H	pct4G8PositiveArea
RPL28	0.285067	0.00294396	0.0643512	5.02226	Astro	CV	pct4G8PositiveArea				AMPD2	0.231954	0.0111689	0.244139	4.57969	Astro	R47H	pct4G8PositiveArea				XAF1	0.248294	0.00320051	0.069959	6.28856	Astro	R62H	pct4G8PositiveArea
ULK2	-0.232909	0.00296285	0.0646214	6.59882	Astro	CV	pct4G8PositiveArea				P4HB	0.217331	0.0112516	0.245142	5.74303	Astro	R47H	pct4G8PositiveArea				RBPMS	-0.268167	0.00321754	0.0701763	6.4619	Astro	R62H	pct4G8PositiveArea
ST3GAL5	-0.228031	0.00297117	0.0646605	6.56267	Astro	CV	pct4G8PositiveArea				ID3	0.274944	0.0112643	0.245142	4.92243	Astro	R47H	pct4G8PositiveArea				NPM1P30	0.229469	0.00325505	0.0708385	4.02131	Astro	R62H	pct4G8PositiveArea
ACKR3	0.286143	0.00298353	0.0647872	5.31665	Astro	CV	pct4G8PositiveArea				TLE1	-0.140896	0.0113311	0.246054	7.68491	Astro	R47H	pct4G8PositiveArea				NUP210L	-0.287694	0.0032728	0.0710686	4.66183	Astro	R62H	pct4G8PositiveArea
CTSF	0.2684	0.00300883	0.0651935	5.53979	Astro	CV	pct4G8PositiveArea				RBM6	-0.0944543	0.011359	0.246121	8.53728	Astro	R47H	pct4G8PositiveArea				NUP42	-0.281665	0.00329362	0.0713642	5.56024	Astro	R62H	pct4G8PositiveArea
LGR4	-0.137779	0.00301706	0.0652292	8.60716	Astro	CV	pct4G8PositiveArea				MRPS21	-0.233015	0.0114447	0.247278	5.29435	Astro	R47H	pct4G8PositiveArea				PCDH7	0.173993	0.00331694	0.0716647	8.61624	Astro	R62H	pct4G8PositiveArea
SRSF1	0.279197	0.0030279	0.0653208	5.08387	Astro	CV	pct4G8PositiveArea				HDAC7	0.198127	0.0114706	0.247278	6.11119	Astro	R47H	pct4G8PositiveArea				KIAA0825	-0.259619	0.00332589	0.0716647	6.51202	Astro	R62H	pct4G8PositiveArea
EAF2	0.249981	0.00307065	0.0658712	6.31057	Astro	CV	pct4G8PositiveArea				LINC02406	0.239126	0.0114946	0.247278	5.45986	Astro	R47H	pct4G8PositiveArea				GPR137C	0.298622	0.0033292	0.0716647	4.94666	Astro	R62H	pct4G8PositiveArea
NUFIP2	0.183405	0.00307163	0.0658712	7.0691	Astro	CV	pct4G8PositiveArea				ZBTB20-AS5	0.239179	0.011523	0.247278	5.42056	Astro	R47H	pct4G8PositiveArea				ANO5	-0.214051	0.0034133	0.0730079	6.88044	Astro	R62H	pct4G8PositiveArea
GCNA	0.289889	0.00307422	0.0658712	4.65202	Astro	CV	pct4G8PositiveArea				WLS	0.106005	0.0115373	0.247278	8.56977	Astro	R47H	pct4G8PositiveArea				NEK6	-0.214584	0.00341646	0.0730079	6.64757	Astro	R62H	pct4G8PositiveArea
VCAN	0.255596	0.00308002	0.0658712	7.51409	Astro	CV	pct4G8PositiveArea				TACC2	-0.242999	0.011607	0.248235	5.25313	Astro	R47H	pct4G8PositiveArea				NACC2	-0.177412	0.00341803	0.0730079	7.30039	Astro	R62H	pct4G8PositiveArea
ZSCAN31	-0.363635	0.00312344	0.0663753	4.91654	Astro	CV	pct4G8PositiveArea				CAPNS1	0.204697	0.0116332	0.248259	4.19621	Astro	R47H	pct4G8PositiveArea				FGF14	-0.384195	0.0034211	0.0730079	4.6614	Astro	R62H	pct4G8PositiveArea
LINC01013	-0.329342	0.0031237	0.0663753	4.96487	Astro	CV	pct4G8PositiveArea				C1S	0.218447	0.0118006	0.2503	5.7977	Astro	R47H	pct4G8PositiveArea				SH3PXD2B	0.155766	0.0034435	0.0732096	7.978	Astro	R62H	pct4G8PositiveArea
POLR1A	-0.285419	0.00312203	0.0663753	5.16801	Astro	CV	pct4G8PositiveArea				HSPA13	0.224098	0.0118069	0.2503	4.58481	Astro	R47H	pct4G8PositiveArea				TUSC3	0.266078	0.00344533	0.0732096	4.43317	Astro	R62H	pct4G8PositiveArea
USP16	-0.263073	0.00316359	0.067079	5.60374	Astro	CV	pct4G8PositiveArea				PDE4B	0.0965164	0.0118152	0.2503	9.90984	Astro	R47H	pct4G8PositiveArea				PARD3	0.0763309	0.00354461	0.0750148	10.7422	Astro	R62H	pct4G8PositiveArea
GPD2	-0.147171	0.00317355	0.0670954	8.06304	Astro	CV	pct4G8PositiveArea				FHIT	-0.0712812	0.0118345	0.2503	10.2101	Astro	R47H	pct4G8PositiveArea				TMEM241	-0.266959	0.00354544	0.0750148	4.24864	Astro	R62H	pct4G8PositiveArea
HDAC10	0.270622	0.00317792	0.0670954	4.4869	Astro	CV	pct4G8PositiveArea				ABHD3	-0.216309	0.0118552	0.2503	6.60336	Astro	R47H	pct4G8PositiveArea				SSPN	0.248879	0.00355821	0.0751244	6.18708	Astro	R62H	pct4G8PositiveArea
AP3B1	-0.157179	0.00321246	0.0676803	7.65987	Astro	CV	pct4G8PositiveArea				YBX3	0.257211	0.0119256	0.251249	5.44313	Astro	R47H	pct4G8PositiveArea				ETV6	-0.182334	0.00357624	0.0753445	7.72317	Astro	R62H	pct4G8PositiveArea
CCDC144A	-0.284337	0.00327669	0.0687464	5.02953	Astro	CV	pct4G8PositiveArea				HLA-C	0.201626	0.0119571	0.251378	4.18102	Astro	R47H	pct4G8PositiveArea				ACSBG1	0.13238	0.00360636	0.0756893	8.67189	Astro	R62H	pct4G8PositiveArea
CDK2AP2	0.223034	0.00327695	0.0687464	3.95227	Astro	CV	pct4G8PositiveArea				CAMK1D	-0.129963	0.0120039	0.251828	8.01342	Astro	R47H	pct4G8PositiveArea				NDRG1	-0.296983	0.00361132	0.0756893	5.49543	Astro	R62H	pct4G8PositiveArea
PIDD1	0.285792	0.0033023	0.069132	4.70209	Astro	CV	pct4G8PositiveArea				CHURC1-FNTB	-0.240124	0.0120374	0.251996	5.11065	Astro	R47H	pct4G8PositiveArea				XPO1	-0.139905	0.00361554	0.0756893	8.23503	Astro	R62H	pct4G8PositiveArea
SAT2	0.273657	0.00337099	0.0704209	5.61094	Astro	CV	pct4G8PositiveArea				RCN1	0.210873	0.0120998	0.252769	4.22794	Astro	R47H	pct4G8PositiveArea				SLC29A4	0.280923	0.00363966	0.0760336	4.59881	Astro	R62H	pct4G8PositiveArea
PLCB4	0.311395	0.00338063	0.0704737	4.45706	Astro	CV	pct4G8PositiveArea				ZBTB7B	0.217259	0.0123294	0.256505	4.35355	Astro	R47H	pct4G8PositiveArea				NPAS2	0.184749	0.00365602	0.0762145	8.02364	Astro	R62H	pct4G8PositiveArea
NFKBIA	0.27918	0.00343662	0.0714904	5.31557	Astro	CV	pct4G8PositiveArea				MBD3	0.219127	0.0123433	0.256505	4.41663	Astro	R47H	pct4G8PositiveArea				HNRNPC	-0.159843	0.00368208	0.0765965	7.5207	Astro	R62H	pct4G8PositiveArea
ATP2C1	-0.171615	0.00346669	0.0719648	7.96879	Astro	CV	pct4G8PositiveArea				SERF2	0.232232	0.0123677	0.256505	5.45849	Astro	R47H	pct4G8PositiveArea				EYS	0.231187	0.00372153	0.0772549	4.04843	Astro	R62H	pct4G8PositiveArea
LRRC49	-0.233604	0.00348478	0.072189	6.32423	Astro	CV	pct4G8PositiveArea				ALDH7A1	-0.134359	0.0124016	0.256505	7.63885	Astro	R47H	pct4G8PositiveArea				SESN3	-0.183741	0.00376986	0.0780946	7.679	Astro	R62H	pct4G8PositiveArea
POLDIP3	0.211774	0.0035067	0.0724913	3.93594	Astro	CV	pct4G8PositiveArea				ATOH8	-0.237882	0.0124082	0.256505	4.91988	Astro	R47H	pct4G8PositiveArea				LAMB2	0.276313	0.00379925	0.0782549	5.14881	Astro	R62H	pct4G8PositiveArea
PTPRM	-0.129165	0.00351576	0.0725076	8.4681	Astro	CV	pct4G8PositiveArea				CTNND2	0.047782	0.0124758	0.257349	12.0099	Astro	R47H	pct4G8PositiveArea				SLC3A2	0.19023	0.00380912	0.0782549	7.04942	Astro	R62H	pct4G8PositiveArea
PPFIA3	0.244495	0.00352213	0.0725076	4.20069	Astro	CV	pct4G8PositiveArea				TRIM66	-0.208318	0.012501	0.257349	6.05139	Astro	R47H	pct4G8PositiveArea				FAM78B	0.249407	0.00381397	0.0782549	4.12421	Astro	R62H	pct4G8PositiveArea
LMCD1-AS1	-0.140302	0.00353505	0.0726226	8.91623	Astro	CV	pct4G8PositiveArea				AUP1	0.233366	0.0127408	0.261741	5.05057	Astro	R47H	pct4G8PositiveArea				FOS	-0.345833	0.00381712	0.0782549	5.46313	Astro	R62H	pct4G8PositiveArea
MBNL2	0.13354	0.0035712	0.0731551	8.54737	Astro	CV	pct4G8PositiveArea				NSD1	-0.128469	0.0127811	0.262025	7.53875	Astro	R47H	pct4G8PositiveArea				PPFIBP2	0.291348	0.00381653	0.0782549	4.63697	Astro	R62H	pct4G8PositiveArea
SCOC	0.259189	0.00357575	0.0731551	4.44839	Astro	CV	pct4G8PositiveArea				ZNF586	-0.187017	0.0128515	0.262925	6.39238	Astro	R47H	pct4G8PositiveArea				ZFHX4	-0.115034	0.00388315	0.0793852	8.93865	Astro	R62H	pct4G8PositiveArea
FAM182A	0.248276	0.00360125	0.073525	6.10564	Astro	CV	pct4G8PositiveArea				SQSTM1	0.226373	0.0129256	0.263854	5.625	Astro	R47H	pct4G8PositiveArea				MSRB3	-0.212567	0.00388829	0.0793852	6.80649	Astro	R62H	pct4G8PositiveArea
PDE5A	0.288173	0.00361625	0.0736429	5.69473	Astro	CV	pct4G8PositiveArea				XPO1	-0.114307	0.0129502	0.263854	8.23503	Astro	R47H	pct4G8PositiveArea				TENM3	0.340472	0.00389737	0.079407	5.39488	Astro	R62H	pct4G8PositiveArea
RPL41	0.273737	0.00362442	0.0736429	5.76893	Astro	CV	pct4G8PositiveArea				SPTSSA	0.227397	0.0131505	0.266095	5.40483	Astro	R47H	pct4G8PositiveArea				ADD3-AS1	-0.232622	0.00391665	0.0796289	7.02186	Astro	R62H	pct4G8PositiveArea
GUK1	0.277501	0.00362934	0.0736429	4.9027	Astro	CV	pct4G8PositiveArea				IL6ST	0.133493	0.0131576	0.266095	7.59079	Astro	R47H	pct4G8PositiveArea				SSBP3	0.226789	0.00392435	0.0796289	6.54059	Astro	R62H	pct4G8PositiveArea
CBARP	0.253593	0.0036521	0.0739298	4.35376	Astro	CV	pct4G8PositiveArea				DSCAML1	-0.290662	0.0131747	0.266095	4.6506	Astro	R47H	pct4G8PositiveArea				LMOD1	-0.287545	0.00395395	0.080058	4.58246	Astro	R62H	pct4G8PositiveArea
SFSWAP	-0.187513	0.00365841	0.0739298	6.88449	Astro	CV	pct4G8PositiveArea				CLTCL1	-0.236645	0.0132077	0.266095	5.13064	Astro	R47H	pct4G8PositiveArea				SEMA4A	0.282137	0.00396167	0.080058	4.86265	Astro	R62H	pct4G8PositiveArea
DDIT4L	0.241823	0.00367364	0.0740862	4.15724	Astro	CV	pct4G8PositiveArea				CSF1	0.229434	0.0132174	0.266095	5.44351	Astro	R47H	pct4G8PositiveArea				MIAT	-0.242728	0.00399197	0.0805061	6.39865	Astro	R62H	pct4G8PositiveArea
WNK2	0.220203	0.00369726	0.0743903	6.70049	Astro	CV	pct4G8PositiveArea				ESRRG	-0.123899	0.0132417	0.266095	8.83109	Astro	R47H	pct4G8PositiveArea				HES5	0.257923	0.00401438	0.0807934	4.21621	Astro	R62H	pct4G8PositiveArea
C1orf35	0.249835	0.00370374	0.0743903	4.21343	Astro	CV	pct4G8PositiveArea				DOCK3	-0.0977575	0.0132488	0.266095	8.74315	Astro	R47H	pct4G8PositiveArea				CCDC28A	0.270447	0.00403412	0.0810262	4.63166	Astro	R62H	pct4G8PositiveArea
GALNT2	-0.160862	0.00375526	0.0751413	7.56983	Astro	CV	pct4G8PositiveArea				PFKFB4	-0.238197	0.0132752	0.266095	4.79429	Astro	R47H	pct4G8PositiveArea				ACAP2	0.141427	0.00404856	0.0811516	8.20864	Astro	R62H	pct4G8PositiveArea
PLEKHG1	-0.144803	0.00375631	0.0751413	8.04574	Astro	CV	pct4G8PositiveArea				PFN2	0.224911	0.0133204	0.266462	4.54907	Astro	R47H	pct4G8PositiveArea				SLC13A5	0.287033	0.00412689	0.0825545	5.20887	Astro	R62H	pct4G8PositiveArea
SNAP25	0.292073	0.00377	0.0751614	4.53146	Astro	CV	pct4G8PositiveArea				GRID1	-0.0968988	0.0133653	0.266822	8.63103	Astro	R47H	pct4G8PositiveArea				HDAC2-AS2	-0.270224	0.0041765	0.0833783	6.45048	Astro	R62H	pct4G8PositiveArea
ADIRF	0.273678	0.00377249	0.0751614	4.43883	Astro	CV	pct4G8PositiveArea				MRPS25	-0.210104	0.0134192	0.266824	5.77353	Astro	R47H	pct4G8PositiveArea				NOD1	-0.29695	0.00418779	0.0834356	4.86469	Astro	R62H	pct4G8PositiveArea
DGKZ	0.226159	0.00381975	0.0758597	6.66274	Astro	CV	pct4G8PositiveArea				SPATA20	0.223598	0.0134193	0.266824	4.418	Astro	R47H	pct4G8PositiveArea				COL9A2	0.283824	0.0042132	0.0837733	4.76483	Astro	R62H	pct4G8PositiveArea
WDR82	-0.270452	0.00382618	0.0758597	5.15445	Astro	CV	pct4G8PositiveArea				COL6A1	0.215928	0.0135709	0.268625	5.65111	Astro	R47H	pct4G8PositiveArea				LINC02324	-0.228002	0.00422562	0.0838518	3.97791	Astro	R62H	pct4G8PositiveArea
PKD1	0.227759	0.00383052	0.0758597	6.2254	Astro	CV	pct4G8PositiveArea				RBMX	-0.162947	0.0135789	0.268625	6.89296	Astro	R47H	pct4G8PositiveArea				RYR1	0.239485	0.00424228	0.0840142	6.37321	Astro	R62H	pct4G8PositiveArea
RPL10	0.269856	0.0038832	0.076485	5.42539	Astro	CV	pct4G8PositiveArea				ATF4	0.224965	0.0136351	0.268625	4.57144	Astro	R47H	pct4G8PositiveArea				GMDS	-0.232563	0.00433256	0.0855956	6.71206	Astro	R62H	pct4G8PositiveArea
TACC1	0.171115	0.0038847	0.076485	7.39543	Astro	CV	pct4G8PositiveArea				ROGDI	0.227135	0.0136411	0.268625	4.54285	Astro	R47H	pct4G8PositiveArea				COL21A1	0.284478	0.00433943	0.0855956	7.05189	Astro	R62H	pct4G8PositiveArea
RPS3	0.272479	0.00389067	0.076485	4.7469	Astro	CV	pct4G8PositiveArea				INSR	-0.146608	0.0136529	0.268625	7.24132	Astro	R47H	pct4G8PositiveArea				MPC1	-0.231785	0.00436144	0.0858589	6.1467	Astro	R62H	pct4G8PositiveArea
AQP4-AS1	-0.190883	0.00390046	0.076485	8.82495	Astro	CV	pct4G8PositiveArea				ZFP36L1	0.147819	0.0136727	0.268625	7.95208	Astro	R47H	pct4G8PositiveArea				RETREG1	-0.311888	0.00437943	0.0860419	5.19479	Astro	R62H	pct4G8PositiveArea
RHOQ	0.182342	0.00390072	0.076485	7.11197	Astro	CV	pct4G8PositiveArea				PTPA	0.227445	0.013811	0.270323	5.00529	Astro	R47H	pct4G8PositiveArea				GPR37L1	0.180514	0.00440099	0.0862942	7.61787	Astro	R62H	pct4G8PositiveArea
ZNF663P	0.243806	0.00391373	0.0764886	6.15375	Astro	CV	pct4G8PositiveArea				UBE4B	-0.142128	0.0138137	0.270323	7.21504	Astro	R47H	pct4G8PositiveArea				SLCO3A1	0.34885	0.00447167	0.0875062	5.68203	Astro	R62H	pct4G8PositiveArea
SCML1	-0.264203	0.00391635	0.0764886	5.79464	Astro	CV	pct4G8PositiveArea				RPS15	0.229431	0.0138447	0.270395	4.95518	Astro	R47H	pct4G8PositiveArea				CEMIP	-0.328217	0.00448047	0.0875062	4.58042	Astro	R62H	pct4G8PositiveArea
TRAF3IP1	-0.254366	0.0039616	0.0772199	5.6892	Astro	CV	pct4G8PositiveArea				DVL1	0.222706	0.0139261	0.271449	4.44436	Astro	R47H	pct4G8PositiveArea				CYP7B1	-0.219402	0.00451414	0.0879902	6.81381	Astro	R62H	pct4G8PositiveArea
MROH7-TTC4	-0.247732	0.00399119	0.0776439	5.88419	Astro	CV	pct4G8PositiveArea				PDE4DIP	0.126543	0.0139838	0.272039	8.0806	Astro	R47H	pct4G8PositiveArea				LINC01473	-0.109616	0.00458887	0.0892711	9.04093	Astro	R62H	pct4G8PositiveArea
PNRC1	0.26839	0.00402384	0.0781255	5.46569	Astro	CV	pct4G8PositiveArea				TUBB2A	0.213222	0.014073	0.273238	4.34096	Astro	R47H	pct4G8PositiveArea				KCNQ3	-0.250645	0.00459838	0.0892808	7.54058	Astro	R62H	pct4G8PositiveArea
RELA	0.267183	0.00403622	0.0782127	4.45092	Astro	CV	pct4G8PositiveArea				BARD1	0.222278	0.0142489	0.27611	5.68909	Astro	R47H	pct4G8PositiveArea				SNRNP70	0.178211	0.0046095	0.0893215	7.40451	Astro	R62H	pct4G8PositiveArea
DNAH1	-0.243827	0.00405361	0.0783963	4.18884	Astro	CV	pct4G8PositiveArea				RFTN1	0.265064	0.0144109	0.278705	5.01233	Astro	R47H	pct4G8PositiveArea				ZSCAN31	-0.354855	0.00465324	0.0899929	4.91654	Astro	R62H	pct4G8PositiveArea
INPPL1	0.238789	0.00406355	0.0784352	5.90493	Astro	CV	pct4G8PositiveArea				FAM222B	-0.167824	0.0144956	0.279461	6.70144	Astro	R47H	pct4G8PositiveArea				ZBTB20	0.0598501	0.00466644	0.0900723	11.5777	Astro	R62H	pct4G8PositiveArea
PI16	0.267625	0.00409177	0.0788079	4.39807	Astro	CV	pct4G8PositiveArea				PCNX2	-0.205826	0.0145264	0.279461	6.37217	Astro	R47H	pct4G8PositiveArea				RABAC1	0.243686	0.0047417	0.0913469	4.23477	Astro	R62H	pct4G8PositiveArea
MED16	0.236961	0.00409878	0.0788079	4.14273	Astro	CV	pct4G8PositiveArea				SMAD1	0.144971	0.0145347	0.279461	7.42721	Astro	R47H	pct4G8PositiveArea				TYRO3	0.245704	0.00477933	0.0918931	5.82911	Astro	R62H	pct4G8PositiveArea
UBC	0.243549	0.00411375	0.0789425	6.89953	Astro	CV	pct4G8PositiveArea				DNAJB9	0.19152	0.0145854	0.279893	4.04193	Astro	R47H	pct4G8PositiveArea				TGFB1	0.247695	0.00483474	0.0927783	4.22375	Astro	R62H	pct4G8PositiveArea
MLLT6	0.263185	0.00413344	0.0791669	5.55362	Astro	CV	pct4G8PositiveArea				DNMT3A	-0.167131	0.0146438	0.279963	6.70473	Astro	R47H	pct4G8PositiveArea				LINC02060	-0.263791	0.00486364	0.0931523	5.81075	Astro	R62H	pct4G8PositiveArea
TAB2	-0.138874	0.00416961	0.0797056	8.15095	Astro	CV	pct4G8PositiveArea				CARD19	0.226291	0.0146456	0.279963	5.21362	Astro	R47H	pct4G8PositiveArea				BANP	-0.24633	0.00492841	0.0939878	6.00696	Astro	R62H	pct4G8PositiveArea
LINC02666	-0.282993	0.00422342	0.0805787	4.88196	Astro	CV	pct4G8PositiveArea				PPFIBP2	-0.234958	0.0147397	0.280701	4.63697	Astro	R47H	pct4G8PositiveArea				RTN4	-0.14004	0.004935	0.0939878	8.23035	Astro	R62H	pct4G8PositiveArea
TBC1D10B	0.23025	0.00423769	0.0806954	4.12062	Astro	CV	pct4G8PositiveArea				TFAP2E	-0.198306	0.0147409	0.280701	4.10679	Astro	R47H	pct4G8PositiveArea				NR1D1	0.279729	0.00493794	0.0939878	4.95001	Astro	R62H	pct4G8PositiveArea
ROR1	-0.215653	0.00434892	0.0826545	7.21835	Astro	CV	pct4G8PositiveArea				GRK3	-0.173479	0.0149047	0.282915	7.17579	Astro	R47H	pct4G8PositiveArea				MEST	-0.239989	0.00494523	0.0939878	4.22094	Astro	R62H	pct4G8PositiveArea
AKAP7	-0.190306	0.00438727	0.0832236	7.17104	Astro	CV	pct4G8PositiveArea				ENAH	0.134042	0.0149143	0.282915	7.50774	Astro	R47H	pct4G8PositiveArea				PLIN5	0.19332	0.00509385	0.096561	7.0498	Astro	R62H	pct4G8PositiveArea
EIF3E	-0.168567	0.00446549	0.0845456	7.61296	Astro	CV	pct4G8PositiveArea				MAN1C1	0.26234	0.0149649	0.283114	6.20098	Astro	R47H	pct4G8PositiveArea				RAB29	0.273481	0.00510012	0.096561	4.72223	Astro	R62H	pct4G8PositiveArea
TBC1D17	0.2682	0.00447538	0.0845638	5.13253	Astro	CV	pct4G8PositiveArea				PIGM	0.233597	0.0149834	0.283114	5.11634	Astro	R47H	pct4G8PositiveArea				BCAN	0.22228	0.00513216	0.0969625	6.60419	Astro	R62H	pct4G8PositiveArea
LINC02580	-0.265644	0.00448521	0.0845638	4.4997	Astro	CV	pct4G8PositiveArea				WIPF2	-0.131053	0.0150106	0.283114	7.42919	Astro	R47H	pct4G8PositiveArea				SLC6A9	0.241745	0.00514146	0.0969625	4.23572	Astro	R62H	pct4G8PositiveArea
SLC13A3	-0.221986	0.00449745	0.0845638	6.66188	Astro	CV	pct4G8PositiveArea				SPRY2	0.210818	0.0150584	0.28327	5.81942	Astro	R47H	pct4G8PositiveArea				FAM89A	0.253925	0.00515379	0.0969625	4.28155	Astro	R62H	pct4G8PositiveArea
GJA1	0.147218	0.00450062	0.0845638	9.21928	Astro	CV	pct4G8PositiveArea				SCOC	0.210822	0.0150761	0.28327	4.44839	Astro	R47H	pct4G8PositiveArea				ATG7	0.113554	0.0051605	0.0969625	8.59194	Astro	R62H	pct4G8PositiveArea
EIF3G	0.240242	0.00452117	0.0847847	4.18705	Astro	CV	pct4G8PositiveArea				S100A6	0.243762	0.0152339	0.285472	4.6457	Astro	R47H	pct4G8PositiveArea				ARHGAP44	-0.285885	0.00518801	0.0972949	5.03563	Astro	R62H	pct4G8PositiveArea
CYP7B1	-0.215155	0.00453684	0.0847847	6.81381	Astro	CV	pct4G8PositiveArea				RAP2C-AS1	-0.253763	0.0152509	0.285472	5.51091	Astro	R47H	pct4G8PositiveArea				RHOBTB2	0.267572	0.00521152	0.097551	4.59873	Astro	R62H	pct4G8PositiveArea
PUM3	-0.270265	0.00454479	0.0847847	5.47896	Astro	CV	pct4G8PositiveArea				UTY	-0.147999	0.0152915	0.285691	6.16857	Astro	R47H	pct4G8PositiveArea				NRG2	-0.18236	0.00522328	0.0975866	7.12688	Astro	R62H	pct4G8PositiveArea
GLI3	-0.116101	0.00454663	0.0847847	8.74388	Astro	CV	pct4G8PositiveArea				NOVA1	0.119894	0.0154116	0.287392	8.00399	Astro	R47H	pct4G8PositiveArea				FZD4	-0.259444	0.00523732	0.0976647	4.36377	Astro	R62H	pct4G8PositiveArea
CYC1	0.242816	0.00455806	0.0848382	4.21834	Astro	CV	pct4G8PositiveArea				C10orf90	-0.24538	0.0154698	0.287935	6.34956	Astro	R47H	pct4G8PositiveArea				IRF2BPL	0.251188	0.00524875	0.0976939	4.36278	Astro	R62H	pct4G8PositiveArea
ADAM22	0.264181	0.00457773	0.084948	5.79916	Astro	CV	pct4G8PositiveArea				MYH15	-0.207496	0.0155169	0.288055	4.27459	Astro	R47H	pct4G8PositiveArea				EXPH5	0.291167	0.00530728	0.0985978	5.01157	Astro	R62H	pct4G8PositiveArea
NR2F1	0.197698	0.00458112	0.084948	6.97249	Astro	CV	pct4G8PositiveArea				TTLL9	-0.221843	0.0155523	0.288055	5.39439	Astro	R47H	pct4G8PositiveArea				MEIS1	-0.21506	0.00531826	0.098617	6.61001	Astro	R62H	pct4G8PositiveArea
ENOX1	-0.211054	0.0046001	0.0851406	7.50796	Astro	CV	pct4G8PositiveArea				NTRK3	0.0844362	0.0155635	0.288055	9.50537	Astro	R47H	pct4G8PositiveArea				MAGI3	-0.147962	0.00535565	0.0990753	7.77915	Astro	R62H	pct4G8PositiveArea
MIB2	0.267692	0.00461774	0.0853075	4.80457	Astro	CV	pct4G8PositiveArea				ENO1	0.147678	0.015704	0.290113	7.13276	Astro	R47H	pct4G8PositiveArea				ZFYVE28	-0.204624	0.00536299	0.0990753	7.06445	Astro	R62H	pct4G8PositiveArea
ST7	-0.231287	0.00466498	0.0860197	6.25181	Astro	CV	pct4G8PositiveArea				RPS4X	0.222338	0.0157905	0.290917	4.59048	Astro	R47H	pct4G8PositiveArea				SLC44A3	-0.241797	0.00538318	0.0991349	6.39273	Astro	R62H	pct4G8PositiveArea
ECHDC2	-0.133817	0.00469204	0.0863365	8.0598	Astro	CV	pct4G8PositiveArea				BMP7	-0.159078	0.0158095	0.290917	7.12065	Astro	R47H	pct4G8PositiveArea				LRP8	0.269707	0.00538624	0.0991349	5.51672	Astro	R62H	pct4G8PositiveArea
MAFG	0.270203	0.00469959	0.0863365	5.37065	Astro	CV	pct4G8PositiveArea				ITPK1	0.218408	0.0158356	0.290917	4.63344	Astro	R47H	pct4G8PositiveArea				PRKAR1B	-0.246845	0.00549035	0.100719	4.47045	Astro	R62H	pct4G8PositiveArea
RTN1	0.29617	0.00471513	0.0864616	4.99828	Astro	CV	pct4G8PositiveArea				PLPPR2	0.222885	0.0159583	0.292627	4.76623	Astro	R47H	pct4G8PositiveArea				LINC01819	0.240551	0.0054966	0.100719	4.15418	Astro	R62H	pct4G8PositiveArea
KREMEN1	-0.196544	0.00472612	0.0865029	6.90188	Astro	CV	pct4G8PositiveArea				CPNE8	0.173433	0.0159994	0.292839	7.31326	Astro	R47H	pct4G8PositiveArea				SAFB2	0.170962	0.00551282	0.100719	7.1816	Astro	R62H	pct4G8PositiveArea
OBI1-AS1	-0.126855	0.00474426	0.0866747	10.1423	Astro	CV	pct4G8PositiveArea				DOCK5	-0.140103	0.0160431	0.293098	7.96017	Astro	R47H	pct4G8PositiveArea				CTSF	0.255793	0.00552414	0.100719	5.53979	Astro	R62H	pct4G8PositiveArea
RGS11	-0.264421	0.00479996	0.0875308	5.38643	Astro	CV	pct4G8PositiveArea				DTX3	0.222818	0.0160793	0.293218	5.23024	Astro	R47H	pct4G8PositiveArea				CEP83	-0.237203	0.00552541	0.100719	6.01429	Astro	R62H	pct4G8PositiveArea
SHOC1	0.269385	0.00484219	0.0880526	4.69052	Astro	CV	pct4G8PositiveArea				ERF	0.194163	0.0161428	0.293835	4.17009	Astro	R47H	pct4G8PositiveArea				SGK1	0.3619	0.00554354	0.100719	5.39626	Astro	R62H	pct4G8PositiveArea
CTSD	0.201695	0.00484636	0.0880526	6.92988	Astro	CV	pct4G8PositiveArea				GSTO2	-0.227799	0.0161953	0.294097	4.67741	Astro	R47H	pct4G8PositiveArea				ZNF219	0.249708	0.00554233	0.100719	4.25416	Astro	R62H	pct4G8PositiveArea
SH3BGRL3	0.220935	0.00488284	0.0884474	4.07061	Astro	CV	pct4G8PositiveArea				YPEL1	-0.227693	0.0162166	0.294097	4.97388	Astro	R47H	pct4G8PositiveArea				TCP11L2	0.278209	0.00558726	0.101324	5.22715	Astro	R62H	pct4G8PositiveArea
ACYP2	-0.125334	0.00488596	0.0884474	8.4402	Astro	CV	pct4G8PositiveArea				ADARB2	-0.273788	0.0163894	0.296371	5.64968	Astro	R47H	pct4G8PositiveArea				AMPH	-0.243386	0.00560357	0.101324	4.25026	Astro	R62H	pct4G8PositiveArea
RPS27	0.284685	0.0049006	0.0885506	5.57022	Astro	CV	pct4G8PositiveArea				BZW1	0.21311	0.0164019	0.296371	5.55956	Astro	R47H	pct4G8PositiveArea				CLCN4	0.27602	0.00560753	0.101324	4.814	Astro	R62H	pct4G8PositiveArea
MAP4K3-DT	-0.22305	0.00493714	0.0890483	6.2781	Astro	CV	pct4G8PositiveArea				TRAF3	-0.150162	0.0164598	0.296876	6.86916	Astro	R47H	pct4G8PositiveArea				LMCD1-AS1	-0.135575	0.00567352	0.10233	8.91623	Astro	R62H	pct4G8PositiveArea
RNF24	0.20657	0.0049823	0.0896994	6.97093	Astro	CV	pct4G8PositiveArea				PLA2G4C	-0.204043	0.0165044	0.297139	5.93878	Astro	R47H	pct4G8PositiveArea				HAGHL	0.266692	0.00570002	0.102554	5.24829	Astro	R62H	pct4G8PositiveArea
BCAR3	-0.145918	0.00499943	0.0898353	7.72291	Astro	CV	pct4G8PositiveArea				VWA1	0.217904	0.0165564	0.297152	4.57229	Astro	R47H	pct4G8PositiveArea				PDZRN4	0.355502	0.00570664	0.102554	5.69727	Astro	R62H	pct4G8PositiveArea
ZNF528	-0.254761	0.00501945	0.0898353	5.39189	Astro	CV	pct4G8PositiveArea				KAT2A	0.194957	0.0165861	0.297152	6.04135	Astro	R47H	pct4G8PositiveArea				ARHGAP29	0.263075	0.00574134	0.102991	6.45265	Astro	R62H	pct4G8PositiveArea
SLC25A1	0.251442	0.00502528	0.0898353	4.30638	Astro	CV	pct4G8PositiveArea				SNRPN	0.174705	0.0165951	0.297152	4.03503	Astro	R47H	pct4G8PositiveArea				PTMA	0.252259	0.0057955	0.1037	6.42818	Astro	R62H	pct4G8PositiveArea
MAZ	0.239471	0.00502741	0.0898353	4.23664	Astro	CV	pct4G8PositiveArea				HHATL	0.226386	0.0166386	0.297392	4.91688	Astro	R47H	pct4G8PositiveArea				TAFA5	0.159135	0.00580182	0.1037	7.76028	Astro	R62H	pct4G8PositiveArea
PRKCSH	0.272184	0.00503521	0.0898353	4.99204	Astro	CV	pct4G8PositiveArea				POU6F2	-0.209338	0.0167534	0.298732	7.01798	Astro	R47H	pct4G8PositiveArea				LRRIQ1	-0.302162	0.00590743	0.105296	5.23654	Astro	R62H	pct4G8PositiveArea
GPR19	-0.243786	0.00506731	0.0902455	4.22883	Astro	CV	pct4G8PositiveArea				RGS9	-0.220816	0.0167739	0.298732	5.56677	Astro	R47H	pct4G8PositiveArea				BST2	0.24096	0.00591242	0.105296	4.22331	Astro	R62H	pct4G8PositiveArea
PCBD2	-0.252888	0.00517547	0.0920063	5.76452	Astro	CV	pct4G8PositiveArea				TMEM51-AS1	-0.198296	0.0168495	0.299539	4.22506	Astro	R47H	pct4G8PositiveArea				KLF3-AS1	-0.280038	0.00601916	0.107005	5.30375	Astro	R62H	pct4G8PositiveArea
DANT2	-0.108988	0.00518938	0.0920882	8.87569	Astro	CV	pct4G8PositiveArea				GRIK4	-0.162159	0.01742	0.308375	7.06785	Astro	R47H	pct4G8PositiveArea				AMPD2	0.262335	0.00603536	0.107101	4.57969	Astro	R62H	pct4G8PositiveArea
MPP7	-0.266966	0.00522075	0.0924792	4.54437	Astro	CV	pct4G8PositiveArea				PDS5A	-0.126875	0.017436	0.308375	7.48735	Astro	R47H	pct4G8PositiveArea				VASP	0.226471	0.00606086	0.107361	4.07026	Astro	R62H	pct4G8PositiveArea
NAT10	-0.265442	0.00524579	0.0927569	5.11913	Astro	CV	pct4G8PositiveArea				PLEC	0.149898	0.0174399	0.308375	7.1909	Astro	R47H	pct4G8PositiveArea				MYO6	-0.101039	0.0060756	0.107363	8.79639	Astro	R62H	pct4G8PositiveArea
DPP10-AS3	0.268747	0.00527742	0.0931498	4.64549	Astro	CV	pct4G8PositiveArea				DAG1	0.178749	0.0174919	0.308742	6.26523	Astro	R47H	pct4G8PositiveArea				ARMCX5-GPRASP2	-0.262596	0.00608269	0.107363	5.55942	Astro	R62H	pct4G8PositiveArea
TRIO	-0.102968	0.00531188	0.0933302	9.24876	Astro	CV	pct4G8PositiveArea				TMEM59L	0.199423	0.0175345	0.308944	4.42963	Astro	R47H	pct4G8PositiveArea				RAP2C-AS1	-0.299425	0.00616163	0.108563	5.51091	Astro	R62H	pct4G8PositiveArea
PFN1	0.204099	0.00531784	0.0933302	3.93165	Astro	CV	pct4G8PositiveArea				SLC9A9	0.0929338	0.0176541	0.310499	8.91831	Astro	R47H	pct4G8PositiveArea				PHACTR1	-0.161132	0.00618517	0.108784	7.85796	Astro	R62H	pct4G8PositiveArea
ABCC8	-0.272449	0.00532927	0.0933302	5.04681	Astro	CV	pct4G8PositiveArea				CEBPB	0.227779	0.0178406	0.313222	4.79428	Astro	R47H	pct4G8PositiveArea				ABCC8	-0.272736	0.00619974	0.108847	5.04681	Astro	R62H	pct4G8PositiveArea
ITFG1	-0.115906	0.0053375	0.0933302	8.32886	Astro	CV	pct4G8PositiveArea				XRRA1	-0.193143	0.017889	0.313517	6.03985	Astro	R47H	pct4G8PositiveArea				FAT3	-0.161118	0.00622993	0.109184	8.33349	Astro	R62H	pct4G8PositiveArea
SRGAP1	-0.114648	0.00534402	0.0933302	8.51299	Astro	CV	pct4G8PositiveArea				SELENON	0.219597	0.0180207	0.314791	4.76886	Astro	R47H	pct4G8PositiveArea				FKBP5	0.160527	0.00624547	0.109263	8.42298	Astro	R62H	pct4G8PositiveArea
PIM3	0.234356	0.00534968	0.0933302	4.16073	Astro	CV	pct4G8PositiveArea				EEF1DP2	-0.18274	0.0180264	0.314791	4.03583	Astro	R47H	pct4G8PositiveArea				NOP58	-0.263831	0.00627515	0.109588	5.37622	Astro	R62H	pct4G8PositiveArea
FBXO10	-0.263888	0.00535362	0.0933302	4.48259	Astro	CV	pct4G8PositiveArea				TMEM47	0.175966	0.0180889	0.314791	6.7496	Astro	R47H	pct4G8PositiveArea				GADD45G	0.268722	0.00629108	0.109673	4.63064	Astro	R62H	pct4G8PositiveArea
SSBP3	0.214434	0.00544358	0.0947317	6.54059	Astro	CV	pct4G8PositiveArea				ATMIN	0.203482	0.0180872	0.314791	4.34101	Astro	R47H	pct4G8PositiveArea				WIF1	-0.28484	0.00630306	0.109689	6.75701	Astro	R62H	pct4G8PositiveArea
RAD54L2	-0.243522	0.00555162	0.0964423	6.02042	Astro	CV	pct4G8PositiveArea				CLIC4	0.207155	0.0181384	0.315099	6.68519	Astro	R47H	pct4G8PositiveArea				FAM66D	-0.26441	0.00633567	0.110063	5.25801	Astro	R62H	pct4G8PositiveArea
CD59	0.243957	0.00560179	0.0970466	5.92631	Astro	CV	pct4G8PositiveArea				BSN	-0.174807	0.0182394	0.316298	4.02596	Astro	R47H	pct4G8PositiveArea				SUGP2	0.183545	0.00640845	0.111132	6.94596	Astro	R62H	pct4G8PositiveArea
FXYD1	0.263385	0.0056093	0.0970466	5.41221	Astro	CV	pct4G8PositiveArea				SLC25A33	-0.174898	0.0184566	0.319505	6.59507	Astro	R47H	pct4G8PositiveArea				NELFE	0.21522	0.00644579	0.111584	4.01471	Astro	R62H	pct4G8PositiveArea
ATP9B	-0.133848	0.00561581	0.0970466	7.77004	Astro	CV	pct4G8PositiveArea				ZNF423	-0.142169	0.0185141	0.319941	7.3745	Astro	R47H	pct4G8PositiveArea				PNPLA8	-0.191281	0.00654028	0.113022	7.1279	Astro	R62H	pct4G8PositiveArea
XYLB	-0.269783	0.00565055	0.0974768	4.58627	Astro	CV	pct4G8PositiveArea				LHFPL6	0.100793	0.018657	0.32185	8.98513	Astro	R47H	pct4G8PositiveArea				NHS	-0.269568	0.00664434	0.114421	6.23128	Astro	R62H	pct4G8PositiveArea
CSNK1E	0.259267	0.00567732	0.0977684	5.22177	Astro	CV	pct4G8PositiveArea				CEP250	-0.217022	0.0187488	0.32287	4.48287	Astro	R47H	pct4G8PositiveArea				PDPR	0.257597	0.00664265	0.114421	5.48878	Astro	R62H	pct4G8PositiveArea
ACAP3	0.255428	0.00569699	0.0979172	5.30672	Astro	CV	pct4G8PositiveArea				TPCN1	-0.138849	0.0187973	0.323145	7.915	Astro	R47H	pct4G8PositiveArea				XPR1	-0.167	0.00665835	0.114463	7.20495	Astro	R62H	pct4G8PositiveArea
PRTG	-0.289024	0.00570574	0.0979172	4.99474	Astro	CV	pct4G8PositiveArea				PSMD2	0.219763	0.0189268	0.324304	4.54281	Astro	R47H	pct4G8PositiveArea				LINC00882	-0.160276	0.00668168	0.114666	8.07657	Astro	R62H	pct4G8PositiveArea
CSF1	0.262426	0.00571608	0.097925	5.44351	Astro	CV	pct4G8PositiveArea				PON2	0.0962085	0.0189553	0.324304	8.57105	Astro	R47H	pct4G8PositiveArea				RALGDS	-0.206941	0.00670611	0.114886	6.49581	Astro	R62H	pct4G8PositiveArea
ASCC2	-0.262075	0.00574197	0.0980414	5.37319	Astro	CV	pct4G8PositiveArea				SRSF7	0.223041	0.018963	0.324304	5.0534	Astro	R47H	pct4G8PositiveArea				RASSF3	0.235936	0.00675607	0.115393	4.286	Astro	R62H	pct4G8PositiveArea
IRF9	0.197798	0.00574268	0.0980414	3.91353	Astro	CV	pct4G8PositiveArea				PIP5K1B	-0.237166	0.0191361	0.326699	5.43061	Astro	R47H	pct4G8PositiveArea				TBC1D24	-0.261812	0.00676196	0.115393	5.00108	Astro	R62H	pct4G8PositiveArea
ULK4	-0.18251	0.00587362	0.100104	7.15045	Astro	CV	pct4G8PositiveArea				ID4	0.164646	0.0192626	0.327907	7.10651	Astro	R47H	pct4G8PositiveArea				LINC02427	-0.265523	0.00677067	0.115393	5.15693	Astro	R62H	pct4G8PositiveArea
HOOK2	0.249608	0.00597583	0.101637	5.56492	Astro	CV	pct4G8PositiveArea				HERC6	-0.221545	0.0192731	0.327907	4.73293	Astro	R47H	pct4G8PositiveArea				IL17RB	0.226358	0.00679066	0.115535	6.4927	Astro	R62H	pct4G8PositiveArea
RTL8C	0.243121	0.00598409	0.101637	4.49305	Astro	CV	pct4G8PositiveArea				PDLIM4	0.184536	0.019326	0.328244	4.0922	Astro	R47H	pct4G8PositiveArea				BRINP1	-0.16077	0.00691133	0.117297	7.97336	Astro	R62H	pct4G8PositiveArea
RPL8	0.264772	0.00601822	0.102042	4.67616	Astro	CV	pct4G8PositiveArea				SRI	0.18204	0.0193818	0.328628	6.27789	Astro	R47H	pct4G8PositiveArea				CYSTM1	0.230513	0.00691793	0.117297	6.00105	Astro	R62H	pct4G8PositiveArea
KCNJ3	0.324369	0.00603802	0.102138	4.83303	Astro	CV	pct4G8PositiveArea				LGI1	-0.104672	0.0194528	0.328718	8.49009	Astro	R47H	pct4G8PositiveArea				ARHGAP26	0.091776	0.00698091	0.11795	9.6841	Astro	R62H	pct4G8PositiveArea
PMS2P4	-0.192078	0.00604453	0.102138	6.93063	Astro	CV	pct4G8PositiveArea				MTATP6P1	0.198422	0.0194571	0.328718	4.45417	Astro	R47H	pct4G8PositiveArea				PRKG1	0.0961202	0.00698601	0.11795	10.5832	Astro	R62H	pct4G8PositiveArea
SMARCD3	0.227042	0.00606066	0.102236	6.01218	Astro	CV	pct4G8PositiveArea				LEPROT	0.205696	0.0195159	0.328718	5.67675	Astro	R47H	pct4G8PositiveArea				PLCL1	-0.345278	0.00699216	0.11795	6.46371	Astro	R62H	pct4G8PositiveArea
GPC5	0.065088	0.0061029	0.102774	12.358	Astro	CV	pct4G8PositiveArea				QRICH2	-0.211323	0.0195332	0.328718	4.52772	Astro	R47H	pct4G8PositiveArea				GRIA1	0.288327	0.00701631	0.118156	4.61767	Astro	R62H	pct4G8PositiveArea
FARP1	-0.105189	0.00611695	0.102824	8.9207	Astro	CV	pct4G8PositiveArea				HMGCR	0.216762	0.0195531	0.328718	4.59733	Astro	R47H	pct4G8PositiveArea				FGF1	-0.22477	0.00704197	0.118299	6.76122	Astro	R62H	pct4G8PositiveArea
SRSF5	0.168337	0.00613726	0.102824	7.30299	Astro	CV	pct4G8PositiveArea				MED13L	0.0765261	0.0198688	0.33346	9.28362	Astro	R47H	pct4G8PositiveArea				DTX3	0.260689	0.00704874	0.118299	5.23024	Astro	R62H	pct4G8PositiveArea
ZFAND5	0.192512	0.00614031	0.102824	6.8629	Astro	CV	pct4G8PositiveArea				SRRM2	0.134506	0.0199622	0.334162	7.55239	Astro	R47H	pct4G8PositiveArea				DYNC1I1	0.289634	0.00717811	0.120267	4.39033	Astro	R62H	pct4G8PositiveArea
KIF16B	-0.164856	0.00614744	0.102824	7.11932	Astro	CV	pct4G8PositiveArea				PKNOX1	-0.183941	0.0199895	0.334162	6.19317	Astro	R47H	pct4G8PositiveArea				TMCC2	-0.275536	0.00721478	0.120677	4.78682	Astro	R62H	pct4G8PositiveArea
GSDMD	0.201757	0.00618144	0.103219	3.96074	Astro	CV	pct4G8PositiveArea				RPL41	0.21338	0.0200119	0.334162	5.76893	Astro	R47H	pct4G8PositiveArea				CPM	0.272354	0.00725556	0.121154	5.70957	Astro	R62H	pct4G8PositiveArea
GABRA2	-0.121211	0.00620584	0.103452	8.75142	Astro	CV	pct4G8PositiveArea				TTC23L	-0.225275	0.020123	0.335451	4.55352	Astro	R47H	pct4G8PositiveArea				RUFY3	-0.0978242	0.00729078	0.121537	8.86914	Astro	R62H	pct4G8PositiveArea
LSM7	0.251114	0.00623193	0.103712	4.43176	Astro	CV	pct4G8PositiveArea				BAALC	0.128101	0.0201762	0.335772	8.19334	Astro	R47H	pct4G8PositiveArea				MYO1E	-0.252117	0.00732179	0.121849	6.06727	Astro	R62H	pct4G8PositiveArea
AIG1	-0.158002	0.00624674	0.103784	7.56907	Astro	CV	pct4G8PositiveArea				HIGD1A	0.171456	0.0202574	0.336558	3.99646	Astro	R47H	pct4G8PositiveArea				LINC01515	0.272245	0.00735915	0.122213	4.47228	Astro	R62H	pct4G8PositiveArea
SETBP1	-0.258008	0.00626582	0.103927	5.89022	Astro	CV	pct4G8PositiveArea				SELENOS	0.219036	0.0203749	0.337931	4.78469	Astro	R47H	pct4G8PositiveArea				GPC1	0.232047	0.00736832	0.122213	5.9162	Astro	R62H	pct4G8PositiveArea
NDUFB10	0.233451	0.00629883	0.104299	4.26314	Astro	CV	pct4G8PositiveArea				ERC2	-0.232591	0.0204212	0.337931	4.40823	Astro	R47H	pct4G8PositiveArea				EPHA6	-0.164147	0.00744111	0.123214	8.59497	Astro	R62H	pct4G8PositiveArea
MEST	-0.228711	0.00633328	0.104695	4.22094	Astro	CV	pct4G8PositiveArea				TRIL	0.200004	0.0204427	0.337931	5.97264	Astro	R47H	pct4G8PositiveArea				PPP1R1B	0.218543	0.00750646	0.12397	6.42741	Astro	R62H	pct4G8PositiveArea
AURKAIP1	0.211702	0.00635415	0.104829	4.05717	Astro	CV	pct4G8PositiveArea				ARL6IP5	0.207132	0.0204765	0.337931	5.49623	Astro	R47H	pct4G8PositiveArea				DZIP3	-0.180849	0.00751184	0.12397	6.95456	Astro	R62H	pct4G8PositiveArea
RING1	0.259422	0.00636257	0.104829	5.07172	Astro	CV	pct4G8PositiveArea				TYRO3	0.192825	0.0206301	0.3399	5.82911	Astro	R47H	pct4G8PositiveArea				OSBPL11	0.166782	0.00755141	0.124219	7.70835	Astro	R62H	pct4G8PositiveArea
LINC00513	0.263082	0.00639701	0.105198	6.07068	Astro	CV	pct4G8PositiveArea				TNFRSF1A	0.206001	0.0207858	0.341693	5.71806	Astro	R47H	pct4G8PositiveArea				ABCD2	-0.212582	0.00755198	0.124219	6.67165	Astro	R62H	pct4G8PositiveArea
LTBP1	0.174795	0.00640621	0.105198	7.5454	Astro	CV	pct4G8PositiveArea				SLC39A14	0.252909	0.0208171	0.341693	5.52416	Astro	R47H	pct4G8PositiveArea				NFIC	0.17608	0.00760254	0.124843	7.30525	Astro	R62H	pct4G8PositiveArea
CSPG5	0.243923	0.0064285	0.105389	5.82662	Astro	CV	pct4G8PositiveArea				SBDS	0.181824	0.0208606	0.341693	4.10158	Astro	R47H	pct4G8PositiveArea				DGKH	0.271601	0.00769325	0.126123	4.46282	Astro	R62H	pct4G8PositiveArea
GNA14	-0.126187	0.00645628	0.105535	9.22536	Astro	CV	pct4G8PositiveArea				CARD18	0.244357	0.020923	0.341693	4.6158	Astro	R47H	pct4G8PositiveArea				MGAT4C	-0.161807	0.00773544	0.126605	8.14813	Astro	R62H	pct4G8PositiveArea
AHSA1	0.259122	0.00645873	0.105535	4.72184	Astro	CV	pct4G8PositiveArea				ATP6V1B2	0.190416	0.0209147	0.341693	4.24807	Astro	R47H	pct4G8PositiveArea				POGK	0.260879	0.00775007	0.126636	4.92097	Astro	R62H	pct4G8PositiveArea
LINC00472	0.168048	0.00655114	0.106772	7.28731	Astro	CV	pct4G8PositiveArea				PRKAG2	-0.183933	0.0209461	0.341693	6.51932	Astro	R47H	pct4G8PositiveArea				PER1	0.230067	0.00787908	0.128532	5.8946	Astro	R62H	pct4G8PositiveArea
LDLRAD4	-0.133704	0.00655601	0.106772	8.29855	Astro	CV	pct4G8PositiveArea				MAGED1	-0.151749	0.0210443	0.342677	6.87489	Astro	R47H	pct4G8PositiveArea				ANTXR1	-0.16592	0.00791883	0.128967	7.54626	Astro	R62H	pct4G8PositiveArea
SLC5A3	0.252904	0.00657043	0.106832	6.88127	Astro	CV	pct4G8PositiveArea				N4BP2L1	-0.183713	0.0210756	0.342677	6.29628	Astro	R47H	pct4G8PositiveArea				LINC01727	-0.256401	0.00797453	0.129661	6.63346	Astro	R62H	pct4G8PositiveArea
TMEM51-AS1	-0.231065	0.00661624	0.107337	4.22506	Astro	CV	pct4G8PositiveArea				ST6GALNAC5	0.248098	0.021161	0.343502	4.9961	Astro	R47H	pct4G8PositiveArea				FOSL2	-0.239941	0.00802927	0.130337	4.25618	Astro	R62H	pct4G8PositiveArea
HES6	0.267636	0.00663237	0.107337	4.94317	Astro	CV	pct4G8PositiveArea				TYW1B	-0.203288	0.0212166	0.343561	5.72311	Astro	R47H	pct4G8PositiveArea				MAGI1	0.132012	0.00812646	0.131591	8.38468	Astro	R62H	pct4G8PositiveArea
DENND1A	-0.0877645	0.00663829	0.107337	9.18006	Astro	CV	pct4G8PositiveArea				TPT1-AS1	-0.132664	0.021234	0.343561	7.3328	Astro	R47H	pct4G8PositiveArea				LINC02614	-0.257934	0.0081331	0.131591	4.67472	Astro	R62H	pct4G8PositiveArea
RPGRIP1L	-0.266743	0.00665919	0.107337	5.22188	Astro	CV	pct4G8PositiveArea				DYNLRB2	-0.182603	0.0213348	0.34423	4.13243	Astro	R47H	pct4G8PositiveArea				PTTG1IP	0.186205	0.00819234	0.132334	6.83603	Astro	R62H	pct4G8PositiveArea
PRTFDC1	-0.166423	0.00666168	0.107337	7.24412	Astro	CV	pct4G8PositiveArea				GP1BB	0.185843	0.0213449	0.34423	4.2017	Astro	R47H	pct4G8PositiveArea				MAP1LC3B2	-0.2314	0.00821212	0.132437	4.2112	Astro	R62H	pct4G8PositiveArea
GAB1	0.145212	0.00666655	0.107337	7.99342	Astro	CV	pct4G8PositiveArea				PTTG1IP	0.154584	0.0217759	0.350609	6.83603	Astro	R47H	pct4G8PositiveArea				MSI2	-0.0633379	0.00824147	0.132613	10.7272	Astro	R62H	pct4G8PositiveArea
FLCN	0.208212	0.00668745	0.107499	4.04577	Astro	CV	pct4G8PositiveArea				HSPA1A	0.255608	0.0218888	0.35135	6.50855	Astro	R47H	pct4G8PositiveArea				CEP85L	-0.119365	0.00824982	0.132613	8.3591	Astro	R62H	pct4G8PositiveArea
SDCBP2-AS1	-0.255365	0.00674268	0.108211	5.41364	Astro	CV	pct4G8PositiveArea				BTF3	0.188006	0.0218928	0.35135	4.20612	Astro	R47H	pct4G8PositiveArea				LARP1	0.14956	0.00831342	0.133356	7.55247	Astro	R62H	pct4G8PositiveArea
ATF7IP2	-0.240287	0.00675848	0.108289	5.94705	Astro	CV	pct4G8PositiveArea				ASB6	0.210227	0.0219629	0.351571	4.45327	Astro	R47H	pct4G8PositiveArea				JAKMIP3	0.256141	0.0083282	0.133356	5.34984	Astro	R62H	pct4G8PositiveArea
PHKB	-0.166216	0.00680297	0.108826	7.15666	Astro	CV	pct4G8PositiveArea				PIK3C2A	-0.11826	0.0219776	0.351571	8.12571	Astro	R47H	pct4G8PositiveArea				NAP1L1	0.166871	0.00833642	0.133356	7.00253	Astro	R62H	pct4G8PositiveArea
TMEM59L	0.232914	0.00682813	0.109052	4.42963	Astro	CV	pct4G8PositiveArea				KNOP1	-0.177021	0.0220417	0.351585	6.62507	Astro	R47H	pct4G8PositiveArea				OLFM1	-0.238452	0.00838445	0.133908	4.37917	Astro	R62H	pct4G8PositiveArea
GEMIN8	-0.245724	0.00692341	0.110253	5.62922	Astro	CV	pct4G8PositiveArea				RENBP	-0.208101	0.0220777	0.351585	4.63658	Astro	R47H	pct4G8PositiveArea				INTS3	-0.253742	0.00843448	0.13449	5.11939	Astro	R62H	pct4G8PositiveArea
RPS18	0.245486	0.00692558	0.110253	4.38847	Astro	CV	pct4G8PositiveArea				CTDNEP1	0.198532	0.022085	0.351585	4.3301	Astro	R47H	pct4G8PositiveArea				SLC27A3	0.233614	0.00852755	0.135612	4.22343	Astro	R62H	pct4G8PositiveArea
PRKAA2	-0.260552	0.00696191	0.110653	5.30924	Astro	CV	pct4G8PositiveArea				DENND5B	-0.0995702	0.0221907	0.3527	8.12146	Astro	R47H	pct4G8PositiveArea				PIK3C2A	0.141928	0.00853227	0.135612	8.12571	Astro	R62H	pct4G8PositiveArea
CBX1	0.239793	0.00698261	0.110804	4.36585	Astro	CV	pct4G8PositiveArea				LETMD1	-0.196684	0.0223229	0.354234	5.74862	Astro	R47H	pct4G8PositiveArea				FAIM2	0.251716	0.00859429	0.136269	5.18221	Astro	R62H	pct4G8PositiveArea
ZBTB16	0.122097	0.0072013	0.113947	8.37898	Astro	CV	pct4G8PositiveArea				PAXBP1	0.150525	0.0224182	0.355177	6.78291	Astro	R47H	pct4G8PositiveArea				CYB5A	-0.234162	0.0086011	0.136269	4.22052	Astro	R62H	pct4G8PositiveArea
LINC01114	-0.230001	0.00720367	0.113947	4.24978	Astro	CV	pct4G8PositiveArea				LONRF3	-0.224489	0.0225428	0.356463	4.94081	Astro	R47H	pct4G8PositiveArea				ANKRD29	-0.256551	0.00863597	0.136603	5.31703	Astro	R62H	pct4G8PositiveArea
SLC15A2	0.153389	0.00736071	0.116079	7.59456	Astro	CV	pct4G8PositiveArea				MOXD1	-0.241762	0.0226627	0.356463	5.7746	Astro	R47H	pct4G8PositiveArea				ARHGEF26-AS1	-0.138707	0.00866464	0.136838	8.37475	Astro	R62H	pct4G8PositiveArea
ATP2B4	-0.110945	0.00736192	0.116079	8.52954	Astro	CV	pct4G8PositiveArea				CSGALNACT2	0.183447	0.0226521	0.356463	6.01827	Astro	R47H	pct4G8PositiveArea				DLG2	-0.10965	0.00874613	0.137905	10.3068	Astro	R62H	pct4G8PositiveArea
KIAA1328	-0.176457	0.00739732	0.116452	7.28257	Astro	CV	pct4G8PositiveArea				HNRNPA2B1	0.10193	0.0226691	0.356463	8.02998	Astro	R47H	pct4G8PositiveArea				TSPAN6	0.237823	0.00880352	0.138589	4.27456	Astro	R62H	pct4G8PositiveArea
RPL7A	0.237335	0.00741762	0.116586	4.41946	Astro	CV	pct4G8PositiveArea				FSTL1	0.149186	0.0227076	0.356463	6.81214	Astro	R47H	pct4G8PositiveArea				ADAMTS17	-0.159216	0.00884734	0.138901	7.96132	Astro	R62H	pct4G8PositiveArea
BAD	0.193219	0.007494	0.1176	3.91625	Astro	CV	pct4G8PositiveArea				NRSN2	0.216392	0.0227154	0.356463	4.77833	Astro	R47H	pct4G8PositiveArea				ATXN10	-0.124988	0.00885138	0.138901	7.91134	Astro	R62H	pct4G8PositiveArea
UQCR11	0.246663	0.00752121	0.11784	4.5182	Astro	CV	pct4G8PositiveArea				PLIN4	0.213566	0.0228414	0.357446	4.67297	Astro	R47H	pct4G8PositiveArea				KIF26B	0.235631	0.0089521	0.140259	4.12051	Astro	R62H	pct4G8PositiveArea
SEC63	-0.205666	0.00753496	0.117869	6.39997	Astro	CV	pct4G8PositiveArea				DDX17	0.0606072	0.0228502	0.357446	9.7324	Astro	R47H	pct4G8PositiveArea				PADI2	0.217553	0.00900624	0.140884	6.50095	Astro	R62H	pct4G8PositiveArea
TMEM232	-0.165129	0.0075644	0.118008	7.86332	Astro	CV	pct4G8PositiveArea				PLEKHA6	-0.16128	0.0229161	0.35791	7.20809	Astro	R47H	pct4G8PositiveArea				PTGES3	-0.245964	0.00906054	0.14151	6.61085	Astro	R62H	pct4G8PositiveArea
REPIN1	0.247652	0.00757338	0.118008	4.48696	Astro	CV	pct4G8PositiveArea				PRDM11	-0.210497	0.022954	0.357937	4.63164	Astro	R47H	pct4G8PositiveArea				CMBL	0.246454	0.0091254	0.142299	4.37044	Astro	R62H	pct4G8PositiveArea
MFAP3L	-0.142832	0.00757957	0.118008	7.67001	Astro	CV	pct4G8PositiveArea				S100A16	0.190952	0.0230041	0.358156	4.18892	Astro	R47H	pct4G8PositiveArea				CDH10	-0.194141	0.00915796	0.142582	7.62795	Astro	R62H	pct4G8PositiveArea
CYCS	0.253689	0.00775445	0.120396	4.68705	Astro	CV	pct4G8PositiveArea				ENSA	-0.129876	0.023108	0.358768	7.41648	Astro	R47H	pct4G8PositiveArea				KIF1B	0.082747	0.00923663	0.143581	9.62491	Astro	R62H	pct4G8PositiveArea
RPS27A	0.255157	0.00775726	0.120396	4.75721	Astro	CV	pct4G8PositiveArea				PTGDS	0.100833	0.0231521	0.358768	9.18021	Astro	R47H	pct4G8PositiveArea				DENND4A	-0.120206	0.00928631	0.144127	8.24994	Astro	R62H	pct4G8PositiveArea
GSTP1	0.253566	0.00779038	0.12072	4.57304	Astro	CV	pct4G8PositiveArea				PCBP1	0.207556	0.0231502	0.358768	4.60105	Astro	R47H	pct4G8PositiveArea				SLC35F1	-0.110765	0.00936664	0.145006	9.11148	Astro	R62H	pct4G8PositiveArea
PLPP1	0.141975	0.00787353	0.121818	8.2839	Astro	CV	pct4G8PositiveArea				PRUNE2	-0.296772	0.0232309	0.359425	5.69787	Astro	R47H	pct4G8PositiveArea				CNTNAP3P2	-0.25663	0.00938251	0.145006	5.46749	Astro	R62H	pct4G8PositiveArea
CLASP1	-0.0911704	0.00789514	0.121962	9.02344	Astro	CV	pct4G8PositiveArea				ZDHHC8	0.206454	0.023331	0.360246	4.61261	Astro	R47H	pct4G8PositiveArea				ZIC2	0.257748	0.0093869	0.145006	5.26584	Astro	R62H	pct4G8PositiveArea
CALCOCO1	0.251029	0.0079929	0.12328	5.19948	Astro	CV	pct4G8PositiveArea				TIPARP	0.204286	0.0233575	0.360246	5.98062	Astro	R47H	pct4G8PositiveArea				TNRC6A	0.108404	0.00958675	0.147863	8.35664	Astro	R62H	pct4G8PositiveArea
AEBP1	0.257195	0.00811956	0.125039	5.98211	Astro	CV	pct4G8PositiveArea				NCOR2	-0.140387	0.0233931	0.360246	7.02768	Astro	R47H	pct4G8PositiveArea				CHST11	0.128988	0.0096132	0.14804	8.62547	Astro	R62H	pct4G8PositiveArea
DSCAS	-0.261472	0.00813954	0.125152	4.72444	Astro	CV	pct4G8PositiveArea				PCLO	0.221002	0.0234785	0.360949	6.11681	Astro	R47H	pct4G8PositiveArea				PCDH9	-0.0535827	0.00965807	0.1485	13.0653	Astro	R62H	pct4G8PositiveArea
CATSPER2P1	-0.212979	0.00818477	0.125652	4.09484	Astro	CV	pct4G8PositiveArea				MLLT10	-0.0905827	0.0235116	0.360949	8.34411	Astro	R47H	pct4G8PositiveArea				MT1M	0.271465	0.00972141	0.149011	6.15342	Astro	R62H	pct4G8PositiveArea
ATP6AP1L	-0.188073	0.0082798	0.126787	6.87135	Astro	CV	pct4G8PositiveArea				GADD45B	0.218898	0.0236122	0.361052	4.52159	Astro	R47H	pct4G8PositiveArea				IKZF2	-0.170586	0.00971959	0.149011	7.1804	Astro	R62H	pct4G8PositiveArea
CLHC1	-0.227346	0.00828429	0.126787	5.80989	Astro	CV	pct4G8PositiveArea				NCKAP5	-0.113094	0.0236668	0.361052	9.45006	Astro	R47H	pct4G8PositiveArea				FOXJ3	-0.16163	0.00974912	0.149205	7.19049	Astro	R62H	pct4G8PositiveArea
PARP10	0.246827	0.00837808	0.127874	4.57037	Astro	CV	pct4G8PositiveArea				ITGA9-AS1	-0.141308	0.0236714	0.361052	7.17905	Astro	R47H	pct4G8PositiveArea				ABCA17P	-0.258512	0.00978488	0.149482	4.6227	Astro	R62H	pct4G8PositiveArea
TRIM28	0.249131	0.00838476	0.127874	4.54247	Astro	CV	pct4G8PositiveArea				PRKD1	0.087315	0.0236892	0.361052	9.00867	Astro	R47H	pct4G8PositiveArea				GHR	-0.254758	0.0097974	0.149482	4.26905	Astro	R62H	pct4G8PositiveArea
SRSF7	0.25691	0.00840577	0.127874	5.0534	Astro	CV	pct4G8PositiveArea				GNG7	-0.144077	0.0237052	0.361052	7.15841	Astro	R47H	pct4G8PositiveArea				TRIM9	-0.0986946	0.0099108	0.150555	9.25279	Astro	R62H	pct4G8PositiveArea
PPP1R16A	0.253349	0.00840702	0.127874	4.84597	Astro	CV	pct4G8PositiveArea				CDK2AP2	0.167146	0.0237865	0.361052	3.95227	Astro	R47H	pct4G8PositiveArea				NTNG2	-0.229862	0.00991111	0.150555	5.81001	Astro	R62H	pct4G8PositiveArea
FANK1	-0.247885	0.00844296	0.128125	5.68597	Astro	CV	pct4G8PositiveArea				BMPR1A	0.0914547	0.0238336	0.361052	8.53515	Astro	R47H	pct4G8PositiveArea				SEMA3D	0.269436	0.00992497	0.150555	5.30495	Astro	R62H	pct4G8PositiveArea
HYI	0.201261	0.00844935	0.128125	3.98434	Astro	CV	pct4G8PositiveArea				BCR	-0.134892	0.0238572	0.361052	7.29814	Astro	R47H	pct4G8PositiveArea				B2M	0.269457	0.00993976	0.150555	5.17656	Astro	R62H	pct4G8PositiveArea
COPRS	0.21383	0.00851051	0.128855	4.11691	Astro	CV	pct4G8PositiveArea				FLOT1	0.19713	0.0239008	0.361052	4.35445	Astro	R47H	pct4G8PositiveArea				CRIP2	0.254225	0.00995656	0.150555	4.89842	Astro	R62H	pct4G8PositiveArea
MACROD2	0.123293	0.00854342	0.128959	9.34158	Astro	CV	pct4G8PositiveArea				TGFB2	0.132222	0.0239422	0.361052	7.99318	Astro	R47H	pct4G8PositiveArea				MAP3K13	-0.163863	0.00995898	0.150555	7.16603	Astro	R62H	pct4G8PositiveArea
ARL17A	0.248084	0.00854145	0.128959	5.69505	Astro	CV	pct4G8PositiveArea				FUT9	0.0668562	0.023971	0.361052	9.99936	Astro	R47H	pct4G8PositiveArea				AP4M1	0.246386	0.0100636	0.151905	4.76451	Astro	R62H	pct4G8PositiveArea
EBF4	0.25387	0.00856909	0.129149	5.1092	Astro	CV	pct4G8PositiveArea				MIATNB	-0.194615	0.0239872	0.361052	5.85119	Astro	R47H	pct4G8PositiveArea				TACC1	0.155304	0.0101124	0.15241	7.39543	Astro	R62H	pct4G8PositiveArea
EPB41L2	-0.131921	0.00862233	0.129754	8.05853	Astro	CV	pct4G8PositiveArea				ETV6	0.135083	0.0240288	0.361052	7.72317	Astro	R47H	pct4G8PositiveArea				RHBDD2	0.24341	0.0102207	0.153807	4.95504	Astro	R62H	pct4G8PositiveArea
MCCC1	-0.186856	0.00868558	0.130394	6.52638	Astro	CV	pct4G8PositiveArea				TRMT2B	-0.207899	0.0240263	0.361052	4.59306	Astro	R47H	pct4G8PositiveArea				FAM124A	-0.252022	0.010244	0.153924	5.61461	Astro	R62H	pct4G8PositiveArea
ANKRD33B	-0.21832	0.00869121	0.130394	4.15522	Astro	CV	pct4G8PositiveArea				NCAM2	0.0708815	0.0240681	0.361094	10.5848	Astro	R47H	pct4G8PositiveArea				CRLF1	-0.254961	0.0103292	0.154969	4.72875	Astro	R62H	pct4G8PositiveArea
PDGFRB	0.179794	0.00871028	0.130483	7.13697	Astro	CV	pct4G8PositiveArea				HBP1	0.208987	0.0241646	0.361543	4.6154	Astro	R47H	pct4G8PositiveArea				KIFC2	0.237449	0.0104146	0.156015	5.2437	Astro	R62H	pct4G8PositiveArea
TBC1D5	0.0964381	0.00873339	0.130631	8.9671	Astro	CV	pct4G8PositiveArea				SSBP4	0.206136	0.024171	0.361543	4.95646	Astro	R47H	pct4G8PositiveArea				ADAMTS10	0.233668	0.0104398	0.156155	5.80819	Astro	R62H	pct4G8PositiveArea
NAA38	0.227216	0.00878653	0.131228	4.30589	Astro	CV	pct4G8PositiveArea				MLC1	0.138823	0.0242089	0.361563	7.13487	Astro	R47H	pct4G8PositiveArea				STK33	-0.125638	0.0104572	0.15618	8.41541	Astro	R62H	pct4G8PositiveArea
SCG3	-0.196572	0.00883072	0.131689	6.96684	Astro	CV	pct4G8PositiveArea				MT1M	0.226285	0.0242736	0.361983	6.15342	Astro	R47H	pct4G8PositiveArea				MEF2C-AS1	-0.144311	0.0104748	0.156206	8.70809	Astro	R62H	pct4G8PositiveArea
TCEAL1	0.205763	0.00886197	0.131957	4.04492	Astro	CV	pct4G8PositiveArea				TTTY10	-0.164746	0.0243186	0.36211	5.03622	Astro	R47H	pct4G8PositiveArea				ERF	0.215839	0.0104992	0.156335	4.17009	Astro	R62H	pct4G8PositiveArea
GAREM2	0.244912	0.00889614	0.132267	5.51414	Astro	CV	pct4G8PositiveArea				ARPC3	0.189716	0.0245408	0.364869	4.27093	Astro	R47H	pct4G8PositiveArea				PKIA-AS1	-0.313535	0.0105386	0.156686	5.56986	Astro	R62H	pct4G8PositiveArea
COBL	-0.171247	0.00893263	0.132452	7.45681	Astro	CV	pct4G8PositiveArea				OLFM2	-0.131084	0.0246832	0.366436	7.77857	Astro	R47H	pct4G8PositiveArea				AGRN	0.219213	0.0105626	0.156808	4.15272	Astro	R62H	pct4G8PositiveArea
MID1IP1	0.231698	0.00893539	0.132452	4.27113	Astro	CV	pct4G8PositiveArea				EMID1	-0.163136	0.0248465	0.367604	7.07827	Astro	R47H	pct4G8PositiveArea				CAMK1D	-0.138153	0.0106067	0.157226	8.01342	Astro	R62H	pct4G8PositiveArea
ADCY3	-0.236255	0.00899981	0.133208	5.83523	Astro	CV	pct4G8PositiveArea				B4GALT5	0.155374	0.0248778	0.367604	6.85102	Astro	R47H	pct4G8PositiveArea				FBLN1	0.252011	0.0106878	0.158149	5.33737	Astro	R62H	pct4G8PositiveArea
SUN2	0.204136	0.00902518	0.133384	6.31575	Astro	CV	pct4G8PositiveArea				STAMBPL1	0.199611	0.0249148	0.367604	4.40127	Astro	R47H	pct4G8PositiveArea				FRMD6	0.253043	0.0107018	0.158149	5.56307	Astro	R62H	pct4G8PositiveArea
NFX1	-0.190119	0.00911924	0.134573	6.51259	Astro	CV	pct4G8PositiveArea				POLE2	0.192026	0.0249331	0.367604	4.21655	Astro	R47H	pct4G8PositiveArea				GADD45A	-0.218352	0.0107573	0.158149	4.14101	Astro	R62H	pct4G8PositiveArea
BTBD8	-0.18928	0.00917549	0.135202	6.76903	Astro	CV	pct4G8PositiveArea				RABAC1	0.185078	0.0249475	0.367604	4.23477	Astro	R47H	pct4G8PositiveArea				LPP	0.0828355	0.0107643	0.158149	9.78121	Astro	R62H	pct4G8PositiveArea
RNF220	0.192608	0.00924608	0.13603	7.87928	Astro	CV	pct4G8PositiveArea				ARHGEF4	-0.0896612	0.0250913	0.368333	9.18091	Astro	R47H	pct4G8PositiveArea				CRYAB	0.302039	0.0107758	0.158149	6.61497	Astro	R62H	pct4G8PositiveArea
NONO	0.254086	0.00925914	0.13603	5.03	Astro	CV	pct4G8PositiveArea				SLC29A4	0.206981	0.0251013	0.368333	4.59881	Astro	R47H	pct4G8PositiveArea				GRN	0.237826	0.0107724	0.158149	4.42496	Astro	R62H	pct4G8PositiveArea
HAUS7	0.228151	0.00932493	0.136793	4.34392	Astro	CV	pct4G8PositiveArea				RFX3	0.0703843	0.0251164	0.368333	9.44195	Astro	R47H	pct4G8PositiveArea				KCNJ3	0.30693	0.0107813	0.158149	4.83303	Astro	R62H	pct4G8PositiveArea
CSRNP1	0.227286	0.00933886	0.136795	4.22892	Astro	CV	pct4G8PositiveArea				RGR	0.233822	0.0251458	0.368333	5.13175	Astro	R47H	pct4G8PositiveArea				ACTB	-0.213198	0.0108094	0.158149	6.65387	Astro	R62H	pct4G8PositiveArea
ENPP4	0.246865	0.00944389	0.138129	5.14037	Astro	CV	pct4G8PositiveArea				ANO6	0.149975	0.0252058	0.368667	7.17431	Astro	R47H	pct4G8PositiveArea				THRA	0.220336	0.0108126	0.158149	5.87393	Astro	R62H	pct4G8PositiveArea
DNAJA1	0.255585	0.00946273	0.138201	5.1065	Astro	CV	pct4G8PositiveArea				LYN	-0.206742	0.0252442	0.368685	5.81516	Astro	R47H	pct4G8PositiveArea				PLGRKT	-0.252806	0.0109199	0.159455	5.19299	Astro	R62H	pct4G8PositiveArea
ETFDH	-0.18368	0.00949015	0.138368	6.67458	Astro	CV	pct4G8PositiveArea				YIPF3	0.184265	0.0253612	0.369847	4.18016	Astro	R47H	pct4G8PositiveArea				SORCS2	-0.116423	0.0109341	0.159455	8.28095	Astro	R62H	pct4G8PositiveArea
ATF6B	0.224387	0.00950215	0.138368	4.2698	Astro	CV	pct4G8PositiveArea				SERINC3	0.204151	0.0254575	0.370263	5.12015	Astro	R47H	pct4G8PositiveArea				ZCCHC7	-0.11433	0.0109847	0.159957	8.30926	Astro	R62H	pct4G8PositiveArea
DLGAP1-AS1	-0.236675	0.00952521	0.1385	4.36024	Astro	CV	pct4G8PositiveArea				CALM2	0.160262	0.0254794	0.370263	7.1158	Astro	R47H	pct4G8PositiveArea				MAP3K14	-0.250544	0.0111431	0.162024	5.82827	Astro	R62H	pct4G8PositiveArea
GRAMD1B	-0.148993	0.00954919	0.138553	7.54933	Astro	CV	pct4G8PositiveArea				TP53BP1	-0.15299	0.0255018	0.370263	6.71165	Astro	R47H	pct4G8PositiveArea				FTCDNL1	-0.211206	0.0111934	0.162518	6.51456	Astro	R62H	pct4G8PositiveArea
ARMH4	-0.204693	0.00955681	0.138553	6.44864	Astro	CV	pct4G8PositiveArea				PLXNB2	0.186716	0.0256371	0.371188	5.90352	Astro	R47H	pct4G8PositiveArea				GAPDH	0.184147	0.0112722	0.163422	7.26804	Astro	R62H	pct4G8PositiveArea
C6orf163	-0.241974	0.00960716	0.139079	5.35913	Astro	CV	pct4G8PositiveArea				MAPK4	0.102063	0.0256803	0.371188	8.79593	Astro	R47H	pct4G8PositiveArea				NTRK3	-0.092219	0.0114669	0.166002	9.50537	Astro	R62H	pct4G8PositiveArea
ACADVL	0.171465	0.0096671	0.139682	6.91358	Astro	CV	pct4G8PositiveArea				SDK2	-0.214965	0.0257076	0.371188	4.8836	Astro	R47H	pct4G8PositiveArea				MSMO1	-0.255193	0.0115351	0.166746	5.25504	Astro	R62H	pct4G8PositiveArea
KLHL2	-0.239678	0.00967704	0.139682	5.76464	Astro	CV	pct4G8PositiveArea				PLEKHA7	-0.116569	0.0257171	0.371188	7.73954	Astro	R47H	pct4G8PositiveArea				TAOK3	-0.1064	0.0115724	0.167041	8.4135	Astro	R62H	pct4G8PositiveArea
PDSS1	-0.255056	0.0096979	0.13978	4.87959	Astro	CV	pct4G8PositiveArea				EMP1	0.243681	0.0257759	0.371188	5.28913	Astro	R47H	pct4G8PositiveArea				RNLS	-0.260393	0.0116326	0.167622	5.95419	Astro	R62H	pct4G8PositiveArea
LSAMP-AS1	0.222518	0.00976572	0.140553	4.37185	Astro	CV	pct4G8PositiveArea				NAALADL2	0.147559	0.0257905	0.371188	7.60462	Astro	R47H	pct4G8PositiveArea				ARHGEF11	-0.15941	0.0116465	0.167622	7.17989	Astro	R62H	pct4G8PositiveArea
TMBIM6	0.157147	0.00980535	0.140912	7.38682	Astro	CV	pct4G8PositiveArea				SLC38A3	0.215625	0.0258447	0.371392	4.97098	Astro	R47H	pct4G8PositiveArea				GSTO2	-0.249697	0.011667	0.167673	4.67741	Astro	R62H	pct4G8PositiveArea
RABAC1	0.218578	0.00981918	0.140912	4.23477	Astro	CV	pct4G8PositiveArea				GNPTG	-0.203361	0.0258797	0.371392	5.14596	Astro	R47H	pct4G8PositiveArea				DPY19L3	-0.170522	0.0117406	0.168487	7.05703	Astro	R62H	pct4G8PositiveArea
TRIR	0.234329	0.00989379	0.141634	4.38735	Astro	CV	pct4G8PositiveArea				CERK	-0.209199	0.0260643	0.372589	5.0332	Astro	R47H	pct4G8PositiveArea				ASPSCR1	0.236203	0.0117596	0.168515	5.39761	Astro	R62H	pct4G8PositiveArea
LINC00173	-0.241828	0.00992753	0.141634	4.59769	Astro	CV	pct4G8PositiveArea				C16orf74	-0.204687	0.0261114	0.372589	4.50022	Astro	R47H	pct4G8PositiveArea				TF	-0.291105	0.0118355	0.169357	5.13965	Astro	R62H	pct4G8PositiveArea
FKBP5	0.148465	0.00993822	0.141634	8.42298	Astro	CV	pct4G8PositiveArea				CHRNE	-0.170832	0.0261131	0.372589	4.03361	Astro	R47H	pct4G8PositiveArea				PRDX1	0.235298	0.012196	0.174263	5.70783	Astro	R62H	pct4G8PositiveArea
SNRPN	0.19275	0.00995322	0.141634	4.03503	Astro	CV	pct4G8PositiveArea				ASAP3	0.206301	0.0261136	0.372589	4.70736	Astro	R47H	pct4G8PositiveArea				DPP7	0.216591	0.0123295	0.175917	5.90303	Astro	R62H	pct4G8PositiveArea
CCDC191	-0.210337	0.00995394	0.141634	6.13624	Astro	CV	pct4G8PositiveArea				SNX32	-0.206331	0.0263114	0.373897	5.31091	Astro	R47H	pct4G8PositiveArea				LRP10	0.242517	0.0123472	0.175917	5.07104	Astro	R62H	pct4G8PositiveArea
SNX29	-0.14861	0.00995585	0.141634	7.52116	Astro	CV	pct4G8PositiveArea				CFAP43	-0.218198	0.026367	0.373897	5.10644	Astro	R47H	pct4G8PositiveArea				NOL4	-0.139575	0.0124415	0.176751	8.05486	Astro	R62H	pct4G8PositiveArea
PAPLN	-0.153548	0.00996957	0.141634	7.82256	Astro	CV	pct4G8PositiveArea				SLC38A2	0.211063	0.0263857	0.373897	6.05681	Astro	R47H	pct4G8PositiveArea				MDFIC	-0.239748	0.0124359	0.176751	5.60258	Astro	R62H	pct4G8PositiveArea
HNRNPH3	0.214903	0.0100549	0.142641	5.85204	Astro	CV	pct4G8PositiveArea				MICAL3	-0.182676	0.0264094	0.373897	6.15289	Astro	R47H	pct4G8PositiveArea				CEBPD	-0.263317	0.0124943	0.177247	4.91556	Astro	R62H	pct4G8PositiveArea
TUBA1A	0.250975	0.0101149	0.143288	5.55267	Astro	CV	pct4G8PositiveArea				MGAT5	0.15693	0.0264306	0.373897	7.3116	Astro	R47H	pct4G8PositiveArea				TSHZ2	0.320817	0.0125222	0.177389	5.32019	Astro	R62H	pct4G8PositiveArea
DZIP3	-0.170616	0.0101542	0.143564	6.95456	Astro	CV	pct4G8PositiveArea				BICRAL	-0.132139	0.0264318	0.373897	7.15956	Astro	R47H	pct4G8PositiveArea				GMNN	0.251264	0.0125514	0.177548	4.76811	Astro	R62H	pct4G8PositiveArea
CLASP2	-0.112827	0.0101634	0.143564	8.973	Astro	CV	pct4G8PositiveArea				TET1	-0.171735	0.026552	0.374437	6.36745	Astro	R47H	pct4G8PositiveArea				LINC00632	-0.265181	0.0125957	0.177921	4.56289	Astro	R62H	pct4G8PositiveArea
ANKAR	-0.19993	0.0101807	0.143602	6.38022	Astro	CV	pct4G8PositiveArea				CATSPERG	-0.198528	0.0265838	0.374437	4.5008	Astro	R47H	pct4G8PositiveArea				ARID5B	-0.214468	0.0127327	0.179224	6.7579	Astro	R62H	pct4G8PositiveArea
CSGALNACT1	-0.0816318	0.0102009	0.143683	9.67817	Astro	CV	pct4G8PositiveArea				ZNF91	-0.135415	0.026592	0.374437	6.90124	Astro	R47H	pct4G8PositiveArea				HIBCH	-0.131662	0.0127339	0.179224	7.96398	Astro	R62H	pct4G8PositiveArea
GLIPR1L2	-0.248499	0.0102827	0.144629	4.70934	Astro	CV	pct4G8PositiveArea				FRMPD4	0.260828	0.0266213	0.374437	5.01452	Astro	R47H	pct4G8PositiveArea				IGFBP7	0.155933	0.0127422	0.179224	8.16127	Astro	R62H	pct4G8PositiveArea
LRRC27	-0.247756	0.0103282	0.144882	5.21282	Astro	CV	pct4G8PositiveArea				DMWD	-0.205534	0.0266754	0.374667	5.20969	Astro	R47H	pct4G8PositiveArea				FSIP2	-0.233997	0.012806	0.179659	4.46026	Astro	R62H	pct4G8PositiveArea
TMEM132A	0.198612	0.0103593	0.144882	6.39769	Astro	CV	pct4G8PositiveArea				RAB5C	0.19492	0.0267495	0.375175	4.31257	Astro	R47H	pct4G8PositiveArea				ZDHHC21	-0.136081	0.0128095	0.179659	7.83428	Astro	R62H	pct4G8PositiveArea
RIMS1	0.266857	0.0103782	0.144882	7.55177	Astro	CV	pct4G8PositiveArea				PANTR1	-0.105748	0.0267902	0.375214	8.22171	Astro	R47H	pct4G8PositiveArea				SAMD12	0.273655	0.0128682	0.180228	6.05731	Astro	R62H	pct4G8PositiveArea
EXT2	-0.187664	0.0103801	0.144882	6.52966	Astro	CV	pct4G8PositiveArea				BAALC-AS1	0.202738	0.0269241	0.376558	6.67398	Astro	R47H	pct4G8PositiveArea				TOX	-0.102796	0.0129624	0.18129	8.97467	Astro	R62H	pct4G8PositiveArea
RPS9	0.240957	0.0103845	0.144882	4.5934	Astro	CV	pct4G8PositiveArea				ATP6AP1L	-0.1536	0.0269894	0.376938	6.87135	Astro	R47H	pct4G8PositiveArea				LAMP2	0.159134	0.013199	0.184339	7.25962	Astro	R62H	pct4G8PositiveArea
LRRIQ1	-0.275934	0.0103909	0.144882	5.23654	Astro	CV	pct4G8PositiveArea				CASP7	0.194318	0.0270335	0.377022	5.76492	Astro	R47H	pct4G8PositiveArea				MAP2	-0.255309	0.0132924	0.185383	6.48099	Astro	R62H	pct4G8PositiveArea
MYH15	-0.225255	0.0104031	0.144882	4.27459	Astro	CV	pct4G8PositiveArea				CATSPER2	-0.203645	0.0270857	0.377219	5.23853	Astro	R47H	pct4G8PositiveArea				AGTRAP	0.222713	0.0133839	0.186396	4.30467	Astro	R62H	pct4G8PositiveArea
APCDD1	-0.154938	0.0104451	0.145043	7.41079	Astro	CV	pct4G8PositiveArea				TAFA1	0.231703	0.0272517	0.378998	6.3674	Astro	R47H	pct4G8PositiveArea				NPEPPS	0.147265	0.0134056	0.186436	7.22313	Astro	R62H	pct4G8PositiveArea
ATN1	0.171848	0.0104541	0.145043	6.72504	Astro	CV	pct4G8PositiveArea				PTPRD	-0.328882	0.0274265	0.380894	6.13726	Astro	R47H	pct4G8PositiveArea				IL17D	-0.20261	0.0134364	0.186602	6.23244	Astro	R62H	pct4G8PositiveArea
GPT	0.240328	0.0104586	0.145043	4.59678	Astro	CV	pct4G8PositiveArea				EFHB	-0.174672	0.0275334	0.381842	4.09879	Astro	R47H	pct4G8PositiveArea				HSP90AB1	-0.25123	0.0135235	0.187548	5.7439	Astro	R62H	pct4G8PositiveArea
CADM2	0.0793516	0.0105161	0.145356	11.7927	Astro	CV	pct4G8PositiveArea				SMIM29	0.204342	0.0276451	0.382711	4.58029	Astro	R47H	pct4G8PositiveArea				APC	-0.073738	0.0135738	0.187983	9.74352	Astro	R62H	pct4G8PositiveArea
NDUFA11	0.208351	0.0105137	0.145356	4.1527	Astro	CV	pct4G8PositiveArea				GNAO1	-0.0938361	0.0276733	0.382711	8.51784	Astro	R47H	pct4G8PositiveArea				DBI	0.242444	0.013605	0.188152	5.82282	Astro	R62H	pct4G8PositiveArea
GON4L	-0.170178	0.0105385	0.145356	6.74514	Astro	CV	pct4G8PositiveArea				HIPK2	-0.0996792	0.0278057	0.384006	8.06608	Astro	R47H	pct4G8PositiveArea				RAB4A	-0.191774	0.0137724	0.190201	6.36063	Astro	R62H	pct4G8PositiveArea
IER5L	0.244742	0.0105399	0.145356	4.48389	Astro	CV	pct4G8PositiveArea				BCAS3	-0.0823632	0.0278887	0.384262	8.9208	Astro	R47H	pct4G8PositiveArea				LINC01088	0.354983	0.0138546	0.190911	6.4282	Astro	R62H	pct4G8PositiveArea
FAIM2	0.240302	0.0105632	0.145475	5.18221	Astro	CV	pct4G8PositiveArea				VRK3	-0.201516	0.0279019	0.384262	4.82151	Astro	R47H	pct4G8PositiveArea				RHOXF1	0.24974	0.0138624	0.190911	5.04169	Astro	R62H	pct4G8PositiveArea
LEPR	-0.243968	0.0106105	0.145722	6.20297	Astro	CV	pct4G8PositiveArea				DDX31	-0.195827	0.0279687	0.384647	5.49253	Astro	R47H	pct4G8PositiveArea				SGCD	0.117484	0.01395	0.191852	9.61573	Astro	R62H	pct4G8PositiveArea
TRIP10	0.201225	0.0106086	0.145722	4.05852	Astro	CV	pct4G8PositiveArea				RGS12	-0.150868	0.0280815	0.38515	6.9207	Astro	R47H	pct4G8PositiveArea				FAP	0.247198	0.0139824	0.19203	4.68437	Astro	R62H	pct4G8PositiveArea
PRRC2C	0.132237	0.0106379	0.145896	7.65952	Astro	CV	pct4G8PositiveArea				COL21A1	-0.209446	0.0281121	0.38515	7.05189	Astro	R47H	pct4G8PositiveArea				CMSS1	-0.195594	0.0140126	0.192178	6.87258	Astro	R62H	pct4G8PositiveArea
PHACTR1	-0.147392	0.0106873	0.146168	7.85796	Astro	CV	pct4G8PositiveArea				PIP5K1C	-0.203321	0.0281449	0.38515	4.81892	Astro	R47H	pct4G8PositiveArea				DNAH12	-0.245872	0.0141102	0.193104	4.83889	Astro	R62H	pct4G8PositiveArea
ZMYM4	-0.143401	0.0106825	0.146168	7.30646	Astro	CV	pct4G8PositiveArea				RAD52	-0.188847	0.0281608	0.38515	5.7317	Astro	R47H	pct4G8PositiveArea				ARHGAP27P1-BPTFP1-KPNA2P3	-0.240575	0.0141191	0.193104	5.28589	Astro	R62H	pct4G8PositiveArea
GPAM	-0.180799	0.0107343	0.146608	6.82034	Astro	CV	pct4G8PositiveArea				MAGI2	-0.0537849	0.0285209	0.388756	11.3989	Astro	R47H	pct4G8PositiveArea				ACTN1	-0.253864	0.0142027	0.19398	5.38794	Astro	R62H	pct4G8PositiveArea
ARHGAP26	0.0851036	0.0107773	0.146824	9.6841	Astro	CV	pct4G8PositiveArea				AXDND1	-0.174218	0.0285124	0.388756	3.98728	Astro	R47H	pct4G8PositiveArea				MAX	0.196012	0.0142531	0.194399	6.34231	Astro	R62H	pct4G8PositiveArea
CDK11B	0.244351	0.0107797	0.146824	4.62923	Astro	CV	pct4G8PositiveArea				RIMS1	0.222303	0.0285423	0.388756	7.55177	Astro	R47H	pct4G8PositiveArea				ANKRD36	-0.172901	0.0143302	0.195049	6.6969	Astro	R62H	pct4G8PositiveArea
TDRD3	-0.118603	0.0108087	0.147015	8.09384	Astro	CV	pct4G8PositiveArea				LYNX1	0.164537	0.0286761	0.390042	3.97247	Astro	R47H	pct4G8PositiveArea				CTTNBP2	-0.261926	0.0143775	0.195049	4.5127	Astro	R62H	pct4G8PositiveArea
BDNF-AS	-0.196305	0.0108549	0.147385	6.71009	Astro	CV	pct4G8PositiveArea				LPAR3	-0.199275	0.0287665	0.390162	4.32305	Astro	R47H	pct4G8PositiveArea				BMP2K	0.107639	0.014382	0.195049	8.48425	Astro	R62H	pct4G8PositiveArea
ARID5B	-0.215163	0.0108656	0.147385	6.7579	Astro	CV	pct4G8PositiveArea				ADAMTSL3	-0.26937	0.0287874	0.390162	5.86432	Astro	R47H	pct4G8PositiveArea				MEGF10	0.1149	0.0143855	0.195049	8.45478	Astro	R62H	pct4G8PositiveArea
CC2D1A	0.234396	0.0109474	0.148052	4.44514	Astro	CV	pct4G8PositiveArea				NUP188	-0.199588	0.0288031	0.390162	5.48082	Astro	R47H	pct4G8PositiveArea				SLC25A28	-0.240128	0.0143992	0.195049	5.19215	Astro	R62H	pct4G8PositiveArea
TRIM9	-0.0955273	0.0109572	0.148052	9.25279	Astro	CV	pct4G8PositiveArea				PALLD	0.097857	0.0288544	0.390322	8.88444	Astro	R47H	pct4G8PositiveArea				ABHD3	-0.219696	0.0144425	0.195368	6.60336	Astro	R62H	pct4G8PositiveArea
FBXW5	0.238416	0.0109596	0.148052	4.72173	Astro	CV	pct4G8PositiveArea				CLDND1	0.231432	0.0291038	0.393141	5.04193	Astro	R47H	pct4G8PositiveArea				PYGM	0.236012	0.0146112	0.197381	4.86437	Astro	R62H	pct4G8PositiveArea
SDR39U1	0.230536	0.0109796	0.14812	4.38848	Astro	CV	pct4G8PositiveArea				IMMP2L	0.0937468	0.0291422	0.393141	9.10309	Astro	R47H	pct4G8PositiveArea				MSX1	0.234386	0.0147522	0.198937	4.50831	Astro	R62H	pct4G8PositiveArea
NEDD9	0.261889	0.0110181	0.14828	4.98381	Astro	CV	pct4G8PositiveArea				LINC00632	-0.221414	0.0294519	0.39678	4.56289	Astro	R47H	pct4G8PositiveArea				SLC17A5	0.227056	0.0147666	0.198937	5.3552	Astro	R62H	pct4G8PositiveArea
FAM110B	-0.232437	0.0110214	0.14828	5.79456	Astro	CV	pct4G8PositiveArea				WWTR1	0.164852	0.0295997	0.398075	6.94378	Astro	R47H	pct4G8PositiveArea				ROBO1	-0.207338	0.0148167	0.199188	6.97266	Astro	R62H	pct4G8PositiveArea
IDH2	-0.197052	0.0110499	0.148461	6.42734	Astro	CV	pct4G8PositiveArea				EEA1	0.143815	0.0297077	0.398075	6.87383	Astro	R47H	pct4G8PositiveArea				PDE8A	0.148686	0.014833	0.199188	7.58656	Astro	R62H	pct4G8PositiveArea
ARFGEF2	-0.182926	0.011079	0.148605	6.63578	Astro	CV	pct4G8PositiveArea				NRXN2	0.20113	0.029735	0.398075	4.93622	Astro	R47H	pct4G8PositiveArea				LIX1	-0.243308	0.0148455	0.199188	5.39457	Astro	R62H	pct4G8PositiveArea
YIF1B	0.19844	0.0110906	0.148605	4.05316	Astro	CV	pct4G8PositiveArea				TRIM28	0.200282	0.0297366	0.398075	4.54247	Astro	R47H	pct4G8PositiveArea				IDH2-DT	-0.247912	0.0149547	0.200381	5.46309	Astro	R62H	pct4G8PositiveArea
LUC7L3	0.100878	0.0111306	0.14894	8.79876	Astro	CV	pct4G8PositiveArea				SNN	0.168284	0.0297491	0.398075	4.06745	Astro	R47H	pct4G8PositiveArea				SPTBN1	-0.0843788	0.0150129	0.200889	9.0128	Astro	R62H	pct4G8PositiveArea
MIATNB	-0.224104	0.0112527	0.15037	5.85119	Astro	CV	pct4G8PositiveArea				XPNPEP3	-0.163521	0.029887	0.398807	6.21643	Astro	R47H	pct4G8PositiveArea				CACNA2D3	0.213064	0.0151336	0.20223	8.32022	Astro	R62H	pct4G8PositiveArea
DHRS3	-0.204288	0.0113012	0.150814	6.26143	Astro	CV	pct4G8PositiveArea				LPP	0.0674711	0.0299199	0.398807	9.78121	Astro	R47H	pct4G8PositiveArea				DEPP1	-0.250768	0.0152199	0.20311	4.62073	Astro	R62H	pct4G8PositiveArea
ADD3-AS1	-0.200285	0.0113344	0.151054	7.02186	Astro	CV	pct4G8PositiveArea				APOLD1	-0.215612	0.0299247	0.398807	5.15949	Astro	R47H	pct4G8PositiveArea				TGFB2	-0.148376	0.0153243	0.204228	7.99318	Astro	R62H	pct4G8PositiveArea
LMO3	-0.144518	0.0114017	0.151747	8.65088	Astro	CV	pct4G8PositiveArea				PPARD	-0.204538	0.0299815	0.398856	5.07202	Astro	R47H	pct4G8PositiveArea				PARP1	0.238643	0.0154253	0.205297	5.16557	Astro	R62H	pct4G8PositiveArea
DHX57	-0.236094	0.0115126	0.153017	5.46239	Astro	CV	pct4G8PositiveArea				MACF1	0.0535331	0.0300088	0.398856	11.445	Astro	R47H	pct4G8PositiveArea				CD83	0.213515	0.0156571	0.208102	4.12453	Astro	R62H	pct4G8PositiveArea
LINC02656	-0.206482	0.0115575	0.1534	4.12565	Astro	CV	pct4G8PositiveArea				ROR1	-0.159822	0.0301457	0.399975	7.21835	Astro	R47H	pct4G8PositiveArea				NLK	-0.18814	0.0156924	0.208292	6.59315	Astro	R62H	pct4G8PositiveArea
MOB3B	0.263495	0.0115799	0.1534	5.97727	Astro	CV	pct4G8PositiveArea				GALNT2	0.117298	0.0301738	0.399975	7.56983	Astro	R47H	pct4G8PositiveArea				FAM27C	0.221065	0.0158432	0.210012	4.46535	Astro	R62H	pct4G8PositiveArea
RALGDS	-0.189033	0.0115928	0.1534	6.49581	Astro	CV	pct4G8PositiveArea				ZNF717	-0.198476	0.0302815	0.400866	5.33823	Astro	R47H	pct4G8PositiveArea				NPAS3	-0.0449004	0.0159086	0.210266	12.6593	Astro	R62H	pct4G8PositiveArea
C10orf143	-0.241245	0.0116034	0.1534	4.56774	Astro	CV	pct4G8PositiveArea				INPP5B	-0.155204	0.0305429	0.403257	6.31677	Astro	R47H	pct4G8PositiveArea				LCORL	0.179827	0.0159243	0.210266	6.74315	Astro	R62H	pct4G8PositiveArea
TMTC2	0.114416	0.0116384	0.153658	9.33023	Astro	CV	pct4G8PositiveArea				RAP2A	0.198887	0.0305436	0.403257	4.53519	Astro	R47H	pct4G8PositiveArea				ENPP4	0.233636	0.015926	0.210266	5.14037	Astro	R62H	pct4G8PositiveArea
BMPER	-0.256619	0.0117967	0.155541	5.0001	Astro	CV	pct4G8PositiveArea				LAMP1	0.181903	0.0306547	0.404185	5.99261	Astro	R47H	pct4G8PositiveArea				PAG1	-0.202909	0.0159853	0.210768	6.21652	Astro	R62H	pct4G8PositiveArea
LRP4-AS1	0.238	0.0118485	0.155685	4.88726	Astro	CV	pct4G8PositiveArea				SNAPIN	0.165499	0.0307312	0.404654	4.05773	Astro	R47H	pct4G8PositiveArea				DENND11	0.228895	0.0161867	0.213139	4.88537	Astro	R62H	pct4G8PositiveArea
NDUFB7	0.229928	0.0118566	0.155685	4.40294	Astro	CV	pct4G8PositiveArea				PRMT7	-0.199233	0.0307724	0.404659	5.28163	Astro	R47H	pct4G8PositiveArea				COL5A2	-0.252792	0.0162216	0.213171	4.62132	Astro	R62H	pct4G8PositiveArea
RAB11B	0.24189	0.0118627	0.155685	4.93055	Astro	CV	pct4G8PositiveArea				TENM2	0.153977	0.0310156	0.406777	9.66913	Astro	R47H	pct4G8PositiveArea				SLC9A9	-0.0983754	0.0162322	0.213171	8.91831	Astro	R62H	pct4G8PositiveArea
SUMF1	-0.215406	0.0118863	0.155685	6.06017	Astro	CV	pct4G8PositiveArea				RPS19	0.201695	0.0310146	0.406777	4.95669	Astro	R47H	pct4G8PositiveArea				SPACA6	0.235916	0.016274	0.213437	4.77912	Astro	R62H	pct4G8PositiveArea
CIPC	0.244694	0.0118863	0.155685	4.90643	Astro	CV	pct4G8PositiveArea				DYNC1I2	0.186744	0.0311401	0.407513	5.83911	Astro	R47H	pct4G8PositiveArea				INPP5F	-0.18218	0.0164311	0.215213	6.83369	Astro	R62H	pct4G8PositiveArea
MFAP1	-0.214154	0.0119401	0.156184	4.17303	Astro	CV	pct4G8PositiveArea				SLC16A1-AS1	-0.201525	0.0311748	0.407513	5.47088	Astro	R47H	pct4G8PositiveArea				NFIB	0.075326	0.0164599	0.215305	9.83934	Astro	R62H	pct4G8PositiveArea
OLIG1	0.242984	0.0120559	0.157491	4.56519	Astro	CV	pct4G8PositiveArea				QKI	0.0485658	0.0311952	0.407513	11.0438	Astro	R47H	pct4G8PositiveArea				SESN1	0.15524	0.01672	0.218418	7.41738	Astro	R62H	pct4G8PositiveArea
SAMD4A	0.124044	0.012102	0.157574	9.76567	Astro	CV	pct4G8PositiveArea				PPP2R2C	-0.157536	0.0313298	0.408732	6.70515	Astro	R47H	pct4G8PositiveArea				TSGA10	-0.208629	0.016776	0.218576	6.05509	Astro	R62H	pct4G8PositiveArea
CYP2J2	-0.225933	0.0121	0.157574	5.90457	Astro	CV	pct4G8PositiveArea				UBE2Q1	0.175569	0.0316105	0.41165	4.11563	Astro	R47H	pct4G8PositiveArea				LZTS2	0.234327	0.0167762	0.218576	4.73258	Astro	R62H	pct4G8PositiveArea
CXXC1	0.238094	0.0121314	0.157574	4.60514	Astro	CV	pct4G8PositiveArea				REEP2	0.191849	0.0316366	0.41165	4.66837	Astro	R47H	pct4G8PositiveArea				CPED1	-0.264124	0.0169193	0.219753	4.89551	Astro	R62H	pct4G8PositiveArea
OSBPL1A	-0.136579	0.0121578	0.157574	8.36243	Astro	CV	pct4G8PositiveArea				RFTN2	-0.0983258	0.03187	0.414143	8.32326	Astro	R47H	pct4G8PositiveArea				ATG4C	-0.182469	0.0169111	0.219753	6.67322	Astro	R62H	pct4G8PositiveArea
DZIP1	-0.169254	0.0121517	0.157574	6.85006	Astro	CV	pct4G8PositiveArea				PARP8	0.21425	0.0319168	0.414208	4.87845	Astro	R47H	pct4G8PositiveArea				LRRC7	-0.27742	0.0169331	0.219753	4.54795	Astro	R62H	pct4G8PositiveArea
LRP2BP	-0.205829	0.0121521	0.157574	6.27924	Astro	CV	pct4G8PositiveArea				KY	-0.197208	0.032034	0.415184	5.20201	Astro	R47H	pct4G8PositiveArea				RGL1	-0.106808	0.0170011	0.220347	8.63298	Astro	R62H	pct4G8PositiveArea
AJM1	0.186221	0.0123279	0.15957	3.99545	Astro	CV	pct4G8PositiveArea				FDPS	-0.196936	0.0321487	0.415717	5.06994	Astro	R47H	pct4G8PositiveArea				CPB2-AS1	-0.240588	0.0170446	0.220587	5.47715	Astro	R62H	pct4G8PositiveArea
MYPOP	0.180346	0.0124041	0.160254	3.92499	Astro	CV	pct4G8PositiveArea				ASTN1	-0.105475	0.032185	0.415717	8.33972	Astro	R47H	pct4G8PositiveArea				NAV1	-0.14176	0.0170642	0.220587	8.13795	Astro	R62H	pct4G8PositiveArea
PLCL1	0.31398	0.0124131	0.160254	6.46371	Astro	CV	pct4G8PositiveArea				EMP3	0.157947	0.0322011	0.415717	4.01583	Astro	R47H	pct4G8PositiveArea				PLSCR1	-0.242993	0.0171427	0.221313	5.71532	Astro	R62H	pct4G8PositiveArea
ZFHX4	-0.0976767	0.0124355	0.160334	8.93865	Astro	CV	pct4G8PositiveArea				CCDC62	-0.199606	0.0322838	0.415918	4.63195	Astro	R47H	pct4G8PositiveArea				SH3BP2	-0.211404	0.0171673	0.221342	5.80529	Astro	R62H	pct4G8PositiveArea
MED6	-0.237464	0.0124709	0.160481	5.06434	Astro	CV	pct4G8PositiveArea				MGST1	0.115163	0.0323007	0.415918	7.85784	Astro	R47H	pct4G8PositiveArea				SPDYE2	-0.181572	0.0172233	0.221775	4.06386	Astro	R62H	pct4G8PositiveArea
RNASEH2C	0.190918	0.0124793	0.160481	3.97717	Astro	CV	pct4G8PositiveArea				SIGMAR1	0.156122	0.0323829	0.416436	3.95654	Astro	R47H	pct4G8PositiveArea				GLCCI1	-0.175656	0.0172646	0.221844	7.14313	Astro	R62H	pct4G8PositiveArea
SLC16A1	0.178778	0.0125389	0.161037	3.87903	Astro	CV	pct4G8PositiveArea				COL4A2	0.21009	0.032569	0.417406	5.80991	Astro	R47H	pct4G8PositiveArea				COL6A1	0.217612	0.0172735	0.221844	5.65111	Astro	R62H	pct4G8PositiveArea
SPTLC3	-0.232291	0.0125967	0.16157	4.20885	Astro	CV	pct4G8PositiveArea				ZNF451-AS1	-0.17732	0.0325593	0.417406	4.20015	Astro	R47H	pct4G8PositiveArea				ARHGAP21	-0.0942236	0.0174021	0.22262	8.66661	Astro	R62H	pct4G8PositiveArea
ANKS1B	-0.182347	0.0127649	0.163443	8.027	Astro	CV	pct4G8PositiveArea				PXK	-0.194741	0.0325849	0.417406	6.25026	Astro	R47H	pct4G8PositiveArea				TTC23L	-0.240872	0.0174072	0.22262	4.55352	Astro	R62H	pct4G8PositiveArea
NHSL1	-0.107131	0.0127775	0.163443	8.59412	Astro	CV	pct4G8PositiveArea				GLDC	-0.19293	0.0327169	0.41829	5.62529	Astro	R47H	pct4G8PositiveArea				FZD8	0.226352	0.0174262	0.22262	4.49177	Astro	R62H	pct4G8PositiveArea
NLRC5	-0.241183	0.0127922	0.163443	4.58991	Astro	CV	pct4G8PositiveArea				IGFBP7	0.127833	0.0328092	0.41829	8.16127	Astro	R47H	pct4G8PositiveArea				RABL6	0.22812	0.0174399	0.22262	5.21926	Astro	R62H	pct4G8PositiveArea
PARD3B	-0.0716297	0.0128914	0.164499	10.0176	Astro	CV	pct4G8PositiveArea				NAV2	0.0697366	0.0328134	0.41829	10.0881	Astro	R47H	pct4G8PositiveArea				KIAA1549L	-0.218564	0.0174463	0.22262	4.31438	Astro	R62H	pct4G8PositiveArea
DPH6-DT	0.161754	0.0130152	0.165864	7.92606	Astro	CV	pct4G8PositiveArea				STYXL1	-0.193542	0.0328228	0.41829	5.44948	Astro	R47H	pct4G8PositiveArea				DTNA	-0.0623549	0.0175231	0.223166	12.1958	Astro	R62H	pct4G8PositiveArea
GRHPR	0.237411	0.0130684	0.166247	4.82442	Astro	CV	pct4G8PositiveArea				SNHG14	-0.0859682	0.0329025	0.418767	9.36268	Astro	R47H	pct4G8PositiveArea				INTU	-0.115336	0.0175342	0.223166	8.03626	Astro	R62H	pct4G8PositiveArea
CPED1	-0.269279	0.0130818	0.166247	4.89551	Astro	CV	pct4G8PositiveArea				ZNF385A	0.199628	0.0330007	0.419328	4.70108	Astro	R47H	pct4G8PositiveArea				PAK4	0.235165	0.0175909	0.223601	4.81109	Astro	R62H	pct4G8PositiveArea
CCNL2	0.167169	0.0131016	0.166247	6.75392	Astro	CV	pct4G8PositiveArea				EP400	-0.14774	0.0330574	0.419328	6.61274	Astro	R47H	pct4G8PositiveArea				IDH2	0.187378	0.0177299	0.225078	6.42734	Astro	R62H	pct4G8PositiveArea
ANGPT2	0.219204	0.0131124	0.166247	4.26326	Astro	CV	pct4G8PositiveArea				IL13RA1	0.180065	0.0330736	0.419328	4.21098	Astro	R47H	pct4G8PositiveArea				PRKAA2	-0.23316	0.0177823	0.225289	5.30924	Astro	R62H	pct4G8PositiveArea
GHR	-0.239917	0.0131652	0.166703	4.26905	Astro	CV	pct4G8PositiveArea				LDHB	0.18981	0.0332668	0.421238	5.5324	Astro	R47H	pct4G8PositiveArea				TMOD2	-0.146789	0.0177919	0.225289	7.15206	Astro	R62H	pct4G8PositiveArea
ABCA7	0.201285	0.0132118	0.166955	4.17937	Astro	CV	pct4G8PositiveArea				COX19	-0.205536	0.0333652	0.421944	4.88827	Astro	R47H	pct4G8PositiveArea				NSMCE4A	0.217046	0.0178171	0.225319	4.35457	Astro	R62H	pct4G8PositiveArea
SERP2	-0.238409	0.0132188	0.166955	4.79733	Astro	CV	pct4G8PositiveArea				ATP2B1	-0.197472	0.0335277	0.423073	5.53946	Astro	R47H	pct4G8PositiveArea				SLC27A1	0.152301	0.0179499	0.22671	7.21094	Astro	R62H	pct4G8PositiveArea
WARS2	-0.245264	0.0132797	0.167481	5.12108	Astro	CV	pct4G8PositiveArea				RXRG	-0.199235	0.0335399	0.423073	4.69685	Astro	R47H	pct4G8PositiveArea				DCXR	0.234313	0.0181784	0.229303	5.03271	Astro	R62H	pct4G8PositiveArea
WFS1	0.183563	0.0132968	0.167481	6.69306	Astro	CV	pct4G8PositiveArea				SPIN1	-0.113792	0.0337031	0.42411	7.58245	Astro	R47H	pct4G8PositiveArea				MRPS30-DT	-0.23814	0.0182491	0.229645	5.22295	Astro	R62H	pct4G8PositiveArea
CASP9	-0.23352	0.0133112	0.167481	4.77307	Astro	CV	pct4G8PositiveArea				MYL6	0.193071	0.0337394	0.42411	5.29527	Astro	R47H	pct4G8PositiveArea				ZNF117	-0.222278	0.0182519	0.229645	5.52985	Astro	R62H	pct4G8PositiveArea
CCDC144CP	0.206913	0.013343	0.167667	6.03454	Astro	CV	pct4G8PositiveArea				AHNAK	-0.134022	0.0337506	0.42411	7.33056	Astro	R47H	pct4G8PositiveArea				TTLL11	-0.230226	0.0183333	0.230377	5.66549	Astro	R62H	pct4G8PositiveArea
NUP210	-0.238327	0.0133949	0.167802	5.12191	Astro	CV	pct4G8PositiveArea				TLE4	0.134717	0.0338714	0.425088	7.11458	Astro	R47H	pct4G8PositiveArea				ARHGAP1	0.208741	0.018427	0.23126	5.80455	Astro	R62H	pct4G8PositiveArea
GPC5-AS2	0.23598	0.0133953	0.167802	5.34146	Astro	CV	pct4G8PositiveArea				ADAMTS3	0.197066	0.0339507	0.425544	4.19214	Astro	R47H	pct4G8PositiveArea				NFATC4	0.222562	0.0185017	0.231904	5.55062	Astro	R62H	pct4G8PositiveArea
ITGB4	-0.154039	0.0134347	0.167802	7.70916	Astro	CV	pct4G8PositiveArea				TBXAS1	-0.215107	0.0340646	0.426113	4.43233	Astro	R47H	pct4G8PositiveArea				PRICKLE2	-0.12985	0.0185358	0.232019	8.10044	Astro	R62H	pct4G8PositiveArea
MBP	0.380853	0.0134384	0.167802	5.48942	Astro	CV	pct4G8PositiveArea				MYOM1	-0.168306	0.0340821	0.426113	6.63875	Astro	R47H	pct4G8PositiveArea				LHFPL6	-0.105412	0.0185577	0.232019	8.98513	Astro	R62H	pct4G8PositiveArea
UBAC2	-0.149394	0.0134338	0.167802	7.26237	Astro	CV	pct4G8PositiveArea				BCAS4	-0.194932	0.0343285	0.42791	4.58433	Astro	R47H	pct4G8PositiveArea				ULK3	0.22746	0.0186982	0.233402	4.95256	Astro	R62H	pct4G8PositiveArea
GAS2L1	0.229523	0.01349	0.168209	5.3928	Astro	CV	pct4G8PositiveArea				DGKD	0.201303	0.0343538	0.42791	5.09411	Astro	R47H	pct4G8PositiveArea				TMEM132A	0.185615	0.0187155	0.233402	6.39769	Astro	R62H	pct4G8PositiveArea
HPSE2	0.148789	0.0135118	0.168209	9.81028	Astro	CV	pct4G8PositiveArea				DHTKD1	-0.181135	0.0343555	0.42791	5.74252	Astro	R47H	pct4G8PositiveArea				ULK2	-0.187665	0.0187462	0.233491	6.59882	Astro	R62H	pct4G8PositiveArea
HRH1	-0.180519	0.0135219	0.168209	6.76808	Astro	CV	pct4G8PositiveArea				FBXL20	-0.12632	0.034714	0.431831	7.2113	Astro	R47H	pct4G8PositiveArea				CDC42EP4	0.169543	0.0188617	0.234634	6.77315	Astro	R62H	pct4G8PositiveArea
WDR31	-0.241936	0.0135805	0.168726	4.96849	Astro	CV	pct4G8PositiveArea				HOMER1	0.192005	0.0348173	0.432574	4.55415	Astro	R47H	pct4G8PositiveArea				KIAA1671	0.132583	0.0189971	0.23601	7.72944	Astro	R62H	pct4G8PositiveArea
MAP7D1	0.229508	0.0136374	0.16922	4.61137	Astro	CV	pct4G8PositiveArea				LSAMP-AS1	0.176922	0.0351029	0.435576	4.37185	Astro	R47H	pct4G8PositiveArea				FNDC3A	-0.150632	0.0190358	0.23601	7.09429	Astro	R62H	pct4G8PositiveArea
LINC02328	-0.228053	0.0136933	0.169638	6.34494	Astro	CV	pct4G8PositiveArea				LAPTM4A	0.187577	0.0353615	0.438111	5.64191	Astro	R47H	pct4G8PositiveArea				ATG4B	0.190465	0.0190606	0.23601	6.22134	Astro	R62H	pct4G8PositiveArea
ZMYND8	-0.127641	0.0137053	0.169638	7.92778	Astro	CV	pct4G8PositiveArea				ATP6V0E2	0.190946	0.0353957	0.438111	4.70793	Astro	R47H	pct4G8PositiveArea				DNAJA4	-0.230294	0.0190677	0.23601	4.464	Astro	R62H	pct4G8PositiveArea
SLC9A8	-0.208701	0.0137562	0.170055	6.08997	Astro	CV	pct4G8PositiveArea				IP6K2	0.190696	0.0354791	0.438594	5.47879	Astro	R47H	pct4G8PositiveArea				CSGALNACT2	-0.197104	0.0191033	0.236156	6.01827	Astro	R62H	pct4G8PositiveArea
RPS13	0.232873	0.0138108	0.170516	4.66195	Astro	CV	pct4G8PositiveArea				TMEM91	-0.180069	0.0355301	0.438677	5.633	Astro	R47H	pct4G8PositiveArea				ELK3	-0.210042	0.019158	0.236537	4.28359	Astro	R62H	pct4G8PositiveArea
AKAP13	-0.1424	0.0138451	0.170727	7.78259	Astro	CV	pct4G8PositiveArea				GALNS	-0.191031	0.0357719	0.440903	4.64038	Astro	R47H	pct4G8PositiveArea				UNC5C	-0.156337	0.0192303	0.236612	8.24998	Astro	R62H	pct4G8PositiveArea
APP	0.251852	0.0138676	0.170792	6.38019	Astro	CV	pct4G8PositiveArea				PBX4	-0.193357	0.0358216	0.440903	4.6338	Astro	R47H	pct4G8PositiveArea				SPATA6	-0.121634	0.0192215	0.236612	7.86211	Astro	R62H	pct4G8PositiveArea
ZNF718	0.21272	0.0139709	0.171229	5.84597	Astro	CV	pct4G8PositiveArea				PPM1E	-0.205884	0.0358709	0.440903	5.57868	Astro	R47H	pct4G8PositiveArea				MGAT3	-0.228477	0.0192358	0.236612	4.69319	Astro	R62H	pct4G8PositiveArea
VSTM4	-0.23708	0.0139811	0.171229	5.26092	Astro	CV	pct4G8PositiveArea				PLBD2	-0.191158	0.0358885	0.440903	5.28399	Astro	R47H	pct4G8PositiveArea				TTC19	-0.142524	0.0193077	0.237202	7.07028	Astro	R62H	pct4G8PositiveArea
KCTD6	0.233611	0.0139859	0.171229	5.28196	Astro	CV	pct4G8PositiveArea				CEBPD	0.211359	0.0361092	0.442036	4.91556	Astro	R47H	pct4G8PositiveArea				SYNPO2	0.270088	0.0193995	0.237675	4.96382	Astro	R62H	pct4G8PositiveArea
SLCO1C1	-0.143111	0.0140093	0.171229	8.38315	Astro	CV	pct4G8PositiveArea				STRBP	-0.14419	0.036185	0.442036	6.73391	Astro	R47H	pct4G8PositiveArea				MAP4K5	0.101368	0.0193899	0.237675	8.28449	Astro	R62H	pct4G8PositiveArea
CPLANE1	-0.137453	0.0140061	0.171229	7.41115	Astro	CV	pct4G8PositiveArea				RNF167	0.188253	0.0361971	0.442036	4.44012	Astro	R47H	pct4G8PositiveArea				FOCAD	-0.152664	0.0194182	0.237675	7.2165	Astro	R62H	pct4G8PositiveArea
FAAP20	0.23354	0.014034	0.171229	4.63576	Astro	CV	pct4G8PositiveArea				G6PC3	0.175492	0.0361982	0.442036	4.22569	Astro	R47H	pct4G8PositiveArea				SYNGAP1	0.226062	0.0194564	0.237849	4.99085	Astro	R62H	pct4G8PositiveArea
IMMP2L	-0.108238	0.014046	0.171229	9.10309	Astro	CV	pct4G8PositiveArea				ZFYVE28	0.14718	0.0362655	0.442036	7.06445	Astro	R47H	pct4G8PositiveArea				ZNF793	-0.220826	0.019534	0.2382	5.45984	Astro	R62H	pct4G8PositiveArea
FADS1	-0.225081	0.0140457	0.171229	5.76616	Astro	CV	pct4G8PositiveArea				LPIN3	-0.194125	0.0362832	0.442036	4.54833	Astro	R47H	pct4G8PositiveArea				UBC	0.201832	0.0195814	0.2382	6.89953	Astro	R62H	pct4G8PositiveArea
GRIA4	0.246233	0.0140587	0.171229	4.54132	Astro	CV	pct4G8PositiveArea				LRFN4	0.167576	0.0363128	0.442036	4.12765	Astro	R47H	pct4G8PositiveArea				ENTPD1	-0.199077	0.0195807	0.2382	6.52675	Astro	R62H	pct4G8PositiveArea
C1orf54	-0.235155	0.0141339	0.171933	5.27131	Astro	CV	pct4G8PositiveArea				TMEM106B	0.168383	0.0363379	0.442036	6.10186	Astro	R47H	pct4G8PositiveArea				GRAMD2A	-0.206712	0.0195781	0.2382	4.20692	Astro	R62H	pct4G8PositiveArea
LINC01266	-0.239992	0.0141687	0.171946	6.67721	Astro	CV	pct4G8PositiveArea				FAM182B	-0.186363	0.0364681	0.442933	5.59224	Astro	R47H	pct4G8PositiveArea				TRPC1	-0.143367	0.019626	0.238289	7.27229	Astro	R62H	pct4G8PositiveArea
OLMALINC	0.186259	0.0141697	0.171946	6.66123	Astro	CV	pct4G8PositiveArea				ABCA17P	-0.200207	0.0365011	0.442933	4.6227	Astro	R47H	pct4G8PositiveArea				CDC14B	-0.123303	0.0196368	0.238289	7.76668	Astro	R62H	pct4G8PositiveArea
LINC01301	-0.205329	0.0141959	0.172054	6.82154	Astro	CV	pct4G8PositiveArea				CACNA2D3	-0.175401	0.0365997	0.443586	8.32022	Astro	R47H	pct4G8PositiveArea				ITPRID2	-0.170833	0.0197681	0.239445	6.79007	Astro	R62H	pct4G8PositiveArea
SERINC5	-0.148626	0.0142442	0.172428	7.25686	Astro	CV	pct4G8PositiveArea				TMEM33	0.193305	0.0368305	0.445078	5.23051	Astro	R47H	pct4G8PositiveArea				CADM3	0.219846	0.0197805	0.239445	5.24413	Astro	R62H	pct4G8PositiveArea
TSPO	0.180962	0.0143502	0.173499	3.96121	Astro	CV	pct4G8PositiveArea				RASD1	0.204468	0.0369004	0.445078	4.94553	Astro	R47H	pct4G8PositiveArea				LINC00598	0.167501	0.0200338	0.242215	7.07835	Astro	R62H	pct4G8PositiveArea
RPL19	0.230892	0.0144716	0.17462	4.75576	Astro	CV	pct4G8PositiveArea				RAB34	0.187753	0.0369266	0.445078	5.36484	Astro	R47H	pct4G8PositiveArea				LMO3	-0.135161	0.0202199	0.244168	8.65088	Astro	R62H	pct4G8PositiveArea
ASTN2	0.0925777	0.014485	0.17462	9.40998	Astro	CV	pct4G8PositiveArea				NFIX	-0.1199	0.0369836	0.445078	7.25782	Astro	R47H	pct4G8PositiveArea				ADGRG1	0.136866	0.0202799	0.244594	7.70542	Astro	R62H	pct4G8PositiveArea
COX6B1	0.233495	0.0145132	0.17462	4.7774	Astro	CV	pct4G8PositiveArea				GLS	0.168217	0.0369866	0.445078	6.1225	Astro	R47H	pct4G8PositiveArea				PAXX	0.221293	0.0203174	0.244748	4.59957	Astro	R62H	pct4G8PositiveArea
ETV5	0.240443	0.0145428	0.17462	5.25202	Astro	CV	pct4G8PositiveArea				EXD3	-0.188725	0.0369924	0.445078	5.53377	Astro	R47H	pct4G8PositiveArea				CLDN10	0.167668	0.0204369	0.245442	6.85813	Astro	R62H	pct4G8PositiveArea
SIGIRR	0.222927	0.0145557	0.17462	4.49846	Astro	CV	pct4G8PositiveArea				CNKSR2	-0.179302	0.0370656	0.445417	7.04334	Astro	R47H	pct4G8PositiveArea				ZNF790	-0.223796	0.0204421	0.245442	5.16885	Astro	R62H	pct4G8PositiveArea
SELENBP1	0.232591	0.0145762	0.17462	5.27639	Astro	CV	pct4G8PositiveArea				MLYCD	-0.155474	0.037156	0.445962	4.05411	Astro	R47H	pct4G8PositiveArea				CPNE6	0.22603	0.0204493	0.245442	4.77614	Astro	R62H	pct4G8PositiveArea
ATP8B1	0.236534	0.0145773	0.17462	4.77071	Astro	CV	pct4G8PositiveArea				ZNF483	-0.186168	0.0372702	0.446791	5.5067	Astro	R47H	pct4G8PositiveArea				FERMT2	-0.116998	0.020495	0.245692	7.80415	Astro	R62H	pct4G8PositiveArea
ENTPD3-AS1	-0.203974	0.014584	0.17462	6.10473	Astro	CV	pct4G8PositiveArea				PTPRG	-0.0807278	0.037475	0.448629	9.06107	Astro	R47H	pct4G8PositiveArea				CARNMT1	-0.236269	0.0205386	0.245917	4.70596	Astro	R62H	pct4G8PositiveArea
PLEKHA5	-0.16734	0.0146838	0.175602	8.53519	Astro	CV	pct4G8PositiveArea				MOGAT1	-0.18589	0.0375141	0.448629	4.39979	Astro	R47H	pct4G8PositiveArea				CLEC16A	-0.102166	0.0206791	0.247092	8.34056	Astro	R62H	pct4G8PositiveArea
MBNL1	0.0989764	0.0148119	0.17692	8.80305	Astro	CV	pct4G8PositiveArea				CRADD	0.0879591	0.0375662	0.44871	8.46683	Astro	R47H	pct4G8PositiveArea				GNAI2	0.205517	0.0206867	0.247092	5.70612	Astro	R62H	pct4G8PositiveArea
ADAM33	0.229995	0.01484	0.177043	4.73283	Astro	CV	pct4G8PositiveArea				BRSK1	-0.183775	0.0376606	0.449085	4.77514	Astro	R47H	pct4G8PositiveArea				SLC18B1	0.14239	0.0207572	0.247636	7.44496	Astro	R62H	pct4G8PositiveArea
INTS2	-0.228938	0.0148839	0.177353	5.34217	Astro	CV	pct4G8PositiveArea				SLC27A1	-0.127965	0.0376883	0.449085	7.21094	Astro	R47H	pct4G8PositiveArea				KCTD13	0.212312	0.0207959	0.247798	5.60696	Astro	R62H	pct4G8PositiveArea
LINC02427	-0.234185	0.014909	0.177439	5.15693	Astro	CV	pct4G8PositiveArea				TMEM9B-AS1	-0.186178	0.0377966	0.449325	5.1762	Astro	R47H	pct4G8PositiveArea				PPP3CC	-0.149724	0.0208674	0.248352	7.01497	Astro	R62H	pct4G8PositiveArea
ATM	0.164059	0.0150332	0.178592	6.82268	Astro	CV	pct4G8PositiveArea				ENHO	0.176895	0.0378102	0.449325	6.02328	Astro	R47H	pct4G8PositiveArea				MMD2	-0.165282	0.0209677	0.249246	7.50547	Astro	R62H	pct4G8PositiveArea
SPEF2	-0.226987	0.015042	0.178592	5.58849	Astro	CV	pct4G8PositiveArea				PAFAH1B1	-0.10167	0.0378685	0.449325	7.68712	Astro	R47H	pct4G8PositiveArea				ANGPT1	0.251431	0.0210386	0.249789	5.86211	Astro	R62H	pct4G8PositiveArea
SAFB2	0.14685	0.0150857	0.178712	7.1816	Astro	CV	pct4G8PositiveArea				PPP3CA	0.0827311	0.03789	0.449325	8.86358	Astro	R47H	pct4G8PositiveArea				C11orf65	-0.226828	0.0210836	0.250024	5.53846	Astro	R62H	pct4G8PositiveArea
MAP4K5	0.103396	0.0150882	0.178712	8.28449	Astro	CV	pct4G8PositiveArea				HIP1	-0.149713	0.0379472	0.449466	6.87391	Astro	R47H	pct4G8PositiveArea				GABRG1	-0.153432	0.0213185	0.251792	7.69772	Astro	R62H	pct4G8PositiveArea
MICA	0.186027	0.0151355	0.178892	3.99152	Astro	CV	pct4G8PositiveArea				CHCHD10	0.179562	0.0381483	0.451281	4.35571	Astro	R47H	pct4G8PositiveArea				CEP290	-0.158017	0.0213212	0.251792	6.84546	Astro	R62H	pct4G8PositiveArea
NT5E	-0.236196	0.0151463	0.178892	5.19702	Astro	CV	pct4G8PositiveArea				COL4A1	0.192557	0.0381916	0.451281	4.20962	Astro	R47H	pct4G8PositiveArea				RASSF4	0.148945	0.0213234	0.251792	7.15387	Astro	R62H	pct4G8PositiveArea
IGFBP5	0.283603	0.0151757	0.178892	4.79148	Astro	CV	pct4G8PositiveArea				SPPL2A	0.152887	0.0386504	0.456157	6.48753	Astro	R47H	pct4G8PositiveArea				NOCT	-0.227471	0.0213344	0.251792	4.50226	Astro	R62H	pct4G8PositiveArea
LINC02324	-0.18982	0.0151753	0.178892	3.97791	Astro	CV	pct4G8PositiveArea				CCDC57	-0.180738	0.038841	0.457458	5.69412	Astro	R47H	pct4G8PositiveArea				GRAMD2B	0.0770818	0.0214025	0.252294	9.45193	Astro	R62H	pct4G8PositiveArea
PPP2R5B	0.221449	0.0152347	0.179357	4.42762	Astro	CV	pct4G8PositiveArea				AIFM3	0.186864	0.038853	0.457458	5.672	Astro	R47H	pct4G8PositiveArea				CDH11	-0.149694	0.0214414	0.252453	7.25561	Astro	R62H	pct4G8PositiveArea
JMJD6	0.189012	0.0152616	0.179357	4.08451	Astro	CV	pct4G8PositiveArea				SLC6A1	-0.101935	0.0390461	0.459186	8.10546	Astro	R47H	pct4G8PositiveArea				CREM	-0.198733	0.0215981	0.253827	6.26615	Astro	R62H	pct4G8PositiveArea
STK17B	-0.20908	0.0152809	0.179357	6.45335	Astro	CV	pct4G8PositiveArea				OAZ1	0.18936	0.0391545	0.459914	4.93838	Astro	R47H	pct4G8PositiveArea				ITPKB	0.0882925	0.0216094	0.253827	9.33013	Astro	R62H	pct4G8PositiveArea
SLC7A2	0.16944	0.0152876	0.179357	7.46138	Astro	CV	pct4G8PositiveArea				TMEM43	0.193542	0.0393222	0.461336	4.82926	Astro	R47H	pct4G8PositiveArea				NOTCH2NLC	-0.21123	0.0216436	0.253927	5.62401	Astro	R62H	pct4G8PositiveArea
CLUAP1	-0.234209	0.0154571	0.181132	5.15342	Astro	CV	pct4G8PositiveArea				MRTFB	0.140252	0.0396571	0.464716	7.16224	Astro	R47H	pct4G8PositiveArea				TSC22D4	0.15823	0.0217888	0.255329	6.99807	Astro	R62H	pct4G8PositiveArea
GALNT11	-0.181703	0.01555	0.182005	6.42588	Astro	CV	pct4G8PositiveArea				TMEM143	-0.174432	0.0397554	0.465316	4.29025	Astro	R47H	pct4G8PositiveArea				MLF2	0.214575	0.0219734	0.257187	4.54285	Astro	R62H	pct4G8PositiveArea
LINC01409	0.21048	0.0157281	0.183756	4.26281	Astro	CV	pct4G8PositiveArea				NIPA1	0.15341	0.0398837	0.465979	3.99779	Astro	R47H	pct4G8PositiveArea				SPRY2	-0.20732	0.0221351	0.258774	5.81942	Astro	R62H	pct4G8PositiveArea
CDIP1	0.210377	0.0157525	0.183756	5.85431	Astro	CV	pct4G8PositiveArea				USP4	-0.161372	0.0399637	0.465979	6.06378	Astro	R47H	pct4G8PositiveArea				FADS2	-0.186975	0.0222275	0.259269	6.75271	Astro	R62H	pct4G8PositiveArea
ELOVL6	-0.183673	0.0157758	0.183756	6.54219	Astro	CV	pct4G8PositiveArea				NDUFA13	0.190771	0.0400165	0.465979	4.96163	Astro	R47H	pct4G8PositiveArea				RANBP17	-0.240437	0.0222298	0.259269	4.70199	Astro	R62H	pct4G8PositiveArea
LINC02693	0.186414	0.0157884	0.183756	3.98931	Astro	CV	pct4G8PositiveArea				SP110	-0.183505	0.0400285	0.465979	5.80922	Astro	R47H	pct4G8PositiveArea				GABRA2	-0.103098	0.0223248	0.260071	8.75142	Astro	R62H	pct4G8PositiveArea
ELMO2	-0.212119	0.0157924	0.183756	5.76426	Astro	CV	pct4G8PositiveArea				UBASH3B	0.210972	0.0400935	0.465979	5.47066	Astro	R47H	pct4G8PositiveArea				C2orf73	-0.222821	0.022358	0.260104	4.56376	Astro	R62H	pct4G8PositiveArea
PDS5B	0.137378	0.0158696	0.184437	7.5129	Astro	CV	pct4G8PositiveArea				COL6A4P2	-0.15339	0.0400943	0.465979	3.97037	Astro	R47H	pct4G8PositiveArea				FBXL13	-0.210353	0.0224059	0.260104	5.96607	Astro	R62H	pct4G8PositiveArea
CDH10	-0.175925	0.0160736	0.186581	7.62795	Astro	CV	pct4G8PositiveArea				ZNF730	-0.19069	0.0401727	0.466092	4.53015	Astro	R47H	pct4G8PositiveArea				PHIP	-0.111278	0.0224065	0.260104	8.18699	Astro	R62H	pct4G8PositiveArea
RPS6KA3	0.210736	0.0160917	0.186581	6.10632	Astro	CV	pct4G8PositiveArea				LINC00513	0.192925	0.0402364	0.466092	6.07068	Astro	R47H	pct4G8PositiveArea				DUSP1	0.204546	0.0224821	0.260676	4.23853	Astro	R62H	pct4G8PositiveArea
TMEM14C	0.190477	0.0161113	0.18659	4.06195	Astro	CV	pct4G8PositiveArea				MAP7D1	0.186094	0.0402453	0.466092	4.61137	Astro	R47H	pct4G8PositiveArea				TP53	-0.213119	0.0225498	0.261155	5.75514	Astro	R62H	pct4G8PositiveArea
ANGPTL4	0.224225	0.0161693	0.186606	7.59673	Astro	CV	pct4G8PositiveArea				NTNG2	-0.17479	0.0403752	0.466564	5.81001	Astro	R47H	pct4G8PositiveArea				DLEU1	0.24422	0.0228015	0.263762	5.87682	Astro	R62H	pct4G8PositiveArea
SPEN	0.140537	0.0161633	0.186606	7.36452	Astro	CV	pct4G8PositiveArea				CCDC142	-0.183905	0.0404228	0.466564	4.43446	Astro	R47H	pct4G8PositiveArea				APLF	0.223287	0.0228488	0.264001	5.26864	Astro	R62H	pct4G8PositiveArea
LIFR-AS1	-0.236704	0.0161656	0.186606	4.81038	Astro	CV	pct4G8PositiveArea				MFSD14A	0.153339	0.0404274	0.466564	3.98074	Astro	R47H	pct4G8PositiveArea				PLEKHB1	0.208793	0.0229188	0.264111	5.71955	Astro	R62H	pct4G8PositiveArea
ADGRL1	0.222572	0.0162613	0.186944	4.56333	Astro	CV	pct4G8PositiveArea				FUT10	-0.133069	0.0405987	0.467809	7.03222	Astro	R47H	pct4G8PositiveArea				SYTL2	-0.210733	0.0229212	0.264111	4.31997	Astro	R62H	pct4G8PositiveArea
SPSB3	0.23021	0.0162721	0.186944	4.80611	Astro	CV	pct4G8PositiveArea				HYI	0.152508	0.0406667	0.467809	3.98434	Astro	R47H	pct4G8PositiveArea				LRPPRC	-0.177263	0.0229383	0.264111	6.57227	Astro	R62H	pct4G8PositiveArea
LINC00869	-0.221835	0.0162825	0.186944	4.62666	Astro	CV	pct4G8PositiveArea				CDK16	0.156598	0.040677	0.467809	4.03986	Astro	R47H	pct4G8PositiveArea				LINC02615	-0.181601	0.0229852	0.264314	6.50838	Astro	R62H	pct4G8PositiveArea
PRRX1	0.253326	0.0163213	0.186944	6.19637	Astro	CV	pct4G8PositiveArea				TTF2	-0.195695	0.0408683	0.468243	4.82568	Astro	R47H	pct4G8PositiveArea				OXR1	0.18756	0.0230627	0.264314	7.33399	Astro	R62H	pct4G8PositiveArea
IQCJ-SCHIP1	0.281931	0.0163281	0.186944	5.11155	Astro	CV	pct4G8PositiveArea				ARHGAP26	-0.0665294	0.0409107	0.468243	9.6841	Astro	R47H	pct4G8PositiveArea				ZNF532	-0.117743	0.0230542	0.264314	7.72206	Astro	R62H	pct4G8PositiveArea
SOX13	0.212344	0.016329	0.186944	5.87675	Astro	CV	pct4G8PositiveArea				SAMD1	0.173672	0.0409243	0.468243	4.2306	Astro	R47H	pct4G8PositiveArea				ZBTB7B	0.206115	0.0230587	0.264314	4.35355	Astro	R62H	pct4G8PositiveArea
BRI3	0.188415	0.0163307	0.186944	3.99728	Astro	CV	pct4G8PositiveArea				IRF2BP2	0.178819	0.0409901	0.468243	5.65585	Astro	R47H	pct4G8PositiveArea				KCTD16	-0.233259	0.0231487	0.264712	4.41531	Astro	R62H	pct4G8PositiveArea
MAOB	-0.169838	0.0164554	0.188155	7.68148	Astro	CV	pct4G8PositiveArea				UBALD2	0.164859	0.0409978	0.468243	4.18554	Astro	R47H	pct4G8PositiveArea				SGK3	-0.218493	0.023151	0.264712	5.24504	Astro	R62H	pct4G8PositiveArea
CDK14	-0.137086	0.0164863	0.18829	7.5688	Astro	CV	pct4G8PositiveArea				GALNT16	0.198451	0.0410204	0.468243	4.61732	Astro	R47H	pct4G8PositiveArea				TDRD3	-0.107649	0.0231857	0.264804	8.09384	Astro	R62H	pct4G8PositiveArea
ZNF710-AS1	-0.22403	0.0165219	0.188479	4.51789	Astro	CV	pct4G8PositiveArea				CADM3	0.18441	0.0410457	0.468243	5.24413	Astro	R47H	pct4G8PositiveArea				FAM168A	0.0936263	0.0232209	0.2649	8.49348	Astro	R62H	pct4G8PositiveArea
BTG1	0.22379	0.0165628	0.188728	4.47103	Astro	CV	pct4G8PositiveArea				TLE5	0.188373	0.0411603	0.46901	5.04088	Astro	R47H	pct4G8PositiveArea				DCLK1	0.355526	0.0233146	0.265663	6.0125	Astro	R62H	pct4G8PositiveArea
MDFIC	-0.225388	0.0166194	0.189008	5.60258	Astro	CV	pct4G8PositiveArea				IQCG	-0.190056	0.0412354	0.469325	5.30437	Astro	R47H	pct4G8PositiveArea				LEPROT	0.208353	0.0235703	0.26785	5.67675	Astro	R62H	pct4G8PositiveArea
RPS16	0.221143	0.0166255	0.189008	4.57121	Astro	CV	pct4G8PositiveArea				GRID2	0.260939	0.0413634	0.469885	4.55672	Astro	R47H	pct4G8PositiveArea				MAF	0.208266	0.0235743	0.26785	5.60418	Astro	R62H	pct4G8PositiveArea
RASA4B	0.198214	0.0166678	0.189065	4.20784	Astro	CV	pct4G8PositiveArea				SPATA33	-0.157369	0.0414225	0.469885	4.01484	Astro	R47H	pct4G8PositiveArea				ITGB3BP	-0.221961	0.0235877	0.26785	5.47296	Astro	R62H	pct4G8PositiveArea
PDZD4	0.200589	0.0166687	0.189065	4.21027	Astro	CV	pct4G8PositiveArea				RFFL	0.169809	0.0414433	0.469885	4.21326	Astro	R47H	pct4G8PositiveArea				LGI4	-0.145001	0.0236156	0.26786	7.20598	Astro	R62H	pct4G8PositiveArea
CPT1B	0.17775	0.0168098	0.190292	3.92751	Astro	CV	pct4G8PositiveArea				USP53	-0.148272	0.0415404	0.469885	6.94458	Astro	R47H	pct4G8PositiveArea				ABCC4	0.23124	0.023679	0.268271	5.72098	Astro	R62H	pct4G8PositiveArea
PHPT1	0.225663	0.0168153	0.190292	4.66717	Astro	CV	pct4G8PositiveArea				KIF1B	-0.0619791	0.0415277	0.469885	9.62491	Astro	R47H	pct4G8PositiveArea				NDRG2	0.113776	0.0237143	0.268344	8.31828	Astro	R62H	pct4G8PositiveArea
BCL9L	0.20964	0.0168355	0.190303	4.31918	Astro	CV	pct4G8PositiveArea				PSMG2	-0.145435	0.0415693	0.469885	6.5369	Astro	R47H	pct4G8PositiveArea				DOCK1	0.0850174	0.0237396	0.268344	8.83773	Astro	R62H	pct4G8PositiveArea
COX8A	0.195505	0.016858	0.19034	4.13173	Astro	CV	pct4G8PositiveArea				RPS16	0.183313	0.0417616	0.471167	4.57121	Astro	R47H	pct4G8PositiveArea				CTDSPL	0.0961405	0.0238445	0.269223	8.69621	Astro	R62H	pct4G8PositiveArea
INTS1	0.229513	0.0168939	0.190528	5.22123	Astro	CV	pct4G8PositiveArea				GABPB2	-0.168902	0.0418245	0.471167	6.03836	Astro	R47H	pct4G8PositiveArea				NSUN5P1	0.202465	0.0239079	0.269632	4.28509	Astro	R62H	pct4G8PositiveArea
CC2D2B	-0.219577	0.0169285	0.190567	6.16212	Astro	CV	pct4G8PositiveArea				NCSTN	0.188207	0.0418254	0.471167	4.52826	Astro	R47H	pct4G8PositiveArea				ITGA9-AS1	0.147315	0.023998	0.270339	7.17905	Astro	R62H	pct4G8PositiveArea
CHST11	0.116702	0.0169358	0.190567	8.62547	Astro	CV	pct4G8PositiveArea				SELENOW	0.162343	0.041943	0.471777	6.4128	Astro	R47H	pct4G8PositiveArea				SOX13	0.203339	0.024032	0.270366	5.87675	Astro	R62H	pct4G8PositiveArea
IQCG	-0.227755	0.0170716	0.191876	5.30437	Astro	CV	pct4G8PositiveArea				FAS	0.196497	0.04207	0.471777	5.33104	Astro	R47H	pct4G8PositiveArea				SNHG8	-0.181933	0.024055	0.270366	4.06534	Astro	R62H	pct4G8PositiveArea
FERMT2	-0.118107	0.0171331	0.192152	7.80415	Astro	CV	pct4G8PositiveArea				CNPY1	-0.150225	0.0421281	0.471777	3.99057	Astro	R47H	pct4G8PositiveArea				RNF213-AS1	-0.193276	0.0241775	0.27126	5.92129	Astro	R62H	pct4G8PositiveArea
OLFM1	0.211531	0.017135	0.192152	4.37917	Astro	CV	pct4G8PositiveArea				RASA4B	0.164053	0.0421574	0.471777	4.20784	Astro	R47H	pct4G8PositiveArea				WARS2-AS1	-0.16994	0.0241893	0.27126	6.638	Astro	R62H	pct4G8PositiveArea
PUS7L	-0.200824	0.0172031	0.192502	5.89229	Astro	CV	pct4G8PositiveArea				LGALS1	0.177312	0.0421632	0.471777	4.32879	Astro	R47H	pct4G8PositiveArea				CRYZ	-0.210873	0.0242415	0.271538	4.39858	Astro	R62H	pct4G8PositiveArea
USP4	-0.191927	0.0172051	0.192502	6.06378	Astro	CV	pct4G8PositiveArea				PABPC1	0.185859	0.0421655	0.471777	5.54227	Astro	R47H	pct4G8PositiveArea				KCTD3	-0.179994	0.0243662	0.272626	6.48335	Astro	R62H	pct4G8PositiveArea
CDHR3	-0.16308	0.0172443	0.192724	7.01728	Astro	CV	pct4G8PositiveArea				TMEM65	0.182278	0.0422777	0.472499	5.87437	Astro	R47H	pct4G8PositiveArea				PPFIA3	0.192098	0.0244031	0.272731	4.20069	Astro	R62H	pct4G8PositiveArea
PDE3A	0.205044	0.0173767	0.193984	7.15933	Astro	CV	pct4G8PositiveArea				HNRNPDL	0.115844	0.042442	0.4738	7.27441	Astro	R47H	pct4G8PositiveArea				ECE1	0.148333	0.024598	0.274571	7.12549	Astro	R62H	pct4G8PositiveArea
SNX24	-0.189276	0.0174451	0.194188	6.28118	Astro	CV	pct4G8PositiveArea				ARMC9	-0.179148	0.0426139	0.474944	5.79875	Astro	R47H	pct4G8PositiveArea				MCF2L	-0.20587	0.0246232	0.274571	4.28846	Astro	R62H	pct4G8PositiveArea
ARHGEF1	0.228779	0.0174512	0.194188	5.08266	Astro	CV	pct4G8PositiveArea				GUK1	0.188487	0.0426701	0.474944	4.9027	Astro	R47H	pct4G8PositiveArea				ADGRF3	-0.21627	0.0248092	0.276334	4.47707	Astro	R62H	pct4G8PositiveArea
LINC01563	-0.222724	0.0174538	0.194188	5.10036	Astro	CV	pct4G8PositiveArea				FIGN	0.0850334	0.0426883	0.474944	8.59142	Astro	R47H	pct4G8PositiveArea				PTP4A2	-0.221607	0.0249264	0.277327	5.24094	Astro	R62H	pct4G8PositiveArea
MIR2052HG	-0.248201	0.0175522	0.195063	5.65204	Astro	CV	pct4G8PositiveArea				SHISA5	0.180857	0.0427954	0.475601	5.72037	Astro	R47H	pct4G8PositiveArea				MED13L	-0.0769711	0.0249778	0.277427	9.28362	Astro	R62H	pct4G8PositiveArea
HEATR1	-0.233697	0.0176076	0.19546	4.94485	Astro	CV	pct4G8PositiveArea				TAFA5	-0.1117	0.0429163	0.476409	7.76028	Astro	R47H	pct4G8PositiveArea				SLC7A11	0.111149	0.0249914	0.277427	9.17641	Astro	R62H	pct4G8PositiveArea
DEF8	0.22718	0.0176946	0.195996	5.13346	Astro	CV	pct4G8PositiveArea				NCAPG2	-0.157664	0.043218	0.479222	4.02402	Astro	R47H	pct4G8PositiveArea				CARHSP1	0.221277	0.0251548	0.278928	5.19842	Astro	R62H	pct4G8PositiveArea
EIPR1	-0.219684	0.0176954	0.195996	5.54282	Astro	CV	pct4G8PositiveArea				DERL2	0.188034	0.0432778	0.479348	4.60057	Astro	R47H	pct4G8PositiveArea				ZNF385A	0.218947	0.0252418	0.27958	4.70108	Astro	R62H	pct4G8PositiveArea
SOD2	0.213663	0.0178791	0.197809	6.6342	Astro	CV	pct4G8PositiveArea				RASGEF1A	0.165104	0.0434253	0.480135	4.25754	Astro	R47H	pct4G8PositiveArea				DDRGK1	0.220274	0.0252715	0.279596	4.87323	Astro	R62H	pct4G8PositiveArea
COG7	-0.191829	0.0179526	0.198331	6.06312	Astro	CV	pct4G8PositiveArea				TMEM167B	0.171572	0.0434459	0.480135	4.19965	Astro	R47H	pct4G8PositiveArea				BCL2L1	0.188789	0.0254341	0.281081	6.13148	Astro	R62H	pct4G8PositiveArea
EP400	-0.168199	0.0179664	0.198331	6.61274	Astro	CV	pct4G8PositiveArea				RPSAP36	-0.16349	0.0435317	0.480547	4.1139	Astro	R47H	pct4G8PositiveArea				FGGY	-0.133929	0.02547	0.281164	7.50773	Astro	R62H	pct4G8PositiveArea
FARSB	-0.221795	0.018027	0.198699	5.3875	Astro	CV	pct4G8PositiveArea				CASC17	0.202438	0.0435942	0.480701	5.36417	Astro	R47H	pct4G8PositiveArea				ANGPTL4	-0.212076	0.0255945	0.282224	7.59673	Astro	R62H	pct4G8PositiveArea
PRMT1	0.223974	0.0180537	0.198699	4.55168	Astro	CV	pct4G8PositiveArea				CD59	0.173195	0.0436437	0.480712	5.92631	Astro	R47H	pct4G8PositiveArea				FPGT-TNNI3K	-0.222808	0.0258616	0.284852	5.23691	Astro	R62H	pct4G8PositiveArea
GPATCH8	-0.102165	0.0180668	0.198699	8.22292	Astro	CV	pct4G8PositiveArea				YEATS2	-0.137004	0.0438911	0.482899	6.58041	Astro	R47H	pct4G8PositiveArea				UNC13D	-0.182045	0.0259538	0.28555	4.04148	Astro	R62H	pct4G8PositiveArea
CRYL1	-0.172506	0.0180942	0.198699	6.70915	Astro	CV	pct4G8PositiveArea				RMST	-0.172891	0.0439509	0.482946	6.6737	Astro	R47H	pct4G8PositiveArea				NAALADL2	-0.153941	0.0260311	0.285764	7.60462	Astro	R62H	pct4G8PositiveArea
FAU	0.221861	0.0181	0.198699	4.58479	Astro	CV	pct4G8PositiveArea				UPP2	-0.161523	0.0439928	0.482946	6.75427	Astro	R47H	pct4G8PositiveArea				ARID5A	-0.179058	0.0260208	0.285764	3.99027	Astro	R62H	pct4G8PositiveArea
MOXD1	-0.256978	0.0181482	0.198789	5.7746	Astro	CV	pct4G8PositiveArea				SCAMP3	0.166133	0.0442572	0.48531	4.15659	Astro	R47H	pct4G8PositiveArea				CGNL1	-0.132128	0.0261026	0.286232	7.29856	Astro	R62H	pct4G8PositiveArea
LINC02340	-0.214711	0.0181484	0.198789	5.81148	Astro	CV	pct4G8PositiveArea				RGL3	-0.175102	0.0443673	0.485979	5.73856	Astro	R47H	pct4G8PositiveArea				LINC01414	-0.246023	0.0261857	0.286826	5.98977	Astro	R62H	pct4G8PositiveArea
MYOM1	-0.192211	0.0182787	0.199996	6.63875	Astro	CV	pct4G8PositiveArea				ZNF841	-0.185877	0.0444972	0.486863	4.74	Astro	R47H	pct4G8PositiveArea				SLIRP	-0.207736	0.0263058	0.287823	5.56251	Astro	R62H	pct4G8PositiveArea
SEPTIN8	0.170203	0.0183506	0.200418	6.49116	Astro	CV	pct4G8PositiveArea				HNRNPA3	0.123371	0.0447624	0.489224	7.02247	Astro	R47H	pct4G8PositiveArea				IFITM3	0.226689	0.0263635	0.288136	5.54009	Astro	R62H	pct4G8PositiveArea
RPS26	0.186646	0.0183779	0.200418	4.03265	Astro	CV	pct4G8PositiveArea				PDE9A	-0.159062	0.0449394	0.490346	6.20391	Astro	R47H	pct4G8PositiveArea				ID4	0.163101	0.0264902	0.289189	7.10651	Astro	R62H	pct4G8PositiveArea
MERTK	-0.1058	0.0183781	0.200418	8.62696	Astro	CV	pct4G8PositiveArea				IGFBP5	-0.228291	0.0449965	0.490346	4.79148	Astro	R47H	pct4G8PositiveArea				S100A1	0.222685	0.0265182	0.289189	5.05188	Astro	R62H	pct4G8PositiveArea
TMEM241	-0.211591	0.0184475	0.20087	4.24864	Astro	CV	pct4G8PositiveArea				MARK3	-0.0723968	0.0450704	0.490346	8.75921	Astro	R47H	pct4G8PositiveArea				HCFC1	0.20021	0.0266051	0.289817	4.26612	Astro	R62H	pct4G8PositiveArea
PKP4	0.269657	0.0184601	0.20087	5.38403	Astro	CV	pct4G8PositiveArea				FOXN3	-0.0906212	0.0451059	0.490346	8.19418	Astro	R47H	pct4G8PositiveArea				CDH23	0.194923	0.0266786	0.290298	6.53003	Astro	R62H	pct4G8PositiveArea
CCDC148	-0.235689	0.018507	0.201051	4.55399	Astro	CV	pct4G8PositiveArea				DTNB	-0.127879	0.0451154	0.490346	7.15108	Astro	R47H	pct4G8PositiveArea				STAMBPL1	-0.206067	0.02671	0.290321	4.40127	Astro	R62H	pct4G8PositiveArea
SMC4	0.187801	0.0185173	0.201051	4.02241	Astro	CV	pct4G8PositiveArea				SLC24A3	-0.126871	0.0451622	0.490346	7.70975	Astro	R47H	pct4G8PositiveArea				CMIP	-0.116403	0.0268109	0.291074	7.89602	Astro	R62H	pct4G8PositiveArea
ANKHD1-EIF4EBP3	-0.205622	0.0186899	0.202703	4.216	Astro	CV	pct4G8PositiveArea				LINC00960	0.192218	0.0452602	0.490672	4.99362	Astro	R47H	pct4G8PositiveArea				PSD2	0.122225	0.026838	0.291074	7.9086	Astro	R62H	pct4G8PositiveArea
ASTN1	-0.118716	0.0187143	0.202745	8.33972	Astro	CV	pct4G8PositiveArea				LTBP1	0.125112	0.0452968	0.490672	7.5454	Astro	R47H	pct4G8PositiveArea				LINC01089	0.21899	0.0270013	0.292006	5.25048	Astro	R62H	pct4G8PositiveArea
TRPM4	-0.219713	0.0187985	0.203295	4.57084	Astro	CV	pct4G8PositiveArea				CDH23	0.168424	0.0453618	0.490672	6.53003	Astro	R47H	pct4G8PositiveArea				TEX264	0.197973	0.0270018	0.292006	4.27209	Astro	R62H	pct4G8PositiveArea
DPP10	-0.184391	0.0188294	0.203295	12.0557	Astro	CV	pct4G8PositiveArea				PEBP1	0.169376	0.0453903	0.490672	6.00705	Astro	R47H	pct4G8PositiveArea				KIAA0586	-0.177001	0.0270125	0.292006	6.30049	Astro	R62H	pct4G8PositiveArea
NME4	0.192249	0.018848	0.203295	4.0981	Astro	CV	pct4G8PositiveArea				TMED9	0.180887	0.0455557	0.491156	4.43434	Astro	R47H	pct4G8PositiveArea				PACS1	-0.09781	0.0271411	0.292839	8.34967	Astro	R62H	pct4G8PositiveArea
RIN2	0.0893247	0.0188539	0.203295	8.98608	Astro	CV	pct4G8PositiveArea				KCND2	0.264517	0.0456541	0.491156	5.3264	Astro	R47H	pct4G8PositiveArea				NPL	-0.108344	0.0272501	0.292839	8.43484	Astro	R62H	pct4G8PositiveArea
FAT3	-0.135659	0.0188677	0.203295	8.33349	Astro	CV	pct4G8PositiveArea				TNS2	0.170509	0.0457004	0.491156	5.74668	Astro	R47H	pct4G8PositiveArea				CA8	-0.130094	0.0272536	0.292839	7.7398	Astro	R62H	pct4G8PositiveArea
TACC2	-0.231681	0.018913	0.203561	5.25313	Astro	CV	pct4G8PositiveArea				GPC6	-0.263211	0.0457408	0.491156	5.96479	Astro	R47H	pct4G8PositiveArea				MYO9A	-0.096532	0.0272657	0.292839	8.46366	Astro	R62H	pct4G8PositiveArea
NOD1	-0.238552	0.0190013	0.20429	4.86469	Astro	CV	pct4G8PositiveArea				PIN4	-0.188746	0.0457262	0.491156	5.13914	Astro	R47H	pct4G8PositiveArea				LSAMP	0.0376018	0.0273583	0.292839	12.3812	Astro	R62H	pct4G8PositiveArea
MRPS21	-0.22146	0.0190562	0.204657	5.29435	Astro	CV	pct4G8PositiveArea				SSBP3	-0.150231	0.0457537	0.491156	6.54059	Astro	R47H	pct4G8PositiveArea				EEF1A1	0.19008	0.0273733	0.292839	6.12097	Astro	R62H	pct4G8PositiveArea
SRSF2	0.226895	0.0192762	0.206796	5.08652	Astro	CV	pct4G8PositiveArea				C1R	0.177781	0.0457823	0.491156	4.40055	Astro	R47H	pct4G8PositiveArea				ZNF703	0.204121	0.0274112	0.292839	4.44829	Astro	R62H	pct4G8PositiveArea
MTA1	0.206143	0.0193115	0.206951	5.7522	Astro	CV	pct4G8PositiveArea				ADAMTS17	-0.116106	0.0459477	0.492396	7.96132	Astro	R47H	pct4G8PositiveArea				DDAH2	0.202455	0.027417	0.292839	4.28898	Astro	R62H	pct4G8PositiveArea
SYTL2	-0.212399	0.0194618	0.208336	4.31997	Astro	CV	pct4G8PositiveArea				YPEL5	0.178298	0.0461515	0.493522	4.53792	Astro	R47H	pct4G8PositiveArea				HSPA4L	-0.239587	0.0274445	0.292839	5.78802	Astro	R62H	pct4G8PositiveArea
DNAJB2	0.208651	0.0196375	0.209796	5.86393	Astro	CV	pct4G8PositiveArea				VEGFB	0.188478	0.0461525	0.493522	5.13637	Astro	R47H	pct4G8PositiveArea				MAGED1	-0.151516	0.0274733	0.292839	6.87489	Astro	R62H	pct4G8PositiveArea
ACOT11	-0.10126	0.0196405	0.209796	8.4794	Astro	CV	pct4G8PositiveArea				PLXNA2	-0.0988682	0.0462909	0.494469	7.91437	Astro	R47H	pct4G8PositiveArea				SSR4	0.18155	0.0274737	0.292839	4.04783	Astro	R62H	pct4G8PositiveArea
TBC1D24	-0.221166	0.019682	0.210012	5.00108	Astro	CV	pct4G8PositiveArea				PHACTR3	-0.0662335	0.0463991	0.495044	9.32555	Astro	R47H	pct4G8PositiveArea				PCDHGA10	-0.212755	0.0274988	0.292839	5.0591	Astro	R62H	pct4G8PositiveArea
RPS6KB2	0.200102	0.019757	0.210585	4.23172	Astro	CV	pct4G8PositiveArea				GRAMD1B	-0.111608	0.0464448	0.495044	7.54933	Astro	R47H	pct4G8PositiveArea				HDAC5	0.213232	0.0275115	0.292839	5.15301	Astro	R62H	pct4G8PositiveArea
THRB	0.124201	0.0198296	0.211132	8.10527	Astro	CV	pct4G8PositiveArea				PPP2R3C	-0.159599	0.0468315	0.49863	6.0863	Astro	R47H	pct4G8PositiveArea				FLOT2	-0.20637	0.027522	0.292839	5.71346	Astro	R62H	pct4G8PositiveArea
LGI1	-0.106877	0.0199597	0.212194	8.49009	Astro	CV	pct4G8PositiveArea				GARNL3	-0.133868	0.0468958	0.498778	7.25413	Astro	R47H	pct4G8PositiveArea				EFR3B	-0.116959	0.0275399	0.292839	7.7097	Astro	R62H	pct4G8PositiveArea
BAIAP2	0.234124	0.0199722	0.212194	5.30893	Astro	CV	pct4G8PositiveArea				TTC39C	0.193764	0.0470081	0.498984	5.23865	Astro	R47H	pct4G8PositiveArea				MED12L	-0.0732716	0.0275627	0.292839	9.58841	Astro	R62H	pct4G8PositiveArea
ZNF496	-0.219642	0.0200444	0.212733	4.95581	Astro	CV	pct4G8PositiveArea				TAMM41	-0.179262	0.0470578	0.498984	5.35694	Astro	R47H	pct4G8PositiveArea				ZNF589	0.216927	0.0275927	0.292843	5.08819	Astro	R62H	pct4G8PositiveArea
POT1-AS1	-0.182481	0.0200852	0.212938	7.50395	Astro	CV	pct4G8PositiveArea				ENTPD2	0.185583	0.0470754	0.498984	5.28928	Astro	R47H	pct4G8PositiveArea				DBP	0.192279	0.0276766	0.293419	4.19968	Astro	R62H	pct4G8PositiveArea
TMUB1	0.173969	0.0201342	0.213228	3.98431	Astro	CV	pct4G8PositiveArea				ARHGEF37	-0.167738	0.0472241	0.498984	4.20345	Astro	R47H	pct4G8PositiveArea				PJA2	-0.151005	0.0277259	0.293628	6.81863	Astro	R62H	pct4G8PositiveArea
PARVB	-0.229362	0.0201792	0.213477	4.71908	Astro	CV	pct4G8PositiveArea				MIR3936HG	-0.119359	0.0472282	0.498984	7.14378	Astro	R47H	pct4G8PositiveArea				RAB11FIP2	-0.119408	0.0278276	0.294146	7.45966	Astro	R62H	pct4G8PositiveArea
GNAS	0.163462	0.0203868	0.215327	7.16183	Astro	CV	pct4G8PositiveArea				PCYT1B	-0.173162	0.0473169	0.498984	6.02288	Astro	R47H	pct4G8PositiveArea				ABHD6	0.21117	0.0278432	0.294146	4.952	Astro	R62H	pct4G8PositiveArea
IFITM3	0.232233	0.0204194	0.215327	5.54009	Astro	CV	pct4G8PositiveArea				ZC4H2	-0.186182	0.0473497	0.498984	5.57881	Astro	R47H	pct4G8PositiveArea				RELL1	-0.209494	0.0279048	0.294146	5.93322	Astro	R62H	pct4G8PositiveArea
LINC02024	-0.140421	0.0204189	0.215327	7.41433	Astro	CV	pct4G8PositiveArea				RAB11FIP3	0.171488	0.0473606	0.498984	4.35573	Astro	R47H	pct4G8PositiveArea				CCDC18-AS1	-0.103014	0.0279628	0.294146	8.03542	Astro	R62H	pct4G8PositiveArea
MGAT4B	0.170441	0.0204913	0.21555	3.94012	Astro	CV	pct4G8PositiveArea				RPL7A	0.171357	0.0473687	0.498984	4.41946	Astro	R47H	pct4G8PositiveArea				PARD6G-AS1	-0.213182	0.0279724	0.294146	4.56331	Astro	R62H	pct4G8PositiveArea
SQLE	0.207798	0.0204923	0.21555	4.33555	Astro	CV	pct4G8PositiveArea				SLC30A7	0.167994	0.0474582	0.499396	5.92439	Astro	R47H	pct4G8PositiveArea				FGD4	-0.0879342	0.0279867	0.294146	8.93941	Astro	R62H	pct4G8PositiveArea
SAMD12	0.250043	0.0205222	0.21555	6.05731	Astro	CV	pct4G8PositiveArea				PAQR4	0.156078	0.0477687	0.501808	4.04449	Astro	R47H	pct4G8PositiveArea				APC2	-0.159577	0.0280382	0.294146	7.04559	Astro	R62H	pct4G8PositiveArea
SCARA3	-0.141863	0.0205555	0.21555	7.33294	Astro	CV	pct4G8PositiveArea				CMYA5	-0.142327	0.0477888	0.501808	6.85969	Astro	R47H	pct4G8PositiveArea				ETFB	0.211717	0.0280331	0.294146	4.49459	Astro	R62H	pct4G8PositiveArea
SDK2	-0.228848	0.020561	0.21555	4.8836	Astro	CV	pct4G8PositiveArea				UBR1	-0.105812	0.0478628	0.502029	7.45972	Astro	R47H	pct4G8PositiveArea				LINC01505	0.267395	0.0280843	0.294146	5.26459	Astro	R62H	pct4G8PositiveArea
NPM1	-0.226463	0.020571	0.21555	4.91081	Astro	CV	pct4G8PositiveArea				RPRD2	-0.104833	0.0479964	0.502029	7.49532	Astro	R47H	pct4G8PositiveArea				PSAT1	0.146684	0.0281006	0.294146	6.97732	Astro	R62H	pct4G8PositiveArea
ATP1B3	0.21329	0.0207446	0.216746	6.06414	Astro	CV	pct4G8PositiveArea				TAX1BP3	0.141871	0.0480269	0.502029	3.93933	Astro	R47H	pct4G8PositiveArea				BCL9L	0.196254	0.0281016	0.294146	4.31918	Astro	R62H	pct4G8PositiveArea
RPL21	0.223568	0.0207469	0.216746	4.71002	Astro	CV	pct4G8PositiveArea				GPC4	-0.178148	0.0480634	0.502029	6.13063	Astro	R47H	pct4G8PositiveArea				PJVK	0.206318	0.028149	0.29426	4.56531	Astro	R62H	pct4G8PositiveArea
MGST1	-0.127567	0.0207509	0.216746	7.85784	Astro	CV	pct4G8PositiveArea				PDLIM2	0.142017	0.0480566	0.502029	3.95995	Astro	R47H	pct4G8PositiveArea				IFT88	-0.151218	0.028172	0.29426	7.14355	Astro	R62H	pct4G8PositiveArea
ZCCHC17	-0.217376	0.0207831	0.216854	5.31274	Astro	CV	pct4G8PositiveArea				ATXN7L1	-0.11348	0.0482636	0.502845	7.38036	Astro	R47H	pct4G8PositiveArea				CMTM4	0.171095	0.028255	0.294484	6.46471	Astro	R62H	pct4G8PositiveArea
TPI1	0.22152	0.0208337	0.217067	4.71986	Astro	CV	pct4G8PositiveArea				NDUFS2	0.17855	0.0482791	0.502845	5.45075	Astro	R47H	pct4G8PositiveArea				ZNF483	-0.204825	0.028321	0.294484	5.5067	Astro	R62H	pct4G8PositiveArea
IVD	-0.206835	0.0208474	0.217067	5.5504	Astro	CV	pct4G8PositiveArea				ARMC3	-0.200157	0.0482938	0.502845	4.85743	Astro	R47H	pct4G8PositiveArea				CCDC80	-0.185493	0.0283291	0.294484	4.09891	Astro	R62H	pct4G8PositiveArea
SP110	-0.21166	0.0209045	0.217334	5.80922	Astro	CV	pct4G8PositiveArea				RAD21	0.177654	0.0484475	0.503575	5.30883	Astro	R47H	pct4G8PositiveArea				TMEM38A	0.210095	0.02834	0.294484	5.35347	Astro	R62H	pct4G8PositiveArea
SCRG1	0.211253	0.0209326	0.217334	5.63659	Astro	CV	pct4G8PositiveArea				ITGAV	0.0976557	0.0484656	0.503575	7.91627	Astro	R47H	pct4G8PositiveArea				ITPRIP	0.175878	0.0283421	0.294484	4.02182	Astro	R62H	pct4G8PositiveArea
WDR25	-0.228007	0.0209389	0.217334	5.35747	Astro	CV	pct4G8PositiveArea				GNA14-AS1	0.198349	0.0485613	0.50404	5.83607	Astro	R47H	pct4G8PositiveArea				TMEM51-AS1	-0.189989	0.0284043	0.294821	4.22506	Astro	R62H	pct4G8PositiveArea
RUFY3	-0.0825435	0.0209919	0.217656	8.86914	Astro	CV	pct4G8PositiveArea				DNAJC5	0.150891	0.0487434	0.50466	4.04343	Astro	R47H	pct4G8PositiveArea				TSPO	0.164898	0.0285633	0.296161	3.96121	Astro	R62H	pct4G8PositiveArea
SVIL-AS1	-0.163758	0.0210765	0.218305	6.66723	Astro	CV	pct4G8PositiveArea				PCDH19	0.179562	0.0487461	0.50466	4.49336	Astro	R47H	pct4G8PositiveArea				CTBS	-0.202024	0.0287049	0.297255	4.48731	Astro	R62H	pct4G8PositiveArea
CCDC15	-0.195014	0.0211115	0.218439	4.07401	Astro	CV	pct4G8PositiveArea				ABTB2	-0.19681	0.048774	0.50466	5.5133	Astro	R47H	pct4G8PositiveArea				KHSRP	0.210868	0.0287289	0.297255	4.91772	Astro	R62H	pct4G8PositiveArea
LRRC3B	-0.14672	0.0211667	0.218661	8.13027	Astro	CV	pct4G8PositiveArea				SERPINH1	0.178455	0.0488623	0.505047	4.35628	Astro	R47H	pct4G8PositiveArea				LINC00836	0.241597	0.0288066	0.297748	4.36075	Astro	R62H	pct4G8PositiveArea
DPAGT1	0.163305	0.0211772	0.218661	3.87869	Astro	CV	pct4G8PositiveArea				ZNRF2	0.185322	0.0489246	0.505163	5.66852	Astro	R47H	pct4G8PositiveArea				EFR3A	-0.121284	0.0289231	0.298493	7.53785	Astro	R62H	pct4G8PositiveArea
ANKFN1	-0.150006	0.0212297	0.218976	7.48008	Astro	CV	pct4G8PositiveArea				ELOVL6	-0.145943	0.0491562	0.506207	6.54219	Astro	R47H	pct4G8PositiveArea				PFKFB3	0.144349	0.0289389	0.298493	7.79353	Astro	R62H	pct4G8PositiveArea
SNU13	0.19885	0.0213577	0.220067	4.25552	Astro	CV	pct4G8PositiveArea				LINC00205	-0.184493	0.0491597	0.506207	4.86001	Astro	R47H	pct4G8PositiveArea				MBOAT2	-0.10825	0.0290302	0.299123	7.85425	Astro	R62H	pct4G8PositiveArea
ERC1	-0.101793	0.0214831	0.22099	8.12397	Astro	CV	pct4G8PositiveArea				LINC02666	-0.189646	0.0491855	0.506207	4.88196	Astro	R47H	pct4G8PositiveArea				FMNL3	0.214799	0.0291749	0.300105	5.38769	Astro	R62H	pct4G8PositiveArea
SERPINI1	0.214339	0.0214978	0.22099	5.16708	Astro	CV	pct4G8PositiveArea				ITGB8	0.0926569	0.0492626	0.506207	8.22894	Astro	R47H	pct4G8PositiveArea				DNAJC27-AS1	-0.199276	0.0291861	0.300105	5.90306	Astro	R62H	pct4G8PositiveArea
CEP164	-0.190163	0.0215143	0.22099	6.03162	Astro	CV	pct4G8PositiveArea				C6orf136	0.139664	0.0492813	0.506207	3.90293	Astro	R47H	pct4G8PositiveArea				DOCK4	-0.0515979	0.0292398	0.300143	10.9085	Astro	R62H	pct4G8PositiveArea
LINC02060	-0.211117	0.0215787	0.221423	5.81075	Astro	CV	pct4G8PositiveArea				SNHG25	0.168295	0.0493747	0.506269	5.6924	Astro	R47H	pct4G8PositiveArea				PAPPA2	-0.237809	0.0292998	0.300143	4.7857	Astro	R62H	pct4G8PositiveArea
SND1	-0.129518	0.0216157	0.221572	7.47774	Astro	CV	pct4G8PositiveArea				ENO2	0.183184	0.0494034	0.506269	5.14899	Astro	R47H	pct4G8PositiveArea				PPDPF	-0.195361	0.0293018	0.300143	4.3305	Astro	R62H	pct4G8PositiveArea
MPC2	0.187667	0.0216743	0.221944	4.09135	Astro	CV	pct4G8PositiveArea				PBX1	-0.0779631	0.0494651	0.506269	9.11324	Astro	R47H	pct4G8PositiveArea				HOMER1	-0.207183	0.0293111	0.300143	4.55415	Astro	R62H	pct4G8PositiveArea
C3orf20	-0.172637	0.0217179	0.222159	3.97922	Astro	CV	pct4G8PositiveArea				C3	0.202278	0.0494919	0.506269	4.44858	Astro	R47H	pct4G8PositiveArea				SRP14	0.204526	0.0294098	0.300843	5.927	Astro	R62H	pct4G8PositiveArea
ANXA11	-0.221543	0.02179	0.222498	5.1481	Astro	CV	pct4G8PositiveArea				DRG1	-0.172249	0.0495461	0.506301	4.25458	Astro	R47H	pct4G8PositiveArea				PPP1R3E	0.203638	0.0296907	0.303318	5.60206	Astro	R62H	pct4G8PositiveArea
RAB31	-0.121544	0.0217959	0.222498	7.83635	Astro	CV	pct4G8PositiveArea				PCBP1-AS1	-0.104277	0.0496313	0.506648	7.55906	Astro	R47H	pct4G8PositiveArea				ACO2	0.148622	0.029713	0.303318	6.819	Astro	R62H	pct4G8PositiveArea
NKAIN3	-0.0905655	0.0218586	0.222818	10.2946	Astro	CV	pct4G8PositiveArea				FBN1	-0.175633	0.0498487	0.50788	6.08777	Astro	R47H	pct4G8PositiveArea				ZNF821	0.21158	0.0297828	0.303717	4.70891	Astro	R62H	pct4G8PositiveArea
CELF2	-0.0624476	0.0218722	0.222818	10.1046	Astro	CV	pct4G8PositiveArea				GRIP1	0.165779	0.0498766	0.50788	4.13318	Astro	R47H	pct4G8PositiveArea				MYO18A	-0.152948	0.0299194	0.304796	6.63079	Astro	R62H	pct4G8PositiveArea
MTF2	-0.183388	0.0219508	0.223388	6.11469	Astro	CV	pct4G8PositiveArea				RETREG2	0.180719	0.0499058	0.50788	4.70241	Astro	R47H	pct4G8PositiveArea				ACSS1	0.113073	0.0300967	0.306287	8.24978	Astro	R62H	pct4G8PositiveArea
FIS1	0.193416	0.0220524	0.224192	4.17342	Astro	CV	pct4G8PositiveArea				PPP1R12B	-0.0910217	0.050042	0.508264	8.12393	Astro	R47H	pct4G8PositiveArea				ASXL2	0.139837	0.0301477	0.306441	6.93125	Astro	R62H	pct4G8PositiveArea
MIAT	-0.189222	0.0221191	0.224639	6.39865	Astro	CV	pct4G8PositiveArea				ALDH9A1	0.182461	0.0500462	0.508264	4.80507	Astro	R47H	pct4G8PositiveArea				RPL4	-0.178499	0.0301737	0.306441	4.13282	Astro	R62H	pct4G8PositiveArea
POU3F3	0.184706	0.0221879	0.224972	6.16328	Astro	CV	pct4G8PositiveArea				SERGEF	0.148228	0.0502313	0.509227	6.81424	Astro	R47H	pct4G8PositiveArea				PARD3B	-0.0635879	0.0302706	0.30711	10.0176	Astro	R62H	pct4G8PositiveArea
ASB3	0.0775178	0.0221973	0.224972	9.64303	Astro	CV	pct4G8PositiveArea				RPLP0	0.158079	0.0502586	0.509227	4.14207	Astro	R47H	pct4G8PositiveArea				PHGDH	0.206758	0.030305	0.307144	5.39296	Astro	R62H	pct4G8PositiveArea
STXBP5L	0.261347	0.0222257	0.22503	4.39072	Astro	CV	pct4G8PositiveArea				SNAP25	0.192339	0.0503129	0.509227	4.53146	Astro	R47H	pct4G8PositiveArea				PGP	0.215023	0.0303986	0.307733	4.92957	Astro	R62H	pct4G8PositiveArea
KTN1-AS1	-0.220457	0.0223947	0.226509	4.59376	Astro	CV	pct4G8PositiveArea				C3orf20	-0.143534	0.0503467	0.509227	3.97922	Astro	R47H	pct4G8PositiveArea				HSPA8	-0.212575	0.0304252	0.307733	5.29069	Astro	R62H	pct4G8PositiveArea
POLR3A	-0.214036	0.0224599	0.226748	5.36617	Astro	CV	pct4G8PositiveArea				HIVEP3	0.149279	0.0505295	0.510554	6.66901	Astro	R47H	pct4G8PositiveArea				PARD6B	0.160472	0.0304582	0.307752	3.90812	Astro	R62H	pct4G8PositiveArea
PLIN4	0.219547	0.0224844	0.226748	4.67297	Astro	CV	pct4G8PositiveArea				KLHL13	0.207884	0.0506232	0.51098	4.86151	Astro	R47H	pct4G8PositiveArea				ENHO	0.192441	0.0306069	0.308556	6.02328	Astro	R62H	pct4G8PositiveArea
POGZ	-0.0943999	0.0225008	0.226748	8.27238	Astro	CV	pct4G8PositiveArea				CLIP3	0.167451	0.0508291	0.512015	4.37382	Astro	R47H	pct4G8PositiveArea				THSD7A	-0.107182	0.0306244	0.308556	8.12816	Astro	R62H	pct4G8PositiveArea
INVS	-0.115642	0.0225109	0.226748	7.69869	Astro	CV	pct4G8PositiveArea				PITPNA	-0.153866	0.0508292	0.512015	6.13813	Astro	R47H	pct4G8PositiveArea				GRID1	-0.088463	0.0306313	0.308556	8.63103	Astro	R62H	pct4G8PositiveArea
RAB30-DT	-0.156574	0.0225328	0.226748	6.71794	Astro	CV	pct4G8PositiveArea				PKD1L2	-0.165012	0.0510059	0.513025	4.17526	Astro	R47H	pct4G8PositiveArea				DPP10-AS3	-0.212081	0.0306971	0.308905	4.64549	Astro	R62H	pct4G8PositiveArea
MRFAP1	0.183116	0.0227943	0.228922	4.15397	Astro	CV	pct4G8PositiveArea				SLC25A42	-0.182804	0.0510594	0.513025	5.10449	Astro	R47H	pct4G8PositiveArea				NDUFAF2	-0.207919	0.0307841	0.309467	5.75039	Astro	R62H	pct4G8PositiveArea
KIAA0319L	-0.120416	0.0228035	0.228922	7.4887	Astro	CV	pct4G8PositiveArea				CDH4	-0.0850306	0.0510849	0.513025	8.57988	Astro	R47H	pct4G8PositiveArea				KATNAL2	-0.133259	0.0308391	0.309668	7.32851	Astro	R62H	pct4G8PositiveArea
LRRC7	0.259406	0.0228413	0.228922	4.54795	Astro	CV	pct4G8PositiveArea				HPN	-0.188632	0.0512046	0.5135	4.65094	Astro	R47H	pct4G8PositiveArea				SPTLC2	-0.198066	0.0308857	0.309668	5.83576	Astro	R62H	pct4G8PositiveArea
TBX6	0.174343	0.0228379	0.228922	4.04156	Astro	CV	pct4G8PositiveArea				LINC01344	-0.184974	0.0512809	0.5135	4.18195	Astro	R47H	pct4G8PositiveArea				TPCN1	0.133252	0.0309148	0.309668	7.915	Astro	R62H	pct4G8PositiveArea
PRCP	0.163706	0.0229009	0.229287	6.83062	Astro	CV	pct4G8PositiveArea				ILDR2	-0.173415	0.0513225	0.5135	5.80324	Astro	R47H	pct4G8PositiveArea				OSBPL3	-0.184678	0.03095	0.309668	6.87027	Astro	R62H	pct4G8PositiveArea
MYRIP	0.261516	0.0229737	0.229784	5.22728	Astro	CV	pct4G8PositiveArea				ACO2	-0.127404	0.0514684	0.5135	6.819	Astro	R47H	pct4G8PositiveArea				GCAT	0.198599	0.0309605	0.309668	4.32282	Astro	R62H	pct4G8PositiveArea
OXR1	0.184103	0.0230109	0.229924	7.33399	Astro	CV	pct4G8PositiveArea				PKIG	-0.168513	0.0514797	0.5135	5.81154	Astro	R47H	pct4G8PositiveArea				LINC01965	-0.192688	0.0310388	0.310138	4.12466	Astro	R62H	pct4G8PositiveArea
FGD5-AS1	0.216324	0.0230687	0.230202	4.87928	Astro	CV	pct4G8PositiveArea				TTTY14	-0.119569	0.0514822	0.5135	6.06362	Astro	R47H	pct4G8PositiveArea				TUBA1A	-0.214318	0.0311159	0.310595	5.55267	Astro	R62H	pct4G8PositiveArea
GNAL	-0.238759	0.0230853	0.230202	5.62145	Astro	CV	pct4G8PositiveArea				RBM38	0.153959	0.0515392	0.5135	4.09285	Astro	R47H	pct4G8PositiveArea				GRIN2C	-0.133559	0.0312938	0.312056	7.32471	Astro	R62H	pct4G8PositiveArea
NPNT	0.231897	0.0231387	0.230503	4.84764	Astro	CV	pct4G8PositiveArea				USP9Y	-0.122076	0.0515763	0.5135	5.66762	Astro	R47H	pct4G8PositiveArea				RPS6KL1	0.204541	0.0314425	0.313052	4.4902	Astro	R62H	pct4G8PositiveArea
ZBTB7A	0.19096	0.0231718	0.2306	5.95222	Astro	CV	pct4G8PositiveArea				LIFR	0.0629941	0.051599	0.5135	9.42329	Astro	R47H	pct4G8PositiveArea				AMMECR1	-0.216112	0.0314569	0.313052	4.91231	Astro	R62H	pct4G8PositiveArea
XPNPEP3	-0.175165	0.0232877	0.23152	6.21643	Astro	CV	pct4G8PositiveArea				CATSPER2P1	-0.152767	0.0516977	0.513635	4.09484	Astro	R47H	pct4G8PositiveArea				NPIPB2	-0.161788	0.0315468	0.313368	3.93868	Astro	R62H	pct4G8PositiveArea
SLC17A5	0.207245	0.0233153	0.231562	5.3552	Astro	CV	pct4G8PositiveArea				NDUFAF8	-0.169865	0.0517222	0.513635	4.44619	Astro	R47H	pct4G8PositiveArea				HEPACAM	0.0955811	0.031552	0.313368	8.45175	Astro	R62H	pct4G8PositiveArea
LINC01285	-0.211174	0.0233386	0.231562	5.32515	Astro	CV	pct4G8PositiveArea				WDR47	-0.170285	0.0517681	0.513635	5.65294	Astro	R47H	pct4G8PositiveArea				LRRC49	-0.175009	0.0316597	0.314123	6.32423	Astro	R62H	pct4G8PositiveArea
PLIN1	0.205717	0.0234434	0.231682	4.34761	Astro	CV	pct4G8PositiveArea				ARMCX3	0.167729	0.0518423	0.513857	4.3415	Astro	R47H	pct4G8PositiveArea				FLG-AS1	-0.200742	0.0318249	0.315417	6.16844	Astro	R62H	pct4G8PositiveArea
SOX1-OT	0.224834	0.0234571	0.231682	4.85084	Astro	CV	pct4G8PositiveArea				TUBB4B	0.171247	0.0520493	0.515304	4.34208	Astro	R47H	pct4G8PositiveArea				OSMR	-0.214397	0.0318539	0.315417	6.23429	Astro	R62H	pct4G8PositiveArea
SCFD2	-0.15268	0.0234654	0.231682	6.99047	Astro	CV	pct4G8PositiveArea				ZNF708	0.142344	0.0522237	0.515304	6.52694	Astro	R47H	pct4G8PositiveArea				PBLD	0.186891	0.0319632	0.316184	4.19836	Astro	R62H	pct4G8PositiveArea
LONRF2	0.184923	0.0234739	0.231682	6.12786	Astro	CV	pct4G8PositiveArea				IRF2	-0.117371	0.0522898	0.515304	7.0299	Astro	R47H	pct4G8PositiveArea				DRAIC	-0.208434	0.0322465	0.318668	5.82851	Astro	R62H	pct4G8PositiveArea
RTTN	-0.209194	0.0234913	0.231682	5.74507	Astro	CV	pct4G8PositiveArea				PNRC1	0.176496	0.0523086	0.515304	5.46569	Astro	R47H	pct4G8PositiveArea				PLEKHA7	0.116863	0.0323514	0.319385	7.73954	Astro	R62H	pct4G8PositiveArea
HMGN3	0.152815	0.0235234	0.231682	7.03716	Astro	CV	pct4G8PositiveArea				RPL14	0.178241	0.0523143	0.515304	4.57963	Astro	R47H	pct4G8PositiveArea				MAOA	-0.194788	0.032483	0.320365	5.89629	Astro	R62H	pct4G8PositiveArea
SLC25A11	0.207445	0.023525	0.231682	4.39877	Astro	CV	pct4G8PositiveArea				ARHGAP42	-0.106392	0.0523527	0.515304	7.86164	Astro	R47H	pct4G8PositiveArea				SAT1	-0.165593	0.0326748	0.321616	7.13997	Astro	R62H	pct4G8PositiveArea
TNNT1	-0.178464	0.0235784	0.231682	4.0205	Astro	CV	pct4G8PositiveArea				LMF2	0.173346	0.0523494	0.515304	4.37353	Astro	R47H	pct4G8PositiveArea				CAMK2G	0.0893933	0.0326698	0.321616	9.11103	Astro	R62H	pct4G8PositiveArea
DIP2C	-0.0879475	0.023581	0.231682	8.77357	Astro	CV	pct4G8PositiveArea				PC	-0.160191	0.0524256	0.51551	6.21851	Astro	R47H	pct4G8PositiveArea				AJM1	0.161862	0.0327709	0.322242	3.99545	Astro	R62H	pct4G8PositiveArea
ATP6V1B2	0.191333	0.0236074	0.231682	4.24807	Astro	CV	pct4G8PositiveArea				OXR1	0.153114	0.0525123	0.51585	7.33399	Astro	R47H	pct4G8PositiveArea				IL1RAP	-0.180461	0.032854	0.322738	4.04013	Astro	R62H	pct4G8PositiveArea
PAAF1	-0.17742	0.0236228	0.231682	6.15215	Astro	CV	pct4G8PositiveArea				HSP90AB1	0.188589	0.0526235	0.51643	5.7439	Astro	R47H	pct4G8PositiveArea				HEPN1	0.200437	0.0329389	0.32295	6.62737	Astro	R62H	pct4G8PositiveArea
SDS	-0.218019	0.0236314	0.231682	4.54471	Astro	CV	pct4G8PositiveArea				MYH7B	-0.161229	0.0528647	0.518247	4.19489	Astro	R47H	pct4G8PositiveArea				ZNF81	0.201345	0.0329408	0.32295	5.64277	Astro	R62H	pct4G8PositiveArea
ALDH1A1	-0.217902	0.023684	0.231967	4.64455	Astro	CV	pct4G8PositiveArea				YTHDF1	0.184216	0.0529133	0.518247	5.33388	Astro	R47H	pct4G8PositiveArea				RFFL	0.185512	0.0330305	0.32351	4.21326	Astro	R62H	pct4G8PositiveArea
GABARAPL1	0.187085	0.0237351	0.23218	4.17367	Astro	CV	pct4G8PositiveArea				LRP1	0.0910297	0.0530738	0.518639	7.83095	Astro	R47H	pct4G8PositiveArea				ZC2HC1A	-0.147193	0.0331427	0.324288	6.96821	Astro	R62H	pct4G8PositiveArea
PCLO	-0.226109	0.0237761	0.23218	6.11681	Astro	CV	pct4G8PositiveArea				CEMIP	-0.213572	0.0531105	0.518639	4.58042	Astro	R47H	pct4G8PositiveArea				FAM110B	-0.198161	0.0334192	0.32667	5.79456	Astro	R62H	pct4G8PositiveArea
GSTM5	0.208642	0.0237748	0.23218	4.49386	Astro	CV	pct4G8PositiveArea				PTPRJ	-0.110721	0.0530986	0.518639	7.67352	Astro	R47H	pct4G8PositiveArea				GPX4	0.201446	0.0335423	0.327407	4.73317	Astro	R62H	pct4G8PositiveArea
SNCA	0.218243	0.0238212	0.232343	4.24462	Astro	CV	pct4G8PositiveArea				FAM151B	-0.156995	0.053362	0.520582	4.1187	Astro	R47H	pct4G8PositiveArea				ALDH2	0.158788	0.0335607	0.327407	6.53204	Astro	R62H	pct4G8PositiveArea
SLC30A1	0.214372	0.0238397	0.232343	5.22241	Astro	CV	pct4G8PositiveArea				RABEP1	-0.110159	0.0535006	0.52142	7.09153	Astro	R47H	pct4G8PositiveArea				CYB5R3	0.203718	0.0336686	0.328136	5.41965	Astro	R62H	pct4G8PositiveArea
MEIKIN	0.152655	0.0238774	0.232482	7.7309	Astro	CV	pct4G8PositiveArea				ZDHHC11	-0.164963	0.0536328	0.522195	4.28537	Astro	R47H	pct4G8PositiveArea				COPRS	0.175765	0.0337701	0.328185	4.11691	Astro	R62H	pct4G8PositiveArea
NKRF	-0.165753	0.0239182	0.23265	3.97921	Astro	CV	pct4G8PositiveArea				CTDSPL2	-0.14777	0.0537065	0.522399	6.26117	Astro	R47H	pct4G8PositiveArea				NAT14	0.183048	0.0337778	0.328185	4.19377	Astro	R62H	pct4G8PositiveArea
PRKCA-AS1	0.226292	0.0241782	0.234907	5.45662	Astro	CV	pct4G8PositiveArea				TBC1D22A	-0.099647	0.0537863	0.522571	7.60354	Astro	R47H	pct4G8PositiveArea				FCGRT	0.206859	0.0337826	0.328185	4.68413	Astro	R62H	pct4G8PositiveArea
LRRTM4	0.309612	0.0242046	0.234907	5.35762	Astro	CV	pct4G8PositiveArea				SPTBN4	-0.155316	0.0538298	0.522571	6.2487	Astro	R47H	pct4G8PositiveArea				NEGR1	-0.230983	0.0338062	0.328185	6.28991	Astro	R62H	pct4G8PositiveArea
MAF	0.203401	0.024228	0.234907	5.60418	Astro	CV	pct4G8PositiveArea				ARGLU1	-0.0895462	0.0540078	0.523231	8.29066	Astro	R47H	pct4G8PositiveArea				NME3	0.200526	0.0338765	0.328545	5.6073	Astro	R62H	pct4G8PositiveArea
SDF4	0.218159	0.0242451	0.234907	4.84048	Astro	CV	pct4G8PositiveArea				KDM2B-DT	-0.184177	0.0540246	0.523231	4.70778	Astro	R47H	pct4G8PositiveArea				ATXN2L	0.203364	0.0339342	0.328784	5.43663	Astro	R62H	pct4G8PositiveArea
TMEM150C	-0.174842	0.0243192	0.235338	6.49839	Astro	CV	pct4G8PositiveArea				HES6	0.185118	0.054072	0.523231	4.94317	Astro	R47H	pct4G8PositiveArea				ZNF765	0.180774	0.0339718	0.328826	4.17696	Astro	R62H	pct4G8PositiveArea
APPL2	-0.125546	0.0243371	0.235338	7.38622	Astro	CV	pct4G8PositiveArea				PRPF19	0.158089	0.0541091	0.523231	4.20791	Astro	R47H	pct4G8PositiveArea				ADAMTS9-AS2	-0.176885	0.0340497	0.329258	7.51117	Astro	R62H	pct4G8PositiveArea
FAM184B	0.188896	0.0243646	0.235373	4.16131	Astro	CV	pct4G8PositiveArea				AMZ1	-0.145608	0.054317	0.524728	3.98134	Astro	R47H	pct4G8PositiveArea				USP34	0.0788241	0.0341108	0.329527	8.76889	Astro	R62H	pct4G8PositiveArea
LGALS1	0.20135	0.0244396	0.235868	4.32879	Astro	CV	pct4G8PositiveArea				COL9A2	-0.182444	0.054421	0.525	4.76483	Astro	R47H	pct4G8PositiveArea				DNAJC1	-0.124718	0.0341617	0.329697	7.42183	Astro	R62H	pct4G8PositiveArea
MAP1LC3B2	-0.193162	0.0244908	0.236056	4.2112	Astro	CV	pct4G8PositiveArea				SETD2	-0.0900606	0.0544511	0.525	7.80529	Astro	R47H	pct4G8PositiveArea				TPRG1	0.234339	0.0342068	0.329811	4.77804	Astro	R62H	pct4G8PositiveArea
LINC02006	0.2327	0.024526	0.236056	5.98837	Astro	CV	pct4G8PositiveArea				DNAJC3	0.140822	0.0545275	0.525225	6.5985	Astro	R47H	pct4G8PositiveArea				SAMD1	0.187718	0.034471	0.331893	4.2306	Astro	R62H	pct4G8PositiveArea
ELOVL2	-0.150683	0.0245446	0.236056	7.02143	Astro	CV	pct4G8PositiveArea				PNPLA8	0.129273	0.0546566	0.525476	7.1279	Astro	R47H	pct4G8PositiveArea				BBIP1	0.201078	0.0344897	0.331893	5.21486	Astro	R62H	pct4G8PositiveArea
OPTN	0.210365	0.0245544	0.236056	5.07622	Astro	CV	pct4G8PositiveArea				ST6GALNAC3	-0.163221	0.0546965	0.525476	7.35151	Astro	R47H	pct4G8PositiveArea				HMGB2	-0.181135	0.0345542	0.33197	4.16917	Astro	R62H	pct4G8PositiveArea
FASN	0.216258	0.0247047	0.23727	4.93821	Astro	CV	pct4G8PositiveArea				POLDIP3	0.13581	0.0547408	0.525476	3.93594	Astro	R47H	pct4G8PositiveArea				FXYD1	0.204726	0.0345648	0.33197	5.41221	Astro	R62H	pct4G8PositiveArea
UBR1	-0.123106	0.0247803	0.237594	7.45972	Astro	CV	pct4G8PositiveArea				PRKCQ	0.185053	0.0547948	0.525476	4.82536	Astro	R47H	pct4G8PositiveArea				MGST2	-0.176229	0.0346764	0.332516	4.13592	Astro	R62H	pct4G8PositiveArea
BPHL	-0.216618	0.0247864	0.237594	4.74982	Astro	CV	pct4G8PositiveArea				DCAKD	-0.152729	0.0548335	0.525476	6.14384	Astro	R47H	pct4G8PositiveArea				CLTB	0.17827	0.0347199	0.332516	4.16482	Astro	R62H	pct4G8PositiveArea
MAP6	-0.210947	0.0248561	0.237884	5.36726	Astro	CV	pct4G8PositiveArea				C2CD2L	0.142106	0.0548756	0.525476	3.97621	Astro	R47H	pct4G8PositiveArea				BCAR3	-0.111813	0.0347225	0.332516	7.72291	Astro	R62H	pct4G8PositiveArea
SOGA1	-0.198109	0.0249184	0.237884	5.75603	Astro	CV	pct4G8PositiveArea				GREB1	-0.176071	0.054925	0.525476	5.63565	Astro	R47H	pct4G8PositiveArea				NMRK1	-0.206343	0.0348494	0.333375	4.57733	Astro	R62H	pct4G8PositiveArea
HSPH1	0.256281	0.0249385	0.237884	5.40718	Astro	CV	pct4G8PositiveArea				TSPOAP1	-0.15595	0.0551128	0.525957	6.12782	Astro	R47H	pct4G8PositiveArea				PAPOLA	-0.143209	0.0348795	0.333375	7.00232	Astro	R62H	pct4G8PositiveArea
SPRY2	0.199355	0.0249378	0.237884	5.81942	Astro	CV	pct4G8PositiveArea				SKAP2	-0.191042	0.0551559	0.525957	4.37778	Astro	R47H	pct4G8PositiveArea				TAPBP	0.1961	0.0349386	0.333618	5.48606	Astro	R62H	pct4G8PositiveArea
RPL10A	0.195888	0.0249534	0.237884	4.26695	Astro	CV	pct4G8PositiveArea				C1orf87	0.181336	0.0551898	0.525957	4.24855	Astro	R47H	pct4G8PositiveArea				PNRC2	0.186784	0.0350677	0.334429	4.25822	Astro	R62H	pct4G8PositiveArea
SENP1	-0.215826	0.0249608	0.237884	5.31189	Astro	CV	pct4G8PositiveArea				FAXDC2	-0.147332	0.0552187	0.525957	6.5799	Astro	R47H	pct4G8PositiveArea				BICD1	0.0855621	0.035091	0.334429	8.95753	Astro	R62H	pct4G8PositiveArea
CTNNB1	0.152044	0.0250203	0.238193	6.90602	Astro	CV	pct4G8PositiveArea				SDF4	0.180988	0.0552409	0.525957	4.84048	Astro	R47H	pct4G8PositiveArea				LMTK3	0.202258	0.0352085	0.335225	4.65831	Astro	R62H	pct4G8PositiveArea
IMMP1L	-0.194106	0.0250413	0.238193	5.97115	Astro	CV	pct4G8PositiveArea				EDA	-0.202245	0.0553397	0.526391	5.56423	Astro	R47H	pct4G8PositiveArea				CA13	-0.194853	0.0352566	0.335361	4.32788	Astro	R62H	pct4G8PositiveArea
NSMAF	-0.165655	0.0251918	0.239207	6.54982	Astro	CV	pct4G8PositiveArea				FREM1	-0.170331	0.0554167	0.526618	4.24029	Astro	R47H	pct4G8PositiveArea				BANK1	0.182783	0.0353016	0.335467	4.08638	Astro	R62H	pct4G8PositiveArea
MBD6	0.205674	0.0251962	0.239207	4.51541	Astro	CV	pct4G8PositiveArea				HDAC5	-0.177095	0.0557181	0.528975	5.15301	Astro	R47H	pct4G8PositiveArea				BOC	0.141706	0.0354902	0.336654	7.20052	Astro	R62H	pct4G8PositiveArea
DDIT4	0.211759	0.0253231	0.239809	6.26819	Astro	CV	pct4G8PositiveArea				CD151	0.176047	0.0558041	0.529284	4.55291	Astro	R47H	pct4G8PositiveArea				BHLHE41	0.201484	0.0354946	0.336654	5.47238	Astro	R62H	pct4G8PositiveArea
TMEM51	-0.220717	0.0253275	0.239809	4.9982	Astro	CV	pct4G8PositiveArea				GXYLT2	-0.173151	0.0559246	0.529919	4.32754	Astro	R47H	pct4G8PositiveArea				PANTR1	-0.104841	0.0356149	0.337473	8.22171	Astro	R62H	pct4G8PositiveArea
TMA16	-0.175733	0.025338	0.239809	3.97884	Astro	CV	pct4G8PositiveArea				PI4KA	-0.106618	0.0560988	0.531062	7.24496	Astro	R47H	pct4G8PositiveArea				PTCH1	0.166198	0.0358281	0.339168	6.73176	Astro	R62H	pct4G8PositiveArea
NOSIP	0.214162	0.0253565	0.239809	4.56203	Astro	CV	pct4G8PositiveArea				CLK1	0.128848	0.0565412	0.534541	6.66109	Astro	R47H	pct4G8PositiveArea				PRPF40A	0.158217	0.0358844	0.339186	6.5821	Astro	R62H	pct4G8PositiveArea
SREBF1	0.189134	0.025386	0.239859	6.5674	Astro	CV	pct4G8PositiveArea				MRPS2	0.133229	0.0566081	0.534541	3.8968	Astro	R47H	pct4G8PositiveArea				PON2	0.089878	0.0358985	0.339186	8.57105	Astro	R62H	pct4G8PositiveArea
GRIA2	-0.14731	0.0254115	0.239871	8.36195	Astro	CV	pct4G8PositiveArea				ERV3-1	-0.170609	0.0566283	0.534541	5.44057	Astro	R47H	pct4G8PositiveArea				TIAM1	0.196336	0.0360371	0.340171	6.06569	Astro	R62H	pct4G8PositiveArea
PCDH9-AS2	0.224028	0.0254841	0.239955	6.40872	Astro	CV	pct4G8PositiveArea				MSRA	0.173295	0.0569097	0.535382	4.43713	Astro	R47H	pct4G8PositiveArea				SMAP2	-0.208114	0.0361627	0.340508	4.45672	Astro	R62H	pct4G8PositiveArea
MCPH1	0.174065	0.0254883	0.239955	6.53422	Astro	CV	pct4G8PositiveArea				PSRC1	0.147652	0.0569599	0.535382	4.02542	Astro	R47H	pct4G8PositiveArea				CIPC	0.207617	0.0361884	0.340508	4.90643	Astro	R62H	pct4G8PositiveArea
RNGTT	-0.13471	0.0254931	0.239955	7.08487	Astro	CV	pct4G8PositiveArea				NSMF	0.141707	0.057004	0.535382	6.41443	Astro	R47H	pct4G8PositiveArea				RBMS3	-0.135497	0.0362069	0.340508	7.35773	Astro	R62H	pct4G8PositiveArea
CAMTA2	0.208013	0.0255503	0.240124	4.54707	Astro	CV	pct4G8PositiveArea				GPR137	0.158021	0.0570045	0.535382	4.20593	Astro	R47H	pct4G8PositiveArea				OSTF1	-0.202059	0.0362103	0.340508	4.51707	Astro	R62H	pct4G8PositiveArea
SLC35E2B	0.185577	0.0255595	0.240124	5.93691	Astro	CV	pct4G8PositiveArea				ZMYND8	-0.0960789	0.0570407	0.535382	7.92778	Astro	R47H	pct4G8PositiveArea				PPM1D	0.205633	0.0362801	0.34084	5.20958	Astro	R62H	pct4G8PositiveArea
PLAGL1	-0.223099	0.0256771	0.240999	4.85086	Astro	CV	pct4G8PositiveArea				ANKRD13B	0.140397	0.0570817	0.535382	3.96279	Astro	R47H	pct4G8PositiveArea				BDH2	0.197271	0.03641	0.341736	5.52262	Astro	R62H	pct4G8PositiveArea
GPR143	-0.214154	0.025739	0.241352	4.4952	Astro	CV	pct4G8PositiveArea				YKT6	0.168168	0.0570959	0.535382	4.35125	Astro	R47H	pct4G8PositiveArea				COMMD9	0.16387	0.0364604	0.341886	4.02184	Astro	R62H	pct4G8PositiveArea
PRKCA	-0.0531561	0.0257745	0.241456	10.7791	Astro	CV	pct4G8PositiveArea				FUT8	-0.0749656	0.0571774	0.535639	8.83019	Astro	R47H	pct4G8PositiveArea				AKAP13	-0.123244	0.0365566	0.342156	7.78259	Astro	R62H	pct4G8PositiveArea
CAPNS1	0.185373	0.0258156	0.241613	4.19621	Astro	CV	pct4G8PositiveArea				ANKRD49	0.174032	0.0573855	0.53708	4.49159	Astro	R47H	pct4G8PositiveArea				ABCA5	0.174535	0.0365583	0.342156	4.12143	Astro	R62H	pct4G8PositiveArea
PLCE1	0.172532	0.0259	0.241877	7.53248	Astro	CV	pct4G8PositiveArea				GSAP	-0.16668	0.0577764	0.540047	5.8227	Astro	R47H	pct4G8PositiveArea				LPIN3	-0.202472	0.0366313	0.342515	4.54833	Astro	R62H	pct4G8PositiveArea
CPEB4	0.0812228	0.0258964	0.241877	8.98224	Astro	CV	pct4G8PositiveArea				SRSF5	0.113592	0.0578265	0.540047	7.30299	Astro	R47H	pct4G8PositiveArea				PDCL3P4	0.129536	0.0368089	0.343851	7.2525	Astro	R62H	pct4G8PositiveArea
CD38	-0.211258	0.0259172	0.241877	5.71624	Astro	CV	pct4G8PositiveArea				TMEM9B	0.176646	0.0578661	0.540047	4.66635	Astro	R47H	pct4G8PositiveArea				LMNA	0.192313	0.0370486	0.345467	5.64049	Astro	R62H	pct4G8PositiveArea
STMN3	0.164486	0.0260293	0.242695	4.03874	Astro	CV	pct4G8PositiveArea				RORA-AS1	0.179423	0.0580113	0.540702	5.65798	Astro	R47H	pct4G8PositiveArea				FKBP10	0.191634	0.0370517	0.345467	5.66893	Astro	R62H	pct4G8PositiveArea
SMOC1	0.224307	0.0261174	0.242993	4.46948	Astro	CV	pct4G8PositiveArea				SSR3	0.166575	0.0580479	0.540702	5.54568	Astro	R47H	pct4G8PositiveArea				NDUFB10	0.18146	0.0371202	0.34578	4.26314	Astro	R62H	pct4G8PositiveArea
PIGN	-0.157661	0.026124	0.242993	6.6713	Astro	CV	pct4G8PositiveArea				ADGRB3	-0.0519238	0.0581001	0.540702	11.4149	Astro	R47H	pct4G8PositiveArea				RNF170	0.160868	0.0372546	0.346574	6.33677	Astro	R62H	pct4G8PositiveArea
CD63	0.20359	0.0261389	0.242993	5.69336	Astro	CV	pct4G8PositiveArea				MROH8	-0.179479	0.0582775	0.541552	4.97986	Astro	R47H	pct4G8PositiveArea				HAGH	0.198657	0.0372754	0.346574	4.63393	Astro	R62H	pct4G8PositiveArea
OSBPL3	-0.186745	0.0261777	0.242993	6.87027	Astro	CV	pct4G8PositiveArea				B9D1	-0.178648	0.0583007	0.541552	4.84896	Astro	R47H	pct4G8PositiveArea				CALM2	-0.155852	0.0375822	0.349099	7.1158	Astro	R62H	pct4G8PositiveArea
CDH11	-0.141978	0.026184	0.242993	7.25561	Astro	CV	pct4G8PositiveArea				UGDH-AS1	-0.161354	0.0585902	0.54373	5.76449	Astro	R47H	pct4G8PositiveArea				ACSL6	-0.151975	0.0377123	0.349979	6.99256	Astro	R62H	pct4G8PositiveArea
RPL23A	0.210865	0.0262277	0.243171	5.28043	Astro	CV	pct4G8PositiveArea				SYT11	0.113027	0.0589349	0.546417	7.35782	Astro	R47H	pct4G8PositiveArea				TMEM59L	-0.182197	0.0377847	0.350322	4.42963	Astro	R62H	pct4G8PositiveArea
CNPY1	-0.168457	0.0262555	0.243201	3.99057	Astro	CV	pct4G8PositiveArea				AR	-0.194229	0.0591035	0.547467	4.7576	Astro	R47H	pct4G8PositiveArea				TMTC2	-0.0958377	0.0380526	0.352476	9.33023	Astro	R62H	pct4G8PositiveArea
TIMM44	0.210784	0.0264185	0.244483	4.84895	Astro	CV	pct4G8PositiveArea				EPN2	-0.0965476	0.0592862	0.548394	7.71995	Astro	R47H	pct4G8PositiveArea				SIRT5	0.194945	0.0381161	0.352735	5.5788	Astro	R62H	pct4G8PositiveArea
MMUT	-0.213924	0.0264864	0.244882	5.10726	Astro	CV	pct4G8PositiveArea				HNRNPK	0.146997	0.0593413	0.548394	6.21724	Astro	R47H	pct4G8PositiveArea				C12orf4	-0.197518	0.0383422	0.354495	5.57493	Astro	R62H	pct4G8PositiveArea
SFMBT2	-0.0878071	0.0265386	0.245135	8.68689	Astro	CV	pct4G8PositiveArea				APTX	-0.140979	0.0593697	0.548394	6.31434	Astro	R47H	pct4G8PositiveArea				NPFFR1	0.206853	0.0384162	0.354727	4.57354	Astro	R62H	pct4G8PositiveArea
JARID2	0.0891953	0.0265832	0.245319	8.77291	Astro	CV	pct4G8PositiveArea				PALM	-0.109262	0.0594619	0.548734	7.30876	Astro	R47H	pct4G8PositiveArea				COX6A1	0.187371	0.0384684	0.354727	4.46123	Astro	R62H	pct4G8PositiveArea
VPS54	-0.147333	0.0267456	0.246444	6.9511	Astro	CV	pct4G8PositiveArea				ATP6V0B	0.171548	0.0595849	0.548775	4.73997	Astro	R47H	pct4G8PositiveArea				IQCK	0.107028	0.0384747	0.354727	7.90422	Astro	R62H	pct4G8PositiveArea
WNT7B	-0.172485	0.026755	0.246444	3.99595	Astro	CV	pct4G8PositiveArea				EFHC2	-0.16759	0.0595922	0.548775	5.79558	Astro	R47H	pct4G8PositiveArea				CNTLN	-0.153126	0.0385807	0.355373	6.72988	Astro	R62H	pct4G8PositiveArea
IFITM2	0.175262	0.0268351	0.246953	4.06296	Astro	CV	pct4G8PositiveArea				CEBPG	0.151949	0.0596326	0.548775	4.16265	Astro	R47H	pct4G8PositiveArea				ZNF841	-0.199645	0.0388922	0.357735	4.74	Astro	R62H	pct4G8PositiveArea
NCOA1	0.0577852	0.0268988	0.247309	9.99691	Astro	CV	pct4G8PositiveArea				LRPAP1	0.175472	0.0598411	0.549901	4.80336	Astro	R47H	pct4G8PositiveArea				ARMC9	-0.190682	0.0389094	0.357735	5.79875	Astro	R62H	pct4G8PositiveArea
CREBZF	0.180803	0.0269457	0.24751	6.07065	Astro	CV	pct4G8PositiveArea				TMEM176B	0.175649	0.0599045	0.549901	4.58979	Astro	R47H	pct4G8PositiveArea				WDR35	-0.185268	0.0390687	0.358867	5.8761	Astro	R62H	pct4G8PositiveArea
MAGI2	0.0556638	0.0270636	0.248193	11.3989	Astro	CV	pct4G8PositiveArea				SEC24B-AS1	-0.179198	0.0599293	0.549901	4.72832	Astro	R47H	pct4G8PositiveArea				LINC02024	-0.127256	0.0392074	0.35938	7.41433	Astro	R62H	pct4G8PositiveArea
FAM66C	-0.186483	0.0270847	0.248193	6.12979	Astro	CV	pct4G8PositiveArea				NMNAT3	-0.175625	0.059977	0.549901	5.70788	Astro	R47H	pct4G8PositiveArea				CCDC14	-0.174655	0.0392272	0.35938	6.22602	Astro	R62H	pct4G8PositiveArea
CXXC5	0.209513	0.0270965	0.248193	5.40235	Astro	CV	pct4G8PositiveArea				ABHD18	-0.146269	0.0600987	0.550447	6.25789	Astro	R47H	pct4G8PositiveArea				RHBDD1	-0.123207	0.0392334	0.35938	7.32765	Astro	R62H	pct4G8PositiveArea
PKD1L1	-0.185509	0.0271203	0.248193	4.06771	Astro	CV	pct4G8PositiveArea				ATP1A1-AS1	-0.161694	0.0601478	0.550447	5.87527	Astro	R47H	pct4G8PositiveArea				HNRNPKP3	-0.219969	0.0392746	0.359424	5.10853	Astro	R62H	pct4G8PositiveArea
LRPAP1	0.211197	0.0271878	0.248582	4.80336	Astro	CV	pct4G8PositiveArea				MAP1B	0.201361	0.0603183	0.551434	5.88831	Astro	R47H	pct4G8PositiveArea				MASP1	-0.213036	0.039495	0.361108	5.18055	Astro	R62H	pct4G8PositiveArea
ZNF407	-0.129847	0.0272218	0.248663	7.50743	Astro	CV	pct4G8PositiveArea				PPP6R3	-0.0757237	0.0604174	0.551434	8.17316	Astro	R47H	pct4G8PositiveArea				JAM2	0.170788	0.0396036	0.361568	6.51566	Astro	R62H	pct4G8PositiveArea
KANK2	0.210147	0.0272968	0.249118	4.85944	Astro	CV	pct4G8PositiveArea				GNAI2	0.159576	0.0604227	0.551434	5.70612	Astro	R47H	pct4G8PositiveArea				SLC1A4	0.136281	0.0396461	0.361568	7.05315	Astro	R62H	pct4G8PositiveArea
JTB	0.204405	0.0273369	0.249254	4.43791	Astro	CV	pct4G8PositiveArea				STARD3	-0.147782	0.0605654	0.552227	6.43555	Astro	R47H	pct4G8PositiveArea				TMEM150C	-0.162766	0.0396549	0.361568	6.49839	Astro	R62H	pct4G8PositiveArea
CTSH	0.197224	0.027385	0.249463	5.83695	Astro	CV	pct4G8PositiveArea				NR2F6	0.155294	0.06067	0.552672	4.16716	Astro	R47H	pct4G8PositiveArea				PLXND1	0.196319	0.0400057	0.364431	4.65313	Astro	R62H	pct4G8PositiveArea
TTC7B	-0.128271	0.0274389	0.249499	7.45732	Astro	CV	pct4G8PositiveArea				RDH11	0.171586	0.060877	0.554048	5.48237	Astro	R47H	pct4G8PositiveArea				TEKT4P2	-0.186976	0.0402485	0.366245	4.43821	Astro	R62H	pct4G8PositiveArea
TMEM120A	0.215468	0.0274394	0.249499	4.71655	Astro	CV	pct4G8PositiveArea				LONP2	-0.0899541	0.0610944	0.555045	7.68651	Astro	R47H	pct4G8PositiveArea				RAB31	-0.110732	0.0402788	0.366245	7.83635	Astro	R62H	pct4G8PositiveArea
METAP1D	-0.217907	0.0274874	0.249707	4.94817	Astro	CV	pct4G8PositiveArea				IRS2	0.110715	0.0611453	0.555045	7.73477	Astro	R47H	pct4G8PositiveArea				RBAK-RBAKDN	0.18035	0.0403483	0.366481	5.97034	Astro	R62H	pct4G8PositiveArea
ERBIN	0.0730145	0.0275187	0.249762	9.81775	Astro	CV	pct4G8PositiveArea				ZBTB44-DT	-0.144745	0.0611595	0.555045	3.96448	Astro	R47H	pct4G8PositiveArea				DMD	-0.146883	0.0403807	0.366481	7.48551	Astro	R62H	pct4G8PositiveArea
STX18	-0.149606	0.0276429	0.250659	6.76258	Astro	CV	pct4G8PositiveArea				CLIP4	-0.0934787	0.0612108	0.555045	7.88211	Astro	R47H	pct4G8PositiveArea				PGK1	-0.197243	0.0404257	0.366481	5.68352	Astro	R62H	pct4G8PositiveArea
ZHX2	-0.0870205	0.0277972	0.251777	8.9326	Astro	CV	pct4G8PositiveArea				DOCK1	-0.0673108	0.0613106	0.555279	8.83773	Astro	R47H	pct4G8PositiveArea				ZFR	0.111795	0.0404528	0.366481	7.47711	Astro	R62H	pct4G8PositiveArea
EARS2	-0.195444	0.027817	0.251777	4.36907	Astro	CV	pct4G8PositiveArea				ZSWIM5	-0.106617	0.0613487	0.555279	7.56494	Astro	R47H	pct4G8PositiveArea				RPS6KA5	-0.12936	0.0405334	0.366875	7.37783	Astro	R62H	pct4G8PositiveArea
ERC2	-0.225847	0.0280951	0.254044	4.40823	Astro	CV	pct4G8PositiveArea				ACAD9	-0.175878	0.0615705	0.556139	5.14416	Astro	R47H	pct4G8PositiveArea				IFI27L2	0.190854	0.0406257	0.367375	4.4299	Astro	R62H	pct4G8PositiveArea
SPOCK3	0.31982	0.0281188	0.254044	4.97263	Astro	CV	pct4G8PositiveArea				ZFHX4	-0.0712107	0.0616069	0.556139	8.93865	Astro	R47H	pct4G8PositiveArea				IFI44	0.185795	0.0407645	0.368293	4.35512	Astro	R62H	pct4G8PositiveArea
AGPAT1	0.181788	0.0281485	0.254081	4.15684	Astro	CV	pct4G8PositiveArea				USP48	-0.132912	0.0616214	0.556139	6.63231	Astro	R47H	pct4G8PositiveArea				NUMA1	0.159824	0.0408547	0.368773	6.41594	Astro	R62H	pct4G8PositiveArea
OGDHL	-0.187159	0.0281997	0.254311	4.25097	Astro	CV	pct4G8PositiveArea				SHROOM3	-0.0813002	0.0616685	0.556139	8.95225	Astro	R47H	pct4G8PositiveArea				RAD51B	0.095642	0.0409234	0.369056	8.45269	Astro	R62H	pct4G8PositiveArea
NOP58	-0.207628	0.0283155	0.254969	5.37622	Astro	CV	pct4G8PositiveArea				TMX1	0.167924	0.0618583	0.557045	5.27484	Astro	R47H	pct4G8PositiveArea				DPP6	0.240713	0.0410314	0.369694	7.11838	Astro	R62H	pct4G8PositiveArea
PRDM5	-0.165541	0.0283241	0.254969	6.58302	Astro	CV	pct4G8PositiveArea				DGKZ	-0.142264	0.0618814	0.557045	6.66274	Astro	R47H	pct4G8PositiveArea				EFEMP1	-0.124024	0.041245	0.37128	8.56517	Astro	R62H	pct4G8PositiveArea
RASSF3	0.187269	0.0283855	0.255289	4.286	Astro	CV	pct4G8PositiveArea				RASSF4	0.115526	0.061985	0.557409	7.15387	Astro	R47H	pct4G8PositiveArea				PCCA	-0.0818356	0.0414375	0.372489	8.41665	Astro	R62H	pct4G8PositiveArea
PKNOX2	-0.208638	0.0284188	0.255356	5.9619	Astro	CV	pct4G8PositiveArea				PLSCR1	0.181979	0.0620344	0.557409	5.71532	Astro	R47H	pct4G8PositiveArea				IGSF8	0.185493	0.0414545	0.372489	4.38016	Astro	R62H	pct4G8PositiveArea
TIMM13	0.156194	0.0284559	0.255458	3.88762	Astro	CV	pct4G8PositiveArea				KREMEN1	-0.126508	0.0620907	0.557409	6.90188	Astro	R47H	pct4G8PositiveArea				SEC23B	-0.200549	0.0417252	0.374253	4.88078	Astro	R62H	pct4G8PositiveArea
HERC6	-0.212541	0.0285299	0.255891	4.73293	Astro	CV	pct4G8PositiveArea				MROH7-TTC4	-0.156371	0.0622621	0.557548	5.88419	Astro	R47H	pct4G8PositiveArea				OPA1	-0.134125	0.0417265	0.374253	6.96372	Astro	R62H	pct4G8PositiveArea
RPS3A	0.191759	0.0286122	0.256397	4.2996	Astro	CV	pct4G8PositiveArea				ADAM33	0.171602	0.0622714	0.557548	4.73283	Astro	R47H	pct4G8PositiveArea				TXNIP	-0.203589	0.0418492	0.375014	6.56319	Astro	R62H	pct4G8PositiveArea
MAPK3	0.186145	0.0287125	0.256929	4.22479	Astro	CV	pct4G8PositiveArea				BCL2L1	-0.150666	0.0623157	0.557548	6.13148	Astro	R47H	pct4G8PositiveArea				MID1	-0.129055	0.0419134	0.37525	7.51308	Astro	R62H	pct4G8PositiveArea
FBXL13	-0.197662	0.0287495	0.256929	5.96607	Astro	CV	pct4G8PositiveArea				DPP10-AS3	0.175007	0.0623668	0.557548	4.64549	Astro	R47H	pct4G8PositiveArea				SEC61A1	0.181372	0.0419881	0.375458	5.72922	Astro	R62H	pct4G8PositiveArea
SLX4IP	-0.148691	0.028747	0.256929	6.92348	Astro	CV	pct4G8PositiveArea				TMEM248	0.166801	0.0623877	0.557548	5.57353	Astro	R47H	pct4G8PositiveArea				FGD5-AS1	0.197261	0.0420125	0.375458	4.87928	Astro	R62H	pct4G8PositiveArea
PLCB1	-0.0851429	0.0288281	0.2574	10.0098	Astro	CV	pct4G8PositiveArea				GRAMD2B	-0.0597162	0.0624534	0.557581	9.45193	Astro	R47H	pct4G8PositiveArea				SLC41A3	-0.205479	0.0421037	0.375934	4.87385	Astro	R62H	pct4G8PositiveArea
CHORDC1	0.212858	0.0289246	0.258028	4.79774	Astro	CV	pct4G8PositiveArea				EIF4G2	0.162921	0.0625068	0.557581	5.54862	Astro	R47H	pct4G8PositiveArea				SZRD1	0.200635	0.0422391	0.376803	4.88335	Astro	R62H	pct4G8PositiveArea
ENKUR	-0.21145	0.0292128	0.260364	4.93234	Astro	CV	pct4G8PositiveArea				GDPD1	-0.157559	0.0626086	0.557581	5.90318	Astro	R47H	pct4G8PositiveArea				ADAR	0.1611	0.0423434	0.377292	6.17392	Astro	R62H	pct4G8PositiveArea
CLTA	0.193839	0.0292947	0.260859	4.31126	Astro	CV	pct4G8PositiveArea				CCDC82	-0.161294	0.062619	0.557581	5.78523	Astro	R47H	pct4G8PositiveArea				MTMR3	-0.114736	0.04237	0.377292	7.36554	Astro	R62H	pct4G8PositiveArea
UNC119	0.166302	0.0296572	0.263678	3.95591	Astro	CV	pct4G8PositiveArea				PNPLA6	0.159209	0.0626729	0.557581	5.76668	Astro	R47H	pct4G8PositiveArea				TP53I13	0.192499	0.0425299	0.377778	4.49052	Astro	R62H	pct4G8PositiveArea
PPP1R14B	0.184004	0.0296644	0.263678	4.18842	Astro	CV	pct4G8PositiveArea				TECPR1	-0.174654	0.0630057	0.55943	4.9617	Astro	R47H	pct4G8PositiveArea				B3GALT5	0.201989	0.0425435	0.377778	5.04209	Astro	R62H	pct4G8PositiveArea
KCND3	-0.153642	0.0298097	0.264732	7.26501	Astro	CV	pct4G8PositiveArea				RXRA	-0.128529	0.0630386	0.55943	6.72723	Astro	R47H	pct4G8PositiveArea				ZNF711	-0.156753	0.0425743	0.377778	3.99737	Astro	R62H	pct4G8PositiveArea
CHN2	0.23563	0.0299913	0.266106	4.41207	Astro	CV	pct4G8PositiveArea				CDC14A	-0.0889059	0.0630775	0.55943	8.24505	Astro	R47H	pct4G8PositiveArea				S100PBP	0.167081	0.0425773	0.377778	6.28572	Astro	R62H	pct4G8PositiveArea
EML4	-0.179973	0.030024	0.266157	6.0886	Astro	CV	pct4G8PositiveArea				ATP6AP2	0.175887	0.0631626	0.55943	5.02989	Astro	R47H	pct4G8PositiveArea				LINC01719	0.186151	0.0426367	0.377966	4.48617	Astro	R62H	pct4G8PositiveArea
TRDMT1	-0.18957	0.0301817	0.266612	5.93574	Astro	CV	pct4G8PositiveArea				RELA	0.168229	0.0632403	0.55943	4.45092	Astro	R47H	pct4G8PositiveArea				SEPTIN9	-0.164794	0.0428109	0.379171	6.38021	Astro	R62H	pct4G8PositiveArea
SMARCC2	0.201443	0.0302347	0.266612	5.45312	Astro	CV	pct4G8PositiveArea				C6orf120	0.145669	0.0632537	0.55943	4.05876	Astro	R47H	pct4G8PositiveArea				STXBP1	-0.186973	0.0429738	0.379421	5.29252	Astro	R62H	pct4G8PositiveArea
MOK	-0.153319	0.0302387	0.266612	6.85739	Astro	CV	pct4G8PositiveArea				ZNF236	-0.133788	0.0632906	0.55943	6.45919	Astro	R47H	pct4G8PositiveArea				LINC01376	-0.176008	0.043031	0.379421	6.50053	Astro	R62H	pct4G8PositiveArea
NLN	-0.216876	0.0303148	0.266612	5.35707	Astro	CV	pct4G8PositiveArea				A2ML1-AS1	0.165764	0.0633328	0.55943	4.64148	Astro	R47H	pct4G8PositiveArea				PTPRD	-0.315208	0.0430664	0.379421	6.13726	Astro	R62H	pct4G8PositiveArea
CAPZA1	-0.138906	0.0303182	0.266612	6.99678	Astro	CV	pct4G8PositiveArea				NLGN2	0.174535	0.0634116	0.559513	5.07131	Astro	R47H	pct4G8PositiveArea				TMEM41A	0.167973	0.0430613	0.379421	4.08649	Astro	R62H	pct4G8PositiveArea
PTPN9	-0.165576	0.0303244	0.266612	6.62513	Astro	CV	pct4G8PositiveArea				TMEM254-AS1	-0.174111	0.0634552	0.559513	4.61824	Astro	R47H	pct4G8PositiveArea				GNPTAB	-0.178698	0.0430868	0.379421	5.96538	Astro	R62H	pct4G8PositiveArea
EMP1	-0.242642	0.0303569	0.266612	5.28913	Astro	CV	pct4G8PositiveArea				JUNB	0.198138	0.063838	0.561937	5.20999	Astro	R47H	pct4G8PositiveArea				MYORG	-0.194858	0.0430972	0.379421	5.3411	Astro	R62H	pct4G8PositiveArea
PTPRE	0.212253	0.0303682	0.266612	6.22878	Astro	CV	pct4G8PositiveArea				FAM3C	0.173009	0.0638435	0.561937	4.90707	Astro	R47H	pct4G8PositiveArea				C3orf14	-0.168814	0.0431073	0.379421	4.10871	Astro	R62H	pct4G8PositiveArea
RNF2	-0.19089	0.0303559	0.266612	4.30173	Astro	CV	pct4G8PositiveArea				FAT3	-0.104299	0.064074	0.563465	8.33349	Astro	R47H	pct4G8PositiveArea				DSC2	-0.158656	0.043221	0.380084	4.02163	Astro	R62H	pct4G8PositiveArea
DACT3	0.192808	0.0303604	0.266612	4.29296	Astro	CV	pct4G8PositiveArea				DGLUCY	-0.106169	0.0642059	0.563657	7.31685	Astro	R47H	pct4G8PositiveArea				COASY	0.172176	0.0432998	0.380439	4.15948	Astro	R62H	pct4G8PositiveArea
HCFC1	0.191828	0.0303715	0.266612	4.26612	Astro	CV	pct4G8PositiveArea				SCRN1	-0.120015	0.0642634	0.563657	7.01936	Astro	R47H	pct4G8PositiveArea				NFKBIZ	-0.18018	0.043343	0.380481	4.27604	Astro	R62H	pct4G8PositiveArea
CRTC2	0.15751	0.0304607	0.267158	3.93964	Astro	CV	pct4G8PositiveArea				MRPL19	0.171935	0.0642843	0.563657	5.30546	Astro	R47H	pct4G8PositiveArea				CWC25	0.19529	0.0433917	0.380571	4.6412	Astro	R62H	pct4G8PositiveArea
TBC1D22A	-0.114581	0.0305742	0.267916	7.60354	Astro	CV	pct4G8PositiveArea				ANKRD12	0.0748517	0.0643236	0.563657	8.45217	Astro	R47H	pct4G8PositiveArea				FRMPD4	0.248136	0.0435151	0.381316	5.01452	Astro	R62H	pct4G8PositiveArea
HOMER3	0.174503	0.0307353	0.26909	4.08757	Astro	CV	pct4G8PositiveArea				AIG1	-0.104153	0.0644225	0.564024	7.56907	Astro	R47H	pct4G8PositiveArea				PRUNE2	-0.275584	0.0436621	0.382088	5.69787	Astro	R62H	pct4G8PositiveArea
PDP1	0.184988	0.0309404	0.270538	4.3754	Astro	CV	pct4G8PositiveArea				ADGRL1	0.166923	0.0645445	0.564594	4.56333	Astro	R47H	pct4G8PositiveArea				NRXN3	-0.352352	0.0437087	0.382088	5.31444	Astro	R62H	pct4G8PositiveArea
C2CD6	-0.223485	0.0309553	0.270538	4.97333	Astro	CV	pct4G8PositiveArea				HABP4	-0.158187	0.0647677	0.564873	5.71588	Astro	R47H	pct4G8PositiveArea				HSPD1	-0.203757	0.0437529	0.382088	5.9781	Astro	R62H	pct4G8PositiveArea
RUFY1	0.187733	0.0310124	0.270745	4.20489	Astro	CV	pct4G8PositiveArea				NPC2	0.169495	0.0647981	0.564873	4.54593	Astro	R47H	pct4G8PositiveArea				FRMD6-AS2	0.20559	0.0437576	0.382088	4.69667	Astro	R62H	pct4G8PositiveArea
PLTP	0.198983	0.0310383	0.270745	5.45523	Astro	CV	pct4G8PositiveArea				HNRNPH1	0.154212	0.0649852	0.564873	5.85134	Astro	R47H	pct4G8PositiveArea				SEC61G	-0.17876	0.0438499	0.382557	4.27659	Astro	R62H	pct4G8PositiveArea
C5	-0.197071	0.0310611	0.270745	5.64533	Astro	CV	pct4G8PositiveArea				WTAP	0.146617	0.0650533	0.564873	6.09072	Astro	R47H	pct4G8PositiveArea				CA12	-0.21629	0.0439783	0.383233	4.85595	Astro	R62H	pct4G8PositiveArea
ERLEC1	0.198805	0.031112	0.270951	5.74979	Astro	CV	pct4G8PositiveArea				MRPS6	0.153802	0.0651037	0.564873	4.34205	Astro	R47H	pct4G8PositiveArea				NOL3	-0.196557	0.0440134	0.383233	4.76255	Astro	R62H	pct4G8PositiveArea
PIP5K1A	-0.1509	0.0313388	0.272525	6.70263	Astro	CV	pct4G8PositiveArea				PTPRF	0.117868	0.0651303	0.564873	6.76135	Astro	R47H	pct4G8PositiveArea				MYRIP	0.235982	0.0440435	0.383233	5.22728	Astro	R62H	pct4G8PositiveArea
MFSD10	0.212135	0.0313595	0.272525	4.99009	Astro	CV	pct4G8PositiveArea				ZNF804B	0.219602	0.0651676	0.564873	6.26654	Astro	R47H	pct4G8PositiveArea				KANSL1L	-0.100016	0.0441589	0.383899	8.01941	Astro	R62H	pct4G8PositiveArea
SPON1	-0.092406	0.0313753	0.272525	9.07118	Astro	CV	pct4G8PositiveArea				SKI	-0.144247	0.065175	0.564873	6.15029	Astro	R47H	pct4G8PositiveArea				CD59	0.180436	0.0442776	0.384594	5.92631	Astro	R62H	pct4G8PositiveArea
NADK2	-0.125727	0.0314615	0.272835	7.4895	Astro	CV	pct4G8PositiveArea				BCAN	0.14006	0.0651897	0.564873	6.60419	Astro	R47H	pct4G8PositiveArea				KALRN	-0.10138	0.044649	0.386888	8.51616	Astro	R62H	pct4G8PositiveArea
NAA10	0.209547	0.0314701	0.272835	4.88117	Astro	CV	pct4G8PositiveArea				C21orf62-AS1	-0.163536	0.0651995	0.564873	5.96748	Astro	R47H	pct4G8PositiveArea				TIMP2	-0.195195	0.0446899	0.386888	5.51378	Astro	R62H	pct4G8PositiveArea
WLS	-0.0925187	0.0314937	0.272835	8.56977	Astro	CV	pct4G8PositiveArea				ECSIT	-0.17247	0.0652052	0.564873	4.71449	Astro	R47H	pct4G8PositiveArea				DDR1	0.159781	0.0447023	0.386888	6.52918	Astro	R62H	pct4G8PositiveArea
ZHX3	-0.0710163	0.0316798	0.274104	9.6547	Astro	CV	pct4G8PositiveArea				DNASE2	0.147289	0.065261	0.564873	4.11871	Astro	R47H	pct4G8PositiveArea				GCC2	-0.155231	0.0447598	0.386888	6.51074	Astro	R62H	pct4G8PositiveArea
BHLHE41	0.201958	0.0317185	0.274104	5.47238	Astro	CV	pct4G8PositiveArea				TAF1C	0.175916	0.0657081	0.566831	4.88603	Astro	R47H	pct4G8PositiveArea				CABLES1	-0.0975783	0.0448034	0.386888	9.52881	Astro	R62H	pct4G8PositiveArea
CASTOR1	0.179717	0.0317232	0.274104	4.16104	Astro	CV	pct4G8PositiveArea				RNH1	0.141294	0.0657124	0.566831	4.07716	Astro	R47H	pct4G8PositiveArea				TBC1D31	-0.201938	0.0448111	0.386888	5.23761	Astro	R62H	pct4G8PositiveArea
PARP14	-0.206663	0.0318259	0.274609	5.41592	Astro	CV	pct4G8PositiveArea				UBE2R2	-0.122061	0.0657252	0.566831	6.90412	Astro	R47H	pct4G8PositiveArea				DOT1L	0.198913	0.0448152	0.386888	4.90983	Astro	R62H	pct4G8PositiveArea
RHOC	0.197322	0.0318371	0.274609	4.38309	Astro	CV	pct4G8PositiveArea				MCTS1	0.171715	0.0657866	0.566831	4.74268	Astro	R47H	pct4G8PositiveArea				MYBL1	0.164671	0.0449481	0.387697	4.03244	Astro	R62H	pct4G8PositiveArea
PCYT1B	-0.192086	0.0318967	0.27488	6.02288	Astro	CV	pct4G8PositiveArea				VEGFA	0.171209	0.0658307	0.566831	6.46796	Astro	R47H	pct4G8PositiveArea				FAM53C	0.197169	0.0449923	0.387741	5.22824	Astro	R62H	pct4G8PositiveArea
DPH5	-0.209101	0.0319421	0.27488	5.066	Astro	CV	pct4G8PositiveArea				PSAT1	0.117583	0.0658096	0.566831	6.97732	Astro	R47H	pct4G8PositiveArea				MIPOL1	-0.176785	0.0450904	0.387911	6.34117	Astro	R62H	pct4G8PositiveArea
MALAT1	0.0125701	0.0319519	0.27488	15.5632	Astro	CV	pct4G8PositiveArea				CD164	0.173739	0.0659548	0.567186	5.0534	Astro	R47H	pct4G8PositiveArea				HEATR5A	0.143851	0.045076	0.387911	6.78822	Astro	R62H	pct4G8PositiveArea
ZFP36L2	0.190306	0.0321261	0.27614	6.26912	Astro	CV	pct4G8PositiveArea				CAPZA2	0.137971	0.0659865	0.567186	6.412	Astro	R47H	pct4G8PositiveArea				MECP2	-0.154586	0.0453679	0.389959	6.4077	Astro	R62H	pct4G8PositiveArea
APLP1	0.204734	0.0323268	0.277624	4.2289	Astro	CV	pct4G8PositiveArea				SLC7A2	0.125146	0.0661251	0.56774	7.46138	Astro	R47H	pct4G8PositiveArea				ARHGEF3	-0.205037	0.0454477	0.390306	6.80233	Astro	R62H	pct4G8PositiveArea
RNF213-AS1	-0.179967	0.0323993	0.278005	5.92129	Astro	CV	pct4G8PositiveArea				RNY1	0.142991	0.0662012	0.56774	4.18545	Astro	R47H	pct4G8PositiveArea				ZNF660	-0.167384	0.0457346	0.392211	4.1335	Astro	R62H	pct4G8PositiveArea
NAV3	-0.120773	0.0325155	0.27857	8.47514	Astro	CV	pct4G8PositiveArea				ARF1	0.170081	0.0662229	0.56774	4.80546	Astro	R47H	pct4G8PositiveArea				MPP2	0.187506	0.0457487	0.392211	4.59318	Astro	R62H	pct4G8PositiveArea
EPOR	0.203272	0.0325386	0.27857	4.60656	Astro	CV	pct4G8PositiveArea				DAAM1	0.0723658	0.0664655	0.568834	8.94574	Astro	R47H	pct4G8PositiveArea				ZNF197	-0.186109	0.0458826	0.392257	4.36458	Astro	R62H	pct4G8PositiveArea
POLR2E	0.166619	0.0325495	0.27857	4.02487	Astro	CV	pct4G8PositiveArea				RACK1	0.176341	0.0664846	0.568834	4.78688	Astro	R47H	pct4G8PositiveArea				PCYT1B	-0.182108	0.0459125	0.392257	6.02288	Astro	R62H	pct4G8PositiveArea
ZBTB44	0.183562	0.0326172	0.278642	5.976	Astro	CV	pct4G8PositiveArea				POLR1A	-0.172661	0.0665777	0.568834	5.16801	Astro	R47H	pct4G8PositiveArea				LY6E-DT	-0.162848	0.0459094	0.392257	4.01253	Astro	R62H	pct4G8PositiveArea
NAT8L	0.134433	0.0326337	0.278642	7.55065	Astro	CV	pct4G8PositiveArea				RPSA	0.151367	0.0665804	0.568834	4.21599	Astro	R47H	pct4G8PositiveArea				PCNT	0.185607	0.04591	0.392257	5.58524	Astro	R62H	pct4G8PositiveArea
ARSG	-0.186225	0.0326717	0.278642	4.24601	Astro	CV	pct4G8PositiveArea				LINC01563	-0.167559	0.0666395	0.568849	5.10036	Astro	R47H	pct4G8PositiveArea				SOX1-OT	0.201717	0.0460384	0.392828	4.85084	Astro	R62H	pct4G8PositiveArea
TGFB1	0.18414	0.032679	0.278642	4.22375	Astro	CV	pct4G8PositiveArea				C6orf163	-0.167027	0.0667045	0.568913	5.35913	Astro	R47H	pct4G8PositiveArea				HSPA12A	-0.173195	0.0460588	0.392828	6.11734	Astro	R62H	pct4G8PositiveArea
CARHSP1	0.20709	0.0326986	0.278642	5.19842	Astro	CV	pct4G8PositiveArea				PHYHIPL	-0.0914055	0.0668584	0.569475	8.26151	Astro	R47H	pct4G8PositiveArea				LINC02740	-0.166798	0.0461596	0.39335	3.99348	Astro	R62H	pct4G8PositiveArea
CA12	-0.224891	0.0328142	0.279201	4.85595	Astro	CV	pct4G8PositiveArea				SET	0.169938	0.0668855	0.569475	4.6046	Astro	R47H	pct4G8PositiveArea				ENKUR	-0.196974	0.0462232	0.393523	4.93234	Astro	R62H	pct4G8PositiveArea
GRID1	-0.0856918	0.0328206	0.279201	8.63103	Astro	CV	pct4G8PositiveArea				KIF21A	0.0738868	0.0671099	0.570896	8.38019	Astro	R47H	pct4G8PositiveArea				PARK7	0.192983	0.0462595	0.393523	4.9531	Astro	R62H	pct4G8PositiveArea
SGMS1	-0.101057	0.0329549	0.279733	8.12067	Astro	CV	pct4G8PositiveArea				LAS1L	-0.16954	0.0672391	0.571503	4.59888	Astro	R47H	pct4G8PositiveArea				BSDC1	0.181985	0.0463185	0.393687	5.57641	Astro	R62H	pct4G8PositiveArea
ASPSCR1	0.196136	0.0329606	0.279733	5.39761	Astro	CV	pct4G8PositiveArea				IDH2-DT	-0.178162	0.0675272	0.57341	5.46309	Astro	R47H	pct4G8PositiveArea				ZER1	0.164725	0.0463617	0.393717	6.05096	Astro	R62H	pct4G8PositiveArea
HNRNPL	0.156518	0.032997	0.279733	3.96214	Astro	CV	pct4G8PositiveArea				ARF5	0.162549	0.0675793	0.57341	4.42291	Astro	R47H	pct4G8PositiveArea				BBS7	-0.193149	0.0464669	0.393998	4.61001	Astro	R62H	pct4G8PositiveArea
PRRC2A	0.205497	0.0330469	0.279733	4.76778	Astro	CV	pct4G8PositiveArea				PPP1R3D	0.1636	0.067832	0.575062	4.37399	Astro	R47H	pct4G8PositiveArea				CYB5R4	-0.165024	0.0464744	0.393998	6.1041	Astro	R62H	pct4G8PositiveArea
SHROOM3	-0.0950754	0.0330899	0.279733	8.95225	Astro	CV	pct4G8PositiveArea				PLXNB1	0.0984241	0.0678902	0.575063	7.52997	Astro	R47H	pct4G8PositiveArea				ANKRD33B	-0.168659	0.0466105	0.394814	4.15522	Astro	R62H	pct4G8PositiveArea
CMSS1	-0.166401	0.0331016	0.279733	6.87258	Astro	CV	pct4G8PositiveArea				PRR14L	-0.13674	0.0679976	0.575399	6.25074	Astro	R47H	pct4G8PositiveArea				JUND	0.190547	0.0468328	0.396358	5.51257	Astro	R62H	pct4G8PositiveArea
TEX26	-0.161567	0.0330913	0.279733	3.94588	Astro	CV	pct4G8PositiveArea				DUSP3	0.158542	0.0680528	0.575399	4.35772	Astro	R47H	pct4G8PositiveArea				TMEM120A	0.19774	0.047035	0.397729	4.71655	Astro	R62H	pct4G8PositiveArea
MAP1LC3B	0.198758	0.0331092	0.279733	4.79804	Astro	CV	pct4G8PositiveArea				CNTNAP3P2	0.172294	0.0682482	0.575399	5.46749	Astro	R47H	pct4G8PositiveArea				MAPK12	0.192718	0.0472635	0.39927	4.71678	Astro	R62H	pct4G8PositiveArea
ULK3	0.202147	0.0331591	0.279802	4.95256	Astro	CV	pct4G8PositiveArea				PPID	0.168242	0.0682636	0.575399	4.63511	Astro	R47H	pct4G8PositiveArea				THAP6	-0.188788	0.0472979	0.39927	5.47295	Astro	R62H	pct4G8PositiveArea
NDUFS2	0.197383	0.0332416	0.279802	5.45075	Astro	CV	pct4G8PositiveArea				SLC2A8	0.142681	0.0682903	0.575399	4.03196	Astro	R47H	pct4G8PositiveArea				PLSCR4	-0.097522	0.0473543	0.399406	8.27213	Astro	R62H	pct4G8PositiveArea
ZSWIM8	0.17478	0.0332444	0.279802	6.00736	Astro	CV	pct4G8PositiveArea				SLC27A3	0.154804	0.0684034	0.575399	4.22343	Astro	R47H	pct4G8PositiveArea				CASP9	-0.190413	0.0475827	0.400705	4.77307	Astro	R62H	pct4G8PositiveArea
ERV3-1	-0.195409	0.0332449	0.279802	5.44057	Astro	CV	pct4G8PositiveArea				TMX2	0.156879	0.0684043	0.575399	4.28771	Astro	R47H	pct4G8PositiveArea				ZFYVE16	-0.106424	0.0476225	0.400705	7.70502	Astro	R62H	pct4G8PositiveArea
CPE	0.0651984	0.0332586	0.279802	10.2392	Astro	CV	pct4G8PositiveArea				TRAF7	0.147112	0.0684223	0.575399	4.16605	Astro	R47H	pct4G8PositiveArea				HSD17B14	0.191089	0.0476298	0.400705	5.16536	Astro	R62H	pct4G8PositiveArea
UPF2	0.161052	0.0334217	0.280792	6.38775	Astro	CV	pct4G8PositiveArea				GPAA1	0.163268	0.0684528	0.575399	4.48397	Astro	R47H	pct4G8PositiveArea				CLDND1	-0.219378	0.0477312	0.401218	5.04193	Astro	R62H	pct4G8PositiveArea
RNF41	0.205728	0.0334541	0.280792	4.9222	Astro	CV	pct4G8PositiveArea				TMEM115	0.1389	0.0686057	0.576195	4.00405	Astro	R47H	pct4G8PositiveArea				ADGRA3	0.0895204	0.0479085	0.402197	8.32576	Astro	R62H	pct4G8PositiveArea
ZNF362	-0.207458	0.0334614	0.280792	5.0714	Astro	CV	pct4G8PositiveArea				HILPDA	0.201857	0.0687172	0.576642	5.32183	Astro	R47H	pct4G8PositiveArea				GIT1	0.183314	0.0479772	0.402197	5.42542	Astro	R62H	pct4G8PositiveArea
HPN-AS1	-0.203731	0.0335444	0.281195	4.5046	Astro	CV	pct4G8PositiveArea				BUD13	-0.136714	0.0690195	0.577495	4.01892	Astro	R47H	pct4G8PositiveArea				ZNF621	0.185908	0.0480073	0.402197	5.51482	Astro	R62H	pct4G8PositiveArea
IL6R	-0.200823	0.0335866	0.281195	5.69854	Astro	CV	pct4G8PositiveArea				LINC00222	-0.150739	0.0690269	0.577495	4.15299	Astro	R47H	pct4G8PositiveArea				PIGM	0.198322	0.0480239	0.402197	5.11634	Astro	R62H	pct4G8PositiveArea
CHST6	0.199644	0.0335946	0.281195	4.58588	Astro	CV	pct4G8PositiveArea				JUND	0.166765	0.0690532	0.577495	5.51257	Astro	R47H	pct4G8PositiveArea				MAPK4	-0.0944853	0.0480508	0.402197	8.79593	Astro	R62H	pct4G8PositiveArea
CAPN2	0.122024	0.033733	0.282115	7.51594	Astro	CV	pct4G8PositiveArea				MTBP	-0.151945	0.0691566	0.577495	4.1375	Astro	R47H	pct4G8PositiveArea				ZSCAN30	-0.189263	0.0481402	0.402605	5.40074	Astro	R62H	pct4G8PositiveArea
GPT2	-0.117459	0.0339189	0.283431	7.54324	Astro	CV	pct4G8PositiveArea				RORA	-0.0402364	0.0691832	0.577495	12.265	Astro	R47H	pct4G8PositiveArea				FARS2	-0.103606	0.0484514	0.404709	7.7459	Astro	R62H	pct4G8PositiveArea
CHSY1	-0.176727	0.0339763	0.283432	6.37226	Astro	CV	pct4G8PositiveArea				STX8	-0.105612	0.0691709	0.577495	7.41658	Astro	R47H	pct4G8PositiveArea				PLEKHA6	0.146147	0.0484758	0.404709	7.20809	Astro	R62H	pct4G8PositiveArea
NTRK3	-0.0758715	0.0339711	0.283432	9.50537	Astro	CV	pct4G8PositiveArea				KXD1	0.159145	0.069227	0.577495	4.29764	Astro	R47H	pct4G8PositiveArea				ZNF528	-0.182458	0.0485144	0.404709	5.39189	Astro	R62H	pct4G8PositiveArea
GJB6	0.187012	0.0341158	0.284356	6.00236	Astro	CV	pct4G8PositiveArea				DNAJC27-AS1	-0.15867	0.0695266	0.579506	5.90306	Astro	R47H	pct4G8PositiveArea				PPM1E	-0.202059	0.0487229	0.406106	5.57868	Astro	R62H	pct4G8PositiveArea
WDR5	0.203927	0.0342799	0.285484	4.65615	Astro	CV	pct4G8PositiveArea				LINC00504	-0.165714	0.069615	0.579754	4.14726	Astro	R47H	pct4G8PositiveArea				HDAC10	0.183857	0.0490823	0.408758	4.4869	Astro	R62H	pct4G8PositiveArea
NFRKB	-0.205792	0.0343896	0.286086	5.00563	Astro	CV	pct4G8PositiveArea				ANKRD11	-0.109547	0.0697821	0.580658	7.19525	Astro	R47H	pct4G8PositiveArea				APOL6	-0.194595	0.0491702	0.409146	4.64152	Astro	R62H	pct4G8PositiveArea
STARD7	0.206385	0.0344101	0.286086	5.28841	Astro	CV	pct4G8PositiveArea				CACNA1D	0.159785	0.0699041	0.581184	4.23451	Astro	R47H	pct4G8PositiveArea				POU6F2	-0.179629	0.0494181	0.410646	7.01798	Astro	R62H	pct4G8PositiveArea
FDFT1	0.202384	0.0344872	0.286487	4.74793	Astro	CV	pct4G8PositiveArea				PGPEP1	-0.169645	0.0699661	0.581212	4.67403	Astro	R47H	pct4G8PositiveArea				ADGRB2	0.187257	0.0494334	0.410646	4.71248	Astro	R62H	pct4G8PositiveArea
C2orf76	-0.207316	0.0345278	0.286577	5.46118	Astro	CV	pct4G8PositiveArea				TTC12	-0.161545	0.0701811	0.582509	5.71334	Astro	R47H	pct4G8PositiveArea				PARVA	0.145233	0.0496129	0.411791	6.59169	Astro	R62H	pct4G8PositiveArea
ASIC1	0.196626	0.0345559	0.286577	4.50231	Astro	CV	pct4G8PositiveArea				MYH14	-0.150791	0.0704663	0.583406	5.95691	Astro	R47H	pct4G8PositiveArea				JAM3	-0.214752	0.0496899	0.412085	5.0705	Astro	R62H	pct4G8PositiveArea
C11orf65	-0.203842	0.0346234	0.286896	5.53846	Astro	CV	pct4G8PositiveArea				ZNF7	-0.161197	0.0704971	0.583406	4.46977	Astro	R47H	pct4G8PositiveArea				UPRT	-0.201642	0.0501123	0.41524	4.91113	Astro	R62H	pct4G8PositiveArea
RBM38	0.171174	0.0347676	0.287047	4.09285	Astro	CV	pct4G8PositiveArea				ZSWIM6	-0.0571614	0.0705606	0.583406	9.88316	Astro	R47H	pct4G8PositiveArea				APOL2	-0.184453	0.0504634	0.417434	4.40394	Astro	R62H	pct4G8PositiveArea
MNAT1	-0.149238	0.0347694	0.287047	6.68266	Astro	CV	pct4G8PositiveArea				ZNF839	-0.167611	0.0705642	0.583406	4.70073	Astro	R47H	pct4G8PositiveArea				SYNRG	0.190051	0.0504719	0.417434	5.05498	Astro	R62H	pct4G8PositiveArea
LAMA1	0.166449	0.0347866	0.287047	6.76169	Astro	CV	pct4G8PositiveArea				FBXL4	0.132855	0.0706432	0.583406	6.4404	Astro	R47H	pct4G8PositiveArea				RSF1	0.099008	0.0505166	0.417434	7.68479	Astro	R62H	pct4G8PositiveArea
TTF2	-0.207129	0.034784	0.287047	4.82568	Astro	CV	pct4G8PositiveArea				ANKS6	-0.168772	0.0706639	0.583406	5.1868	Astro	R47H	pct4G8PositiveArea				ATP8B2	0.172233	0.0505456	0.417434	5.82673	Astro	R62H	pct4G8PositiveArea
XPO1	-0.099522	0.0347855	0.287047	8.23503	Astro	CV	pct4G8PositiveArea				TVP23A	-0.16554	0.0707509	0.583406	4.47925	Astro	R47H	pct4G8PositiveArea				C19orf25	0.192858	0.0505889	0.417443	4.87073	Astro	R62H	pct4G8PositiveArea
MTHFSD	-0.19955	0.0349211	0.287778	4.65138	Astro	CV	pct4G8PositiveArea				ATP9B	-0.0851254	0.0707605	0.583406	7.77004	Astro	R47H	pct4G8PositiveArea				CFAP54	-0.180167	0.0506315	0.417447	6.3569	Astro	R62H	pct4G8PositiveArea
KCTD2	0.182113	0.0349573	0.287778	4.27204	Astro	CV	pct4G8PositiveArea				LY6E-DT	-0.141015	0.070845	0.583617	4.01253	Astro	R47H	pct4G8PositiveArea				PREPL	-0.155367	0.0508455	0.418862	6.39309	Astro	R62H	pct4G8PositiveArea
TMEM258	0.173671	0.0349724	0.287778	4.09114	Astro	CV	pct4G8PositiveArea				ZNF354A	0.132789	0.0711282	0.584658	3.93763	Astro	R47H	pct4G8PositiveArea				SMPD1	0.186778	0.051366	0.422798	4.53366	Astro	R62H	pct4G8PositiveArea
WDR35	-0.185753	0.0349914	0.287778	5.8761	Astro	CV	pct4G8PositiveArea				FEZ2	0.149577	0.0711881	0.584658	5.88364	Astro	R47H	pct4G8PositiveArea				GAB1	-0.106021	0.0518171	0.426157	7.99342	Astro	R62H	pct4G8PositiveArea
[truncated: 8,698 more rows]

## Sheet: DEG_Exc-L2-3-CUX2
gene	logFC	pval	padj	AveExpr	celltype	TREM2Variant	contrast				gene	logFC	pval	padj	AveExpr	celltype	TREM2Variant	contrast				gene	logFC	pval	padj	AveExpr	celltype	TREM2Variant	contrast
[truncated: 11,265 more rows]

[truncated: 31 more sheets: DEG_Exc-L3-5-RORB, DEG_Exc-L4-5-NRG1, DEG_Exc-L4-6-CALM1, DEG_Exc-L5-6-HTR2C, DEG_Exc-L5-6-KCTD16, DEG_Inh-LAMP5, DEG_Inh-PAX6, DEG_Inh-PVALB, DEG_Inh-SST, DEG_Inh-VIP, DEG_Micro, DEG_Oligo, DEG_OPC, DEG_Vasc, Pathways_Astro, Pathways_Exc-L2-3-CUX2, Pathways_Exc-L3-5-RORB, Pathways_Exc-L4-5-NRG1, Pathways_Exc-L4-6-CALM1, Pathways_Inh-LAMP5 …]
